# Supplementary material for: PancrESS – a meta-analysis resource for understanding cell-type specific expression in the human pancreas
Source: BMC Genomics. 2024 Jan 18;25:76. doi: 10.1186/s12864-024-09964-y (PMC10797729; doi:10.1186/s12864-024-09964-y)
Supplement: Supplementary file 2 — Additional file 2: Table S1. RNA-Seq datasets. [file 12864_2024_9964_MOESM2_ESM.xlsx]

## Sheet: Description
Table S1: RNA-Seq datasets
	Tabs:
		Summary	Short list of studies analyzed
		Detail	Metadata details

## Sheet: Summary
	Reference	PMID	Accesssion	Cell number
	Enge, Arda et al., Cell 2017	PMID: 28965763	GSE81547	987
	Segerstolpe et al., Cell Metab 2016	PMID: 27667667	E-MTAB-5061	920
	Xin et al., Cell Metab 2016	PMID: 27667665	GSE81608	612
	Wang et al., Diabetes, 2016	PMID: 27364731	GSE83139	300
	Camunas et al., Cell Metab 2020	PMID: 32302527	GSE124742	820
	Lawlor et al., Genome Res 2017	PMID: 27864352	GSE86469	394

## Sheet: Detail
Study	SeriesID	Protocol	ID1	ID2	donor_age_category	donor_age	gender	cell_type	study_cell_type	disease
EMTAB5061_Seger_2016	E-MTAB-5061	scRNA	ERR1630014	ERS1348471	adult	43	M	delta	delta cell	normal
EMTAB5061_Seger_2016	E-MTAB-5061	scRNA	ERR1630015	ERS1348472	adult	43	M	alpha	alpha cell	normal
EMTAB5061_Seger_2016	E-MTAB-5061	scRNA	ERR1630016	ERS1348473	adult	43	M	delta	delta cell	normal
EMTAB5061_Seger_2016	E-MTAB-5061	scRNA	ERR1630017	ERS1348474	adult	43	M	gamma	gamma cell	normal
EMTAB5061_Seger_2016	E-MTAB-5061	scRNA	ERR1630020	ERS1348477	adult	43	M	duct	ductal cell	normal
EMTAB5061_Seger_2016	E-MTAB-5061	scRNA	ERR1630021	ERS1348478	adult	43	M	alpha	alpha cell	normal
EMTAB5061_Seger_2016	E-MTAB-5061	scRNA	ERR1630022	ERS1348479	adult	43	M	acinar	acinar cell	normal
EMTAB5061_Seger_2016	E-MTAB-5061	scRNA	ERR1630023	ERS1348480	adult	43	M	beta	beta cell	normal
EMTAB5061_Seger_2016	E-MTAB-5061	scRNA	ERR1630024	ERS1348481	adult	43	M	unk	unclassified endocrine cell	normal
EMTAB5061_Seger_2016	E-MTAB-5061	scRNA	ERR1630025	ERS1348482	adult	43	M	delta	delta cell	normal
EMTAB5061_Seger_2016	E-MTAB-5061	scRNA	ERR1630026	ERS1348483	adult	43	M	delta	delta cell	normal
EMTAB5061_Seger_2016	E-MTAB-5061	scRNA	ERR1630027	ERS1348484	adult	43	M	unk	co-expression cell	normal
EMTAB5061_Seger_2016	E-MTAB-5061	scRNA	ERR1630028	ERS1348485	adult	43	M	alpha	alpha cell	normal
EMTAB5061_Seger_2016	E-MTAB-5061	scRNA	ERR1630029	ERS1348486	adult	43	M	alpha	alpha cell	normal
EMTAB5061_Seger_2016	E-MTAB-5061	scRNA	ERR1630030	ERS1348487	adult	43	M	alpha	alpha cell	normal
EMTAB5061_Seger_2016	E-MTAB-5061	scRNA	ERR1630031	ERS1348488	adult	43	M	unk	unclassified endocrine cell	normal
EMTAB5061_Seger_2016	E-MTAB-5061	scRNA	ERR1630032	ERS1348489	adult	43	M	alpha	alpha cell	normal
EMTAB5061_Seger_2016	E-MTAB-5061	scRNA	ERR1630035	ERS1348492	adult	43	M	acinar	acinar cell	normal
EMTAB5061_Seger_2016	E-MTAB-5061	scRNA	ERR1630036	ERS1348493	adult	43	M	alpha	alpha cell	normal
EMTAB5061_Seger_2016	E-MTAB-5061	scRNA	ERR1630037	ERS1348494	adult	43	M	alpha	alpha cell	normal
EMTAB5061_Seger_2016	E-MTAB-5061	scRNA	ERR1630038	ERS1348495	adult	43	M	beta	beta cell	normal
EMTAB5061_Seger_2016	E-MTAB-5061	scRNA	ERR1630039	ERS1348496	adult	43	M	delta	delta cell	normal
EMTAB5061_Seger_2016	E-MTAB-5061	scRNA	ERR1630041	ERS1348498	adult	43	M	alpha	alpha cell	normal
EMTAB5061_Seger_2016	E-MTAB-5061	scRNA	ERR1630042	ERS1348499	adult	43	M	duct	ductal cell	normal
EMTAB5061_Seger_2016	E-MTAB-5061	scRNA	ERR1630043	ERS1348500	adult	43	M	beta	beta cell	normal
EMTAB5061_Seger_2016	E-MTAB-5061	scRNA	ERR1630044	ERS1348501	adult	43	M	alpha	alpha cell	normal
EMTAB5061_Seger_2016	E-MTAB-5061	scRNA	ERR1630047	ERS1348504	adult	43	M	alpha	alpha cell	normal
EMTAB5061_Seger_2016	E-MTAB-5061	scRNA	ERR1630048	ERS1348505	adult	43	M	duct	ductal cell	normal
EMTAB5061_Seger_2016	E-MTAB-5061	scRNA	ERR1630052	ERS1348509	adult	43	M	gamma	gamma cell	normal
EMTAB5061_Seger_2016	E-MTAB-5061	scRNA	ERR1630053	ERS1348510	adult	43	M	beta	beta cell	normal
EMTAB5061_Seger_2016	E-MTAB-5061	scRNA	ERR1630054	ERS1348511	adult	43	M	alpha	alpha cell	normal
EMTAB5061_Seger_2016	E-MTAB-5061	scRNA	ERR1630055	ERS1348512	adult	43	M	alpha	alpha cell	normal
EMTAB5061_Seger_2016	E-MTAB-5061	scRNA	ERR1630056	ERS1348513	adult	43	M	delta	delta cell	normal
EMTAB5061_Seger_2016	E-MTAB-5061	scRNA	ERR1630057	ERS1348514	adult	43	M	beta	beta cell	normal
EMTAB5061_Seger_2016	E-MTAB-5061	scRNA	ERR1630058	ERS1348515	adult	43	M	alpha	alpha cell	normal
EMTAB5061_Seger_2016	E-MTAB-5061	scRNA	ERR1630059	ERS1348516	adult	43	M	gamma	gamma cell	normal
EMTAB5061_Seger_2016	E-MTAB-5061	scRNA	ERR1630060	ERS1348517	adult	43	M	alpha	alpha cell	normal
EMTAB5061_Seger_2016	E-MTAB-5061	scRNA	ERR1630061	ERS1348518	adult	43	M	unk	unclassified endocrine cell	normal
EMTAB5061_Seger_2016	E-MTAB-5061	scRNA	ERR1630064	ERS1348521	adult	43	M	alpha	alpha cell	normal
EMTAB5061_Seger_2016	E-MTAB-5061	scRNA	ERR1630065	ERS1348522	adult	43	M	alpha	alpha cell	normal
EMTAB5061_Seger_2016	E-MTAB-5061	scRNA	ERR1630067	ERS1348524	adult	43	M	alpha	alpha cell	normal
EMTAB5061_Seger_2016	E-MTAB-5061	scRNA	ERR1630068	ERS1348525	adult	43	M	alpha	alpha cell	normal
EMTAB5061_Seger_2016	E-MTAB-5061	scRNA	ERR1630070	ERS1348527	adult	43	M	beta	beta cell	normal
EMTAB5061_Seger_2016	E-MTAB-5061	scRNA	ERR1630071	ERS1348528	adult	43	M	alpha	alpha cell	normal
EMTAB5061_Seger_2016	E-MTAB-5061	scRNA	ERR1630072	ERS1348529	adult	43	M	alpha	alpha cell	normal
EMTAB5061_Seger_2016	E-MTAB-5061	scRNA	ERR1630073	ERS1348530	adult	43	M	beta	beta cell	normal
EMTAB5061_Seger_2016	E-MTAB-5061	scRNA	ERR1630075	ERS1348532	adult	43	M	unk	unclassified endocrine cell	normal
EMTAB5061_Seger_2016	E-MTAB-5061	scRNA	ERR1630077	ERS1348534	adult	43	M	beta	beta cell	normal
EMTAB5061_Seger_2016	E-MTAB-5061	scRNA	ERR1630078	ERS1348535	adult	43	M	unk	unclassified endocrine cell	normal
EMTAB5061_Seger_2016	E-MTAB-5061	scRNA	ERR1630079	ERS1348536	adult	43	M	alpha	alpha cell	normal
EMTAB5061_Seger_2016	E-MTAB-5061	scRNA	ERR1630080	ERS1348537	adult	43	M	PSC	PSC cell	normal
EMTAB5061_Seger_2016	E-MTAB-5061	scRNA	ERR1630081	ERS1348538	adult	43	M	acinar	acinar cell	normal
EMTAB5061_Seger_2016	E-MTAB-5061	scRNA	ERR1630082	ERS1348539	adult	43	M	unk	co-expression cell	normal
EMTAB5061_Seger_2016	E-MTAB-5061	scRNA	ERR1630083	ERS1348540	adult	43	M	alpha	alpha cell	normal
EMTAB5061_Seger_2016	E-MTAB-5061	scRNA	ERR1630084	ERS1348541	adult	43	M	duct	ductal cell	normal
EMTAB5061_Seger_2016	E-MTAB-5061	scRNA	ERR1630085	ERS1348542	adult	43	M	alpha	alpha cell	normal
EMTAB5061_Seger_2016	E-MTAB-5061	scRNA	ERR1630086	ERS1348543	adult	43	M	alpha	alpha cell	normal
EMTAB5061_Seger_2016	E-MTAB-5061	scRNA	ERR1630089	ERS1348546	adult	43	M	beta	beta cell	normal
EMTAB5061_Seger_2016	E-MTAB-5061	scRNA	ERR1630090	ERS1348547	adult	43	M	alpha	alpha cell	normal
EMTAB5061_Seger_2016	E-MTAB-5061	scRNA	ERR1630091	ERS1348548	adult	43	M	alpha	alpha cell	normal
EMTAB5061_Seger_2016	E-MTAB-5061	scRNA	ERR1630092	ERS1348549	adult	43	M	gamma	gamma cell	normal
EMTAB5061_Seger_2016	E-MTAB-5061	scRNA	ERR1630093	ERS1348550	adult	43	M	unk	co-expression cell	normal
EMTAB5061_Seger_2016	E-MTAB-5061	scRNA	ERR1630097	ERS1348554	adult	43	M	delta	delta cell	normal
EMTAB5061_Seger_2016	E-MTAB-5061	scRNA	ERR1630098	ERS1348555	adult	43	M	acinar	acinar cell	normal
EMTAB5061_Seger_2016	E-MTAB-5061	scRNA	ERR1630099	ERS1348556	adult	43	M	beta	beta cell	normal
EMTAB5061_Seger_2016	E-MTAB-5061	scRNA	ERR1630100	ERS1348557	adult	43	M	gamma	gamma cell	normal
EMTAB5061_Seger_2016	E-MTAB-5061	scRNA	ERR1630101	ERS1348558	adult	43	M	beta	beta cell	normal
EMTAB5061_Seger_2016	E-MTAB-5061	scRNA	ERR1630102	ERS1348559	adult	43	M	gamma	gamma cell	normal
EMTAB5061_Seger_2016	E-MTAB-5061	scRNA	ERR1630103	ERS1348560	adult	43	M	endothelial	endothelial cell	normal
EMTAB5061_Seger_2016	E-MTAB-5061	scRNA	ERR1630104	ERS1348561	adult	43	M	gamma	gamma cell	normal
EMTAB5061_Seger_2016	E-MTAB-5061	scRNA	ERR1630105	ERS1348562	adult	43	M	beta	beta cell	normal
EMTAB5061_Seger_2016	E-MTAB-5061	scRNA	ERR1630108	ERS1348565	adult	43	M	alpha	alpha cell	normal
EMTAB5061_Seger_2016	E-MTAB-5061	scRNA	ERR1630110	ERS1348567	adult	25	M	beta	beta cell	normal
EMTAB5061_Seger_2016	E-MTAB-5061	scRNA	ERR1630112	ERS1348569	adult	25	M	alpha	alpha cell	normal
EMTAB5061_Seger_2016	E-MTAB-5061	scRNA	ERR1630113	ERS1348570	adult	25	M	acinar	acinar cell	normal
EMTAB5061_Seger_2016	E-MTAB-5061	scRNA	ERR1630114	ERS1348571	adult	25	M	alpha	alpha cell	normal
EMTAB5061_Seger_2016	E-MTAB-5061	scRNA	ERR1630116	ERS1348573	adult	25	M	alpha	alpha cell	normal
EMTAB5061_Seger_2016	E-MTAB-5061	scRNA	ERR1630117	ERS1348574	adult	25	M	delta	delta cell	normal
EMTAB5061_Seger_2016	E-MTAB-5061	scRNA	ERR1630119	ERS1348576	adult	25	M	delta	delta cell	normal
EMTAB5061_Seger_2016	E-MTAB-5061	scRNA	ERR1630120	ERS1348577	adult	25	M	unk	unclassified endocrine cell	normal
EMTAB5061_Seger_2016	E-MTAB-5061	scRNA	ERR1630121	ERS1348578	adult	25	M	unk	unclassified endocrine cell	normal
EMTAB5061_Seger_2016	E-MTAB-5061	scRNA	ERR1630122	ERS1348579	adult	25	M	acinar	acinar cell	normal
EMTAB5061_Seger_2016	E-MTAB-5061	scRNA	ERR1630123	ERS1348580	adult	25	M	unk	unclassified endocrine cell	normal
EMTAB5061_Seger_2016	E-MTAB-5061	scRNA	ERR1630124	ERS1348581	adult	25	M	delta	delta cell	normal
EMTAB5061_Seger_2016	E-MTAB-5061	scRNA	ERR1630126	ERS1348583	adult	25	M	alpha	alpha cell	normal
EMTAB5061_Seger_2016	E-MTAB-5061	scRNA	ERR1630128	ERS1348585	adult	25	M	beta	beta cell	normal
EMTAB5061_Seger_2016	E-MTAB-5061	scRNA	ERR1630129	ERS1348586	adult	25	M	beta	beta cell	normal
EMTAB5061_Seger_2016	E-MTAB-5061	scRNA	ERR1630132	ERS1348589	adult	25	M	beta	beta cell	normal
EMTAB5061_Seger_2016	E-MTAB-5061	scRNA	ERR1630133	ERS1348590	adult	25	M	alpha	alpha cell	normal
EMTAB5061_Seger_2016	E-MTAB-5061	scRNA	ERR1630134	ERS1348591	adult	25	M	gamma	gamma cell	normal
EMTAB5061_Seger_2016	E-MTAB-5061	scRNA	ERR1630137	ERS1348594	adult	25	M	beta	beta cell	normal
EMTAB5061_Seger_2016	E-MTAB-5061	scRNA	ERR1630138	ERS1348595	adult	25	M	gamma	gamma cell	normal
EMTAB5061_Seger_2016	E-MTAB-5061	scRNA	ERR1630139	ERS1348596	adult	25	M	alpha	alpha cell	normal
EMTAB5061_Seger_2016	E-MTAB-5061	scRNA	ERR1630140	ERS1348597	adult	25	M	acinar	acinar cell	normal
EMTAB5061_Seger_2016	E-MTAB-5061	scRNA	ERR1630141	ERS1348598	adult	25	M	gamma	gamma cell	normal
EMTAB5061_Seger_2016	E-MTAB-5061	scRNA	ERR1630144	ERS1348601	adult	25	M	alpha	alpha cell	normal
EMTAB5061_Seger_2016	E-MTAB-5061	scRNA	ERR1630145	ERS1348602	adult	25	M	beta	beta cell	normal
EMTAB5061_Seger_2016	E-MTAB-5061	scRNA	ERR1630146	ERS1348603	adult	25	M	unk	unclassified endocrine cell	normal
EMTAB5061_Seger_2016	E-MTAB-5061	scRNA	ERR1630147	ERS1348604	adult	25	M	beta	beta cell	normal
EMTAB5061_Seger_2016	E-MTAB-5061	scRNA	ERR1630148	ERS1348605	adult	25	M	beta	beta cell	normal
EMTAB5061_Seger_2016	E-MTAB-5061	scRNA	ERR1630151	ERS1348608	adult	25	M	alpha	alpha cell	normal
EMTAB5061_Seger_2016	E-MTAB-5061	scRNA	ERR1630153	ERS1348610	adult	25	M	beta	beta cell	normal
EMTAB5061_Seger_2016	E-MTAB-5061	scRNA	ERR1630154	ERS1348611	adult	25	M	delta	delta cell	normal
EMTAB5061_Seger_2016	E-MTAB-5061	scRNA	ERR1630156	ERS1348613	adult	25	M	acinar	acinar cell	normal
EMTAB5061_Seger_2016	E-MTAB-5061	scRNA	ERR1630157	ERS1348614	adult	25	M	beta	beta cell	normal
EMTAB5061_Seger_2016	E-MTAB-5061	scRNA	ERR1630159	ERS1348616	adult	25	M	duct	ductal cell	normal
EMTAB5061_Seger_2016	E-MTAB-5061	scRNA	ERR1630160	ERS1348617	adult	25	M	alpha	alpha cell	normal
EMTAB5061_Seger_2016	E-MTAB-5061	scRNA	ERR1630162	ERS1348619	adult	25	M	alpha	alpha cell	normal
EMTAB5061_Seger_2016	E-MTAB-5061	scRNA	ERR1630164	ERS1348621	adult	25	M	beta	beta cell	normal
EMTAB5061_Seger_2016	E-MTAB-5061	scRNA	ERR1630166	ERS1348623	adult	25	M	unk	unclassified endocrine cell	normal
EMTAB5061_Seger_2016	E-MTAB-5061	scRNA	ERR1630167	ERS1348624	adult	25	M	delta	delta cell	normal
EMTAB5061_Seger_2016	E-MTAB-5061	scRNA	ERR1630168	ERS1348625	adult	25	M	beta	beta cell	normal
EMTAB5061_Seger_2016	E-MTAB-5061	scRNA	ERR1630169	ERS1348626	adult	25	M	unk	unclassified endocrine cell	normal
EMTAB5061_Seger_2016	E-MTAB-5061	scRNA	ERR1630173	ERS1348630	adult	25	M	alpha	alpha cell	normal
EMTAB5061_Seger_2016	E-MTAB-5061	scRNA	ERR1630174	ERS1348631	adult	25	M	delta	delta cell	normal
EMTAB5061_Seger_2016	E-MTAB-5061	scRNA	ERR1630175	ERS1348632	adult	25	M	beta	beta cell	normal
EMTAB5061_Seger_2016	E-MTAB-5061	scRNA	ERR1630176	ERS1348633	adult	25	M	beta	beta cell	normal
EMTAB5061_Seger_2016	E-MTAB-5061	scRNA	ERR1630177	ERS1348634	adult	25	M	delta	delta cell	normal
EMTAB5061_Seger_2016	E-MTAB-5061	scRNA	ERR1630180	ERS1348637	adult	25	M	acinar	acinar cell	normal
EMTAB5061_Seger_2016	E-MTAB-5061	scRNA	ERR1630182	ERS1348639	adult	25	M	delta	delta cell	normal
EMTAB5061_Seger_2016	E-MTAB-5061	scRNA	ERR1630183	ERS1348640	adult	25	M	beta	beta cell	normal
EMTAB5061_Seger_2016	E-MTAB-5061	scRNA	ERR1630186	ERS1348643	adult	25	M	alpha	alpha cell	normal
EMTAB5061_Seger_2016	E-MTAB-5061	scRNA	ERR1630187	ERS1348644	adult	25	M	delta	delta cell	normal
EMTAB5061_Seger_2016	E-MTAB-5061	scRNA	ERR1630188	ERS1348645	adult	25	M	duct	ductal cell	normal
EMTAB5061_Seger_2016	E-MTAB-5061	scRNA	ERR1630190	ERS1348647	adult	25	M	acinar	acinar cell	normal
EMTAB5061_Seger_2016	E-MTAB-5061	scRNA	ERR1630191	ERS1348648	adult	25	M	alpha	alpha cell	normal
EMTAB5061_Seger_2016	E-MTAB-5061	scRNA	ERR1630193	ERS1348650	adult	25	M	beta	beta cell	normal
EMTAB5061_Seger_2016	E-MTAB-5061	scRNA	ERR1630194	ERS1348651	adult	25	M	unk	unclassified endocrine cell	normal
EMTAB5061_Seger_2016	E-MTAB-5061	scRNA	ERR1630195	ERS1348652	adult	25	M	alpha	alpha cell	normal
EMTAB5061_Seger_2016	E-MTAB-5061	scRNA	ERR1630196	ERS1348653	adult	25	M	beta	beta cell	normal
EMTAB5061_Seger_2016	E-MTAB-5061	scRNA	ERR1630197	ERS1348654	adult	25	M	duct	ductal cell	normal
EMTAB5061_Seger_2016	E-MTAB-5061	scRNA	ERR1630198	ERS1348655	adult	25	M	alpha	alpha cell	normal
EMTAB5061_Seger_2016	E-MTAB-5061	scRNA	ERR1630199	ERS1348656	adult	25	M	beta	beta cell	normal
EMTAB5061_Seger_2016	E-MTAB-5061	scRNA	ERR1630200	ERS1348657	adult	25	M	beta	beta cell	normal
EMTAB5061_Seger_2016	E-MTAB-5061	scRNA	ERR1630201	ERS1348658	adult	25	M	alpha	alpha cell	normal
EMTAB5061_Seger_2016	E-MTAB-5061	scRNA	ERR1630204	ERS1348661	adult	25	M	beta	beta cell	normal
EMTAB5061_Seger_2016	E-MTAB-5061	scRNA	ERR1630205	ERS1348662	adult	25	M	alpha	alpha cell	normal
EMTAB5061_Seger_2016	E-MTAB-5061	scRNA	ERR1630207	ERS1348664	adult	25	M	epsilon	epsilon cell	normal
EMTAB5061_Seger_2016	E-MTAB-5061	scRNA	ERR1630209	ERS1348666	adult	25	M	alpha	alpha cell	normal
EMTAB5061_Seger_2016	E-MTAB-5061	scRNA	ERR1630210	ERS1348667	adult	25	M	alpha	alpha cell	normal
EMTAB5061_Seger_2016	E-MTAB-5061	scRNA	ERR1630211	ERS1348668	adult	25	M	unk	unclassified endocrine cell	normal
EMTAB5061_Seger_2016	E-MTAB-5061	scRNA	ERR1630212	ERS1348669	adult	25	M	beta	beta cell	normal
EMTAB5061_Seger_2016	E-MTAB-5061	scRNA	ERR1630213	ERS1348670	adult	25	M	acinar	acinar cell	normal
EMTAB5061_Seger_2016	E-MTAB-5061	scRNA	ERR1630214	ERS1348671	adult	25	M	acinar	acinar cell	normal
EMTAB5061_Seger_2016	E-MTAB-5061	scRNA	ERR1630215	ERS1348672	adult	25	M	alpha	alpha cell	normal
EMTAB5061_Seger_2016	E-MTAB-5061	scRNA	ERR1630216	ERS1348673	adult	25	M	unk	co-expression cell	normal
EMTAB5061_Seger_2016	E-MTAB-5061	scRNA	ERR1630217	ERS1348674	adult	25	M	acinar	acinar cell	normal
EMTAB5061_Seger_2016	E-MTAB-5061	scRNA	ERR1630218	ERS1348675	adult	25	M	acinar	acinar cell	normal
EMTAB5061_Seger_2016	E-MTAB-5061	scRNA	ERR1630219	ERS1348676	adult	25	M	delta	delta cell	normal
EMTAB5061_Seger_2016	E-MTAB-5061	scRNA	ERR1630221	ERS1348678	adult	25	M	gamma	gamma cell	normal
EMTAB5061_Seger_2016	E-MTAB-5061	scRNA	ERR1630222	ERS1348679	adult	25	M	alpha	alpha cell	normal
EMTAB5061_Seger_2016	E-MTAB-5061	scRNA	ERR1630223	ERS1348680	adult	25	M	gamma	gamma cell	normal
EMTAB5061_Seger_2016	E-MTAB-5061	scRNA	ERR1630225	ERS1348682	adult	25	M	delta	delta cell	normal
EMTAB5061_Seger_2016	E-MTAB-5061	scRNA	ERR1630227	ERS1348684	adult	25	M	alpha	alpha cell	normal
EMTAB5061_Seger_2016	E-MTAB-5061	scRNA	ERR1630228	ERS1348685	adult	25	M	delta	delta cell	normal
EMTAB5061_Seger_2016	E-MTAB-5061	scRNA	ERR1630229	ERS1348686	adult	25	M	alpha	alpha cell	normal
EMTAB5061_Seger_2016	E-MTAB-5061	scRNA	ERR1630230	ERS1348687	adult	25	M	acinar	acinar cell	normal
EMTAB5061_Seger_2016	E-MTAB-5061	scRNA	ERR1630232	ERS1348689	adult	25	M	gamma	gamma cell	normal
EMTAB5061_Seger_2016	E-MTAB-5061	scRNA	ERR1630233	ERS1348690	adult	25	M	beta	beta cell	normal
EMTAB5061_Seger_2016	E-MTAB-5061	scRNA	ERR1630234	ERS1348691	adult	25	M	gamma	gamma cell	normal
EMTAB5061_Seger_2016	E-MTAB-5061	scRNA	ERR1630235	ERS1348692	adult	25	M	gamma	gamma cell	normal
EMTAB5061_Seger_2016	E-MTAB-5061	scRNA	ERR1630236	ERS1348693	adult	25	M	alpha	alpha cell	normal
EMTAB5061_Seger_2016	E-MTAB-5061	scRNA	ERR1630238	ERS1348695	adult	25	M	alpha	alpha cell	normal
EMTAB5061_Seger_2016	E-MTAB-5061	scRNA	ERR1630239	ERS1348696	adult	25	M	beta	beta cell	normal
EMTAB5061_Seger_2016	E-MTAB-5061	scRNA	ERR1630240	ERS1348697	adult	25	M	beta	beta cell	normal
EMTAB5061_Seger_2016	E-MTAB-5061	scRNA	ERR1630241	ERS1348698	adult	25	M	alpha	alpha cell	normal
EMTAB5061_Seger_2016	E-MTAB-5061	scRNA	ERR1630242	ERS1348699	adult	25	M	beta	beta cell	normal
EMTAB5061_Seger_2016	E-MTAB-5061	scRNA	ERR1630244	ERS1348701	adult	25	M	alpha	alpha cell	normal
EMTAB5061_Seger_2016	E-MTAB-5061	scRNA	ERR1630249	ERS1348706	adult	25	M	beta	beta cell	normal
EMTAB5061_Seger_2016	E-MTAB-5061	scRNA	ERR1630251	ERS1348708	adult	25	M	alpha	alpha cell	normal
EMTAB5061_Seger_2016	E-MTAB-5061	scRNA	ERR1630252	ERS1348709	adult	25	M	gamma	gamma cell	normal
EMTAB5061_Seger_2016	E-MTAB-5061	scRNA	ERR1630253	ERS1348710	adult	25	M	gamma	gamma cell	normal
EMTAB5061_Seger_2016	E-MTAB-5061	scRNA	ERR1630254	ERS1348711	adult	25	M	beta	beta cell	normal
EMTAB5061_Seger_2016	E-MTAB-5061	scRNA	ERR1630258	ERS1348715	adult	25	M	acinar	acinar cell	normal
EMTAB5061_Seger_2016	E-MTAB-5061	scRNA	ERR1630261	ERS1348718	adult	25	M	delta	delta cell	normal
EMTAB5061_Seger_2016	E-MTAB-5061	scRNA	ERR1630262	ERS1348719	adult	25	M	unk	unclassified endocrine cell	normal
EMTAB5061_Seger_2016	E-MTAB-5061	scRNA	ERR1630263	ERS1348720	adult	25	M	beta	beta cell	normal
EMTAB5061_Seger_2016	E-MTAB-5061	scRNA	ERR1630264	ERS1348721	adult	25	M	duct	ductal cell	normal
EMTAB5061_Seger_2016	E-MTAB-5061	scRNA	ERR1630265	ERS1348722	adult	25	M	beta	beta cell	normal
EMTAB5061_Seger_2016	E-MTAB-5061	scRNA	ERR1630266	ERS1348723	adult	25	M	delta	delta cell	normal
EMTAB5061_Seger_2016	E-MTAB-5061	scRNA	ERR1630267	ERS1348724	adult	25	M	beta	beta cell	normal
EMTAB5061_Seger_2016	E-MTAB-5061	scRNA	ERR1630268	ERS1348725	adult	25	M	beta	beta cell	normal
EMTAB5061_Seger_2016	E-MTAB-5061	scRNA	ERR1630269	ERS1348726	adult	25	M	beta	beta cell	normal
EMTAB5061_Seger_2016	E-MTAB-5061	scRNA	ERR1630270	ERS1348727	adult	25	M	alpha	alpha cell	normal
EMTAB5061_Seger_2016	E-MTAB-5061	scRNA	ERR1630271	ERS1348728	adult	25	M	alpha	alpha cell	normal
EMTAB5061_Seger_2016	E-MTAB-5061	scRNA	ERR1630273	ERS1348730	adult	25	M	alpha	alpha cell	normal
EMTAB5061_Seger_2016	E-MTAB-5061	scRNA	ERR1630275	ERS1348732	adult	25	M	beta	beta cell	normal
EMTAB5061_Seger_2016	E-MTAB-5061	scRNA	ERR1630276	ERS1348733	adult	25	M	beta	beta cell	normal
EMTAB5061_Seger_2016	E-MTAB-5061	scRNA	ERR1630277	ERS1348734	adult	25	M	gamma	gamma cell	normal
EMTAB5061_Seger_2016	E-MTAB-5061	scRNA	ERR1630278	ERS1348735	adult	25	M	alpha	alpha cell	normal
EMTAB5061_Seger_2016	E-MTAB-5061	scRNA	ERR1630279	ERS1348736	adult	25	M	alpha	alpha cell	normal
EMTAB5061_Seger_2016	E-MTAB-5061	scRNA	ERR1630280	ERS1348737	adult	25	M	alpha	alpha cell	normal
EMTAB5061_Seger_2016	E-MTAB-5061	scRNA	ERR1630282	ERS1348739	adult	25	M	PSC	PSC cell	normal
EMTAB5061_Seger_2016	E-MTAB-5061	scRNA	ERR1630283	ERS1348740	adult	25	M	beta	beta cell	normal
EMTAB5061_Seger_2016	E-MTAB-5061	scRNA	ERR1630284	ERS1348741	adult	25	M	alpha	alpha cell	normal
EMTAB5061_Seger_2016	E-MTAB-5061	scRNA	ERR1630285	ERS1348742	adult	25	M	alpha	alpha cell	normal
EMTAB5061_Seger_2016	E-MTAB-5061	scRNA	ERR1630286	ERS1348743	adult	25	M	duct	ductal cell	normal
EMTAB5061_Seger_2016	E-MTAB-5061	scRNA	ERR1630287	ERS1348744	adult	25	M	beta	beta cell	normal
EMTAB5061_Seger_2016	E-MTAB-5061	scRNA	ERR1630288	ERS1348745	adult	25	M	duct	ductal cell	normal
EMTAB5061_Seger_2016	E-MTAB-5061	scRNA	ERR1630289	ERS1348746	adult	25	M	alpha	alpha cell	normal
EMTAB5061_Seger_2016	E-MTAB-5061	scRNA	ERR1630290	ERS1348747	adult	25	M	alpha	alpha cell	normal
EMTAB5061_Seger_2016	E-MTAB-5061	scRNA	ERR1630291	ERS1348748	adult	25	M	alpha	alpha cell	normal
EMTAB5061_Seger_2016	E-MTAB-5061	scRNA	ERR1630292	ERS1348749	adult	25	M	alpha	alpha cell	normal
EMTAB5061_Seger_2016	E-MTAB-5061	scRNA	ERR1630293	ERS1348750	adult	25	M	delta	delta cell	normal
EMTAB5061_Seger_2016	E-MTAB-5061	scRNA	ERR1630294	ERS1348751	adult	25	M	alpha	alpha cell	normal
EMTAB5061_Seger_2016	E-MTAB-5061	scRNA	ERR1630295	ERS1348752	adult	25	M	alpha	alpha cell	normal
EMTAB5061_Seger_2016	E-MTAB-5061	scRNA	ERR1630297	ERS1348754	adult	25	M	alpha	alpha cell	normal
EMTAB5061_Seger_2016	E-MTAB-5061	scRNA	ERR1630300	ERS1348757	adult	25	M	endothelial	endothelial cell	normal
EMTAB5061_Seger_2016	E-MTAB-5061	scRNA	ERR1630301	ERS1348758	adult	25	M	acinar	acinar cell	normal
EMTAB5061_Seger_2016	E-MTAB-5061	scRNA	ERR1630302	ERS1348759	adult	25	M	alpha	alpha cell	normal
EMTAB5061_Seger_2016	E-MTAB-5061	scRNA	ERR1630303	ERS1348760	adult	25	M	alpha	alpha cell	normal
EMTAB5061_Seger_2016	E-MTAB-5061	scRNA	ERR1630305	ERS1348762	adult	25	M	alpha	alpha cell	normal
EMTAB5061_Seger_2016	E-MTAB-5061	scRNA	ERR1630306	ERS1348763	adult	25	M	unk	unclassified endocrine cell	normal
EMTAB5061_Seger_2016	E-MTAB-5061	scRNA	ERR1630307	ERS1348764	adult	25	M	duct	ductal cell	normal
EMTAB5061_Seger_2016	E-MTAB-5061	scRNA	ERR1630309	ERS1348766	adult	25	M	duct	ductal cell	normal
EMTAB5061_Seger_2016	E-MTAB-5061	scRNA	ERR1630310	ERS1348767	adult	25	M	alpha	alpha cell	normal
EMTAB5061_Seger_2016	E-MTAB-5061	scRNA	ERR1630311	ERS1348768	adult	25	M	alpha	alpha cell	normal
EMTAB5061_Seger_2016	E-MTAB-5061	scRNA	ERR1630312	ERS1348769	adult	25	M	beta	beta cell	normal
EMTAB5061_Seger_2016	E-MTAB-5061	scRNA	ERR1630314	ERS1348771	adult	25	M	alpha	alpha cell	normal
EMTAB5061_Seger_2016	E-MTAB-5061	scRNA	ERR1630316	ERS1348773	adult	25	M	beta	beta cell	normal
EMTAB5061_Seger_2016	E-MTAB-5061	scRNA	ERR1630317	ERS1348774	adult	25	M	delta	delta cell	normal
EMTAB5061_Seger_2016	E-MTAB-5061	scRNA	ERR1630318	ERS1348775	adult	25	M	gamma	gamma cell	normal
EMTAB5061_Seger_2016	E-MTAB-5061	scRNA	ERR1630319	ERS1348776	adult	25	M	delta	delta cell	normal
EMTAB5061_Seger_2016	E-MTAB-5061	scRNA	ERR1630320	ERS1348777	adult	25	M	alpha	alpha cell	normal
EMTAB5061_Seger_2016	E-MTAB-5061	scRNA	ERR1630321	ERS1348778	adult	25	M	beta	beta cell	normal
EMTAB5061_Seger_2016	E-MTAB-5061	scRNA	ERR1630322	ERS1348779	adult	25	M	alpha	alpha cell	normal
EMTAB5061_Seger_2016	E-MTAB-5061	scRNA	ERR1630323	ERS1348780	adult	25	M	beta	beta cell	normal
EMTAB5061_Seger_2016	E-MTAB-5061	scRNA	ERR1630325	ERS1348782	adult	25	M	alpha	alpha cell	normal
EMTAB5061_Seger_2016	E-MTAB-5061	scRNA	ERR1630326	ERS1348783	adult	25	M	duct	ductal cell	normal
EMTAB5061_Seger_2016	E-MTAB-5061	scRNA	ERR1630327	ERS1348784	adult	25	M	mast	mast cell	normal
EMTAB5061_Seger_2016	E-MTAB-5061	scRNA	ERR1630328	ERS1348785	adult	25	M	duct	ductal cell	normal
EMTAB5061_Seger_2016	E-MTAB-5061	scRNA	ERR1630329	ERS1348786	adult	25	M	alpha	alpha cell	normal
EMTAB5061_Seger_2016	E-MTAB-5061	scRNA	ERR1630330	ERS1348787	adult	25	M	duct	ductal cell	normal
EMTAB5061_Seger_2016	E-MTAB-5061	scRNA	ERR1630331	ERS1348788	adult	25	M	acinar	acinar cell	normal
EMTAB5061_Seger_2016	E-MTAB-5061	scRNA	ERR1630332	ERS1348789	adult	25	M	alpha	alpha cell	normal
EMTAB5061_Seger_2016	E-MTAB-5061	scRNA	ERR1630333	ERS1348790	adult	25	M	alpha	alpha cell	normal
EMTAB5061_Seger_2016	E-MTAB-5061	scRNA	ERR1630334	ERS1348791	adult	25	M	beta	beta cell	normal
EMTAB5061_Seger_2016	E-MTAB-5061	scRNA	ERR1630335	ERS1348792	adult	25	M	alpha	alpha cell	normal
EMTAB5061_Seger_2016	E-MTAB-5061	scRNA	ERR1630336	ERS1348793	adult	25	M	duct	ductal cell	normal
EMTAB5061_Seger_2016	E-MTAB-5061	scRNA	ERR1630338	ERS1348795	adult	25	M	alpha	alpha cell	normal
EMTAB5061_Seger_2016	E-MTAB-5061	scRNA	ERR1630340	ERS1348797	adult	25	M	alpha	alpha cell	normal
EMTAB5061_Seger_2016	E-MTAB-5061	scRNA	ERR1630341	ERS1348798	adult	25	M	mast	mast cell	normal
EMTAB5061_Seger_2016	E-MTAB-5061	scRNA	ERR1630342	ERS1348799	adult	25	M	alpha	alpha cell	normal
EMTAB5061_Seger_2016	E-MTAB-5061	scRNA	ERR1630344	ERS1348801	adult	25	M	alpha	alpha cell	normal
EMTAB5061_Seger_2016	E-MTAB-5061	scRNA	ERR1630345	ERS1348802	adult	25	M	acinar	acinar cell	normal
EMTAB5061_Seger_2016	E-MTAB-5061	scRNA	ERR1630346	ERS1348803	adult	25	M	alpha	alpha cell	normal
EMTAB5061_Seger_2016	E-MTAB-5061	scRNA	ERR1630347	ERS1348804	adult	25	M	acinar	acinar cell	normal
EMTAB5061_Seger_2016	E-MTAB-5061	scRNA	ERR1630348	ERS1348805	adult	25	M	gamma	gamma cell	normal
EMTAB5061_Seger_2016	E-MTAB-5061	scRNA	ERR1630349	ERS1348806	adult	25	M	alpha	alpha cell	normal
EMTAB5061_Seger_2016	E-MTAB-5061	scRNA	ERR1630350	ERS1348807	adult	25	M	alpha	alpha cell	normal
EMTAB5061_Seger_2016	E-MTAB-5061	scRNA	ERR1630351	ERS1348808	adult	25	M	unk	unclassified endocrine cell	normal
EMTAB5061_Seger_2016	E-MTAB-5061	scRNA	ERR1630352	ERS1348809	adult	25	M	unk	unclassified endocrine cell	normal
EMTAB5061_Seger_2016	E-MTAB-5061	scRNA	ERR1630353	ERS1348810	adult	25	M	unk	unclassified endocrine cell	normal
EMTAB5061_Seger_2016	E-MTAB-5061	scRNA	ERR1630354	ERS1348811	adult	25	M	alpha	alpha cell	normal
EMTAB5061_Seger_2016	E-MTAB-5061	scRNA	ERR1630355	ERS1348812	adult	25	M	alpha	alpha cell	normal
EMTAB5061_Seger_2016	E-MTAB-5061	scRNA	ERR1630356	ERS1348813	adult	25	M	alpha	alpha cell	normal
EMTAB5061_Seger_2016	E-MTAB-5061	scRNA	ERR1630357	ERS1348814	adult	25	M	alpha	alpha cell	normal
EMTAB5061_Seger_2016	E-MTAB-5061	scRNA	ERR1630358	ERS1348815	adult	25	M	gamma	gamma cell	normal
EMTAB5061_Seger_2016	E-MTAB-5061	scRNA	ERR1630359	ERS1348816	adult	25	M	gamma	gamma cell	normal
EMTAB5061_Seger_2016	E-MTAB-5061	scRNA	ERR1630360	ERS1348817	adult	25	M	alpha	alpha cell	normal
EMTAB5061_Seger_2016	E-MTAB-5061	scRNA	ERR1630361	ERS1348818	adult	25	M	unk	unclassified endocrine cell	normal
EMTAB5061_Seger_2016	E-MTAB-5061	scRNA	ERR1630362	ERS1348819	adult	25	M	alpha	alpha cell	normal
EMTAB5061_Seger_2016	E-MTAB-5061	scRNA	ERR1630363	ERS1348820	adult	25	M	alpha	alpha cell	normal
EMTAB5061_Seger_2016	E-MTAB-5061	scRNA	ERR1630364	ERS1348821	adult	25	M	unk	unclassified endocrine cell	normal
EMTAB5061_Seger_2016	E-MTAB-5061	scRNA	ERR1630366	ERS1348823	adult	25	M	alpha	alpha cell	normal
EMTAB5061_Seger_2016	E-MTAB-5061	scRNA	ERR1630367	ERS1348824	adult	25	M	alpha	alpha cell	normal
EMTAB5061_Seger_2016	E-MTAB-5061	scRNA	ERR1630368	ERS1348825	adult	25	M	beta	beta cell	normal
EMTAB5061_Seger_2016	E-MTAB-5061	scRNA	ERR1630369	ERS1348826	adult	25	M	alpha	alpha cell	normal
EMTAB5061_Seger_2016	E-MTAB-5061	scRNA	ERR1630370	ERS1348827	adult	25	M	alpha	alpha cell	normal
EMTAB5061_Seger_2016	E-MTAB-5061	scRNA	ERR1630371	ERS1348828	adult	25	M	alpha	alpha cell	normal
EMTAB5061_Seger_2016	E-MTAB-5061	scRNA	ERR1630372	ERS1348829	adult	25	M	gamma	gamma cell	normal
EMTAB5061_Seger_2016	E-MTAB-5061	scRNA	ERR1630373	ERS1348830	adult	25	M	alpha	alpha cell	normal
EMTAB5061_Seger_2016	E-MTAB-5061	scRNA	ERR1630374	ERS1348831	adult	25	M	alpha	alpha cell	normal
EMTAB5061_Seger_2016	E-MTAB-5061	scRNA	ERR1630375	ERS1348832	adult	25	M	alpha	alpha cell	normal
EMTAB5061_Seger_2016	E-MTAB-5061	scRNA	ERR1630376	ERS1348833	adult	25	M	duct	ductal cell	normal
EMTAB5061_Seger_2016	E-MTAB-5061	scRNA	ERR1630378	ERS1348835	adult	25	M	alpha	alpha cell	normal
EMTAB5061_Seger_2016	E-MTAB-5061	scRNA	ERR1630379	ERS1348836	adult	25	M	alpha	alpha cell	normal
EMTAB5061_Seger_2016	E-MTAB-5061	scRNA	ERR1630380	ERS1348837	adult	25	M	alpha	alpha cell	normal
EMTAB5061_Seger_2016	E-MTAB-5061	scRNA	ERR1630381	ERS1348838	adult	25	M	alpha	alpha cell	normal
EMTAB5061_Seger_2016	E-MTAB-5061	scRNA	ERR1630382	ERS1348839	adult	25	M	alpha	alpha cell	normal
EMTAB5061_Seger_2016	E-MTAB-5061	scRNA	ERR1630384	ERS1348841	adult	25	M	alpha	alpha cell	normal
EMTAB5061_Seger_2016	E-MTAB-5061	scRNA	ERR1630385	ERS1348842	adult	25	M	alpha	alpha cell	normal
EMTAB5061_Seger_2016	E-MTAB-5061	scRNA	ERR1630386	ERS1348843	adult	25	M	duct	ductal cell	normal
EMTAB5061_Seger_2016	E-MTAB-5061	scRNA	ERR1630388	ERS1348845	adult	25	M	alpha	alpha cell	normal
EMTAB5061_Seger_2016	E-MTAB-5061	scRNA	ERR1630390	ERS1348847	adult	25	M	alpha	alpha cell	normal
EMTAB5061_Seger_2016	E-MTAB-5061	scRNA	ERR1630391	ERS1348848	adult	25	M	alpha	alpha cell	normal
EMTAB5061_Seger_2016	E-MTAB-5061	scRNA	ERR1630392	ERS1348849	adult	25	M	alpha	alpha cell	normal
EMTAB5061_Seger_2016	E-MTAB-5061	scRNA	ERR1630393	ERS1348850	adult	25	M	alpha	alpha cell	normal
EMTAB5061_Seger_2016	E-MTAB-5061	scRNA	ERR1630394	ERS1348851	adult	25	M	beta	beta cell	normal
EMTAB5061_Seger_2016	E-MTAB-5061	scRNA	ERR1630395	ERS1348852	adult	25	M	alpha	alpha cell	normal
EMTAB5061_Seger_2016	E-MTAB-5061	scRNA	ERR1630396	ERS1348853	adult	25	M	alpha	alpha cell	normal
EMTAB5061_Seger_2016	E-MTAB-5061	scRNA	ERR1630397	ERS1348854	adult	25	M	duct	ductal cell	normal
EMTAB5061_Seger_2016	E-MTAB-5061	scRNA	ERR1630398	ERS1348855	adult	25	M	mast	mast cell	normal
EMTAB5061_Seger_2016	E-MTAB-5061	scRNA	ERR1630400	ERS1348857	adult	25	M	alpha	alpha cell	normal
EMTAB5061_Seger_2016	E-MTAB-5061	scRNA	ERR1630401	ERS1348858	adult	25	M	beta	beta cell	normal
EMTAB5061_Seger_2016	E-MTAB-5061	scRNA	ERR1630402	ERS1348859	adult	25	M	unk	co-expression cell	normal
EMTAB5061_Seger_2016	E-MTAB-5061	scRNA	ERR1630403	ERS1348860	adult	25	M	alpha	alpha cell	normal
EMTAB5061_Seger_2016	E-MTAB-5061	scRNA	ERR1630404	ERS1348861	adult	25	M	acinar	acinar cell	normal
EMTAB5061_Seger_2016	E-MTAB-5061	scRNA	ERR1630405	ERS1348862	adult	25	M	alpha	alpha cell	normal
EMTAB5061_Seger_2016	E-MTAB-5061	scRNA	ERR1630406	ERS1348863	adult	25	M	alpha	alpha cell	normal
EMTAB5061_Seger_2016	E-MTAB-5061	scRNA	ERR1630407	ERS1348864	adult	25	M	alpha	alpha cell	normal
EMTAB5061_Seger_2016	E-MTAB-5061	scRNA	ERR1630408	ERS1348865	adult	25	M	alpha	alpha cell	normal
EMTAB5061_Seger_2016	E-MTAB-5061	scRNA	ERR1630409	ERS1348866	adult	25	M	alpha	alpha cell	normal
EMTAB5061_Seger_2016	E-MTAB-5061	scRNA	ERR1630410	ERS1348867	adult	25	M	delta	delta cell	normal
EMTAB5061_Seger_2016	E-MTAB-5061	scRNA	ERR1630411	ERS1348868	adult	25	M	alpha	alpha cell	normal
EMTAB5061_Seger_2016	E-MTAB-5061	scRNA	ERR1630412	ERS1348869	adult	25	M	acinar	acinar cell	normal
EMTAB5061_Seger_2016	E-MTAB-5061	scRNA	ERR1630414	ERS1348871	adult	25	M	beta	beta cell	normal
EMTAB5061_Seger_2016	E-MTAB-5061	scRNA	ERR1630415	ERS1348872	adult	25	M	duct	ductal cell	normal
EMTAB5061_Seger_2016	E-MTAB-5061	scRNA	ERR1630416	ERS1348873	adult	25	M	gamma	gamma cell	normal
EMTAB5061_Seger_2016	E-MTAB-5061	scRNA	ERR1630417	ERS1348874	adult	25	M	alpha	alpha cell	normal
EMTAB5061_Seger_2016	E-MTAB-5061	scRNA	ERR1630420	ERS1348877	adult	25	M	alpha	alpha cell	normal
EMTAB5061_Seger_2016	E-MTAB-5061	scRNA	ERR1630421	ERS1348878	adult	25	M	duct	ductal cell	normal
EMTAB5061_Seger_2016	E-MTAB-5061	scRNA	ERR1630422	ERS1348879	adult	25	M	alpha	alpha cell	normal
EMTAB5061_Seger_2016	E-MTAB-5061	scRNA	ERR1630423	ERS1348880	adult	25	M	duct	ductal cell	normal
EMTAB5061_Seger_2016	E-MTAB-5061	scRNA	ERR1630425	ERS1348882	adult	25	M	acinar	acinar cell	normal
EMTAB5061_Seger_2016	E-MTAB-5061	scRNA	ERR1630426	ERS1348883	adult	25	M	alpha	alpha cell	normal
EMTAB5061_Seger_2016	E-MTAB-5061	scRNA	ERR1630427	ERS1348884	adult	25	M	beta	beta cell	normal
EMTAB5061_Seger_2016	E-MTAB-5061	scRNA	ERR1630429	ERS1348886	adult	25	M	gamma	gamma cell	normal
EMTAB5061_Seger_2016	E-MTAB-5061	scRNA	ERR1630431	ERS1348888	adult	25	M	alpha	alpha cell	normal
EMTAB5061_Seger_2016	E-MTAB-5061	scRNA	ERR1630432	ERS1348889	adult	25	M	alpha	alpha cell	normal
EMTAB5061_Seger_2016	E-MTAB-5061	scRNA	ERR1630435	ERS1348892	adult	25	M	delta	delta cell	normal
EMTAB5061_Seger_2016	E-MTAB-5061	scRNA	ERR1630436	ERS1348893	adult	25	M	beta	beta cell	normal
EMTAB5061_Seger_2016	E-MTAB-5061	scRNA	ERR1630437	ERS1348894	adult	25	M	gamma	gamma cell	normal
EMTAB5061_Seger_2016	E-MTAB-5061	scRNA	ERR1630438	ERS1348895	adult	25	M	alpha	alpha cell	normal
EMTAB5061_Seger_2016	E-MTAB-5061	scRNA	ERR1630439	ERS1348896	adult	25	M	duct	ductal cell	normal
EMTAB5061_Seger_2016	E-MTAB-5061	scRNA	ERR1630442	ERS1348899	adult	25	M	acinar	acinar cell	normal
EMTAB5061_Seger_2016	E-MTAB-5061	scRNA	ERR1630444	ERS1348901	adult	25	M	beta	beta cell	normal
EMTAB5061_Seger_2016	E-MTAB-5061	scRNA	ERR1630445	ERS1348902	adult	25	M	alpha	alpha cell	normal
EMTAB5061_Seger_2016	E-MTAB-5061	scRNA	ERR1630446	ERS1348903	adult	25	M	delta	delta cell	normal
EMTAB5061_Seger_2016	E-MTAB-5061	scRNA	ERR1630448	ERS1348905	adult	25	M	alpha	alpha cell	normal
EMTAB5061_Seger_2016	E-MTAB-5061	scRNA	ERR1630449	ERS1348906	adult	25	M	alpha	alpha cell	normal
EMTAB5061_Seger_2016	E-MTAB-5061	scRNA	ERR1630450	ERS1348907	adult	25	M	alpha	alpha cell	normal
EMTAB5061_Seger_2016	E-MTAB-5061	scRNA	ERR1630451	ERS1348908	adult	25	M	alpha	alpha cell	normal
EMTAB5061_Seger_2016	E-MTAB-5061	scRNA	ERR1630452	ERS1348909	adult	25	M	alpha	alpha cell	normal
EMTAB5061_Seger_2016	E-MTAB-5061	scRNA	ERR1630453	ERS1348910	adult	25	M	alpha	alpha cell	normal
EMTAB5061_Seger_2016	E-MTAB-5061	scRNA	ERR1630454	ERS1348911	adult	25	M	alpha	alpha cell	normal
EMTAB5061_Seger_2016	E-MTAB-5061	scRNA	ERR1630455	ERS1348912	adult	25	M	alpha	alpha cell	normal
EMTAB5061_Seger_2016	E-MTAB-5061	scRNA	ERR1630457	ERS1348914	adult	25	M	delta	delta cell	normal
EMTAB5061_Seger_2016	E-MTAB-5061	scRNA	ERR1630458	ERS1348915	adult	25	M	unk	co-expression cell	normal
EMTAB5061_Seger_2016	E-MTAB-5061	scRNA	ERR1630459	ERS1348916	adult	25	M	alpha	alpha cell	normal
EMTAB5061_Seger_2016	E-MTAB-5061	scRNA	ERR1630460	ERS1348917	adult	25	M	mast	mast cell	normal
EMTAB5061_Seger_2016	E-MTAB-5061	scRNA	ERR1630845	ERS1349302	adult	23	M	delta	delta cell	normal
EMTAB5061_Seger_2016	E-MTAB-5061	scRNA	ERR1630849	ERS1349306	adult	23	M	alpha	alpha cell	normal
EMTAB5061_Seger_2016	E-MTAB-5061	scRNA	ERR1630851	ERS1349308	adult	23	M	beta	beta cell	normal
EMTAB5061_Seger_2016	E-MTAB-5061	scRNA	ERR1630854	ERS1349311	adult	23	M	alpha	alpha cell	normal
EMTAB5061_Seger_2016	E-MTAB-5061	scRNA	ERR1630855	ERS1349312	adult	23	M	alpha	alpha cell	normal
EMTAB5061_Seger_2016	E-MTAB-5061	scRNA	ERR1630857	ERS1349314	adult	23	M	delta	delta cell	normal
EMTAB5061_Seger_2016	E-MTAB-5061	scRNA	ERR1630858	ERS1349315	adult	23	M	PSC	PSC cell	normal
EMTAB5061_Seger_2016	E-MTAB-5061	scRNA	ERR1630859	ERS1349316	adult	23	M	endothelial	endothelial cell	normal
EMTAB5061_Seger_2016	E-MTAB-5061	scRNA	ERR1630861	ERS1349318	adult	23	M	beta	beta cell	normal
EMTAB5061_Seger_2016	E-MTAB-5061	scRNA	ERR1630863	ERS1349320	adult	23	M	gamma	gamma cell	normal
EMTAB5061_Seger_2016	E-MTAB-5061	scRNA	ERR1630867	ERS1349324	adult	23	M	alpha	alpha cell	normal
EMTAB5061_Seger_2016	E-MTAB-5061	scRNA	ERR1630868	ERS1349325	adult	23	M	alpha	alpha cell	normal
EMTAB5061_Seger_2016	E-MTAB-5061	scRNA	ERR1630869	ERS1349326	adult	23	M	beta	beta cell	normal
EMTAB5061_Seger_2016	E-MTAB-5061	scRNA	ERR1630870	ERS1349327	adult	23	M	beta	beta cell	normal
EMTAB5061_Seger_2016	E-MTAB-5061	scRNA	ERR1630872	ERS1349329	adult	23	M	unk	co-expression cell	normal
EMTAB5061_Seger_2016	E-MTAB-5061	scRNA	ERR1630873	ERS1349330	adult	23	M	duct	ductal cell	normal
EMTAB5061_Seger_2016	E-MTAB-5061	scRNA	ERR1630874	ERS1349331	adult	23	M	alpha	alpha cell	normal
EMTAB5061_Seger_2016	E-MTAB-5061	scRNA	ERR1630875	ERS1349332	adult	23	M	alpha	alpha cell	normal
EMTAB5061_Seger_2016	E-MTAB-5061	scRNA	ERR1630877	ERS1349334	adult	23	M	alpha	alpha cell	normal
EMTAB5061_Seger_2016	E-MTAB-5061	scRNA	ERR1630880	ERS1349337	adult	23	M	gamma	gamma cell	normal
EMTAB5061_Seger_2016	E-MTAB-5061	scRNA	ERR1630881	ERS1349338	adult	23	M	alpha	alpha cell	normal
EMTAB5061_Seger_2016	E-MTAB-5061	scRNA	ERR1630882	ERS1349339	adult	23	M	beta	beta cell	normal
EMTAB5061_Seger_2016	E-MTAB-5061	scRNA	ERR1630883	ERS1349340	adult	23	M	gamma	gamma cell	normal
EMTAB5061_Seger_2016	E-MTAB-5061	scRNA	ERR1630884	ERS1349341	adult	23	M	PSC	PSC cell	normal
EMTAB5061_Seger_2016	E-MTAB-5061	scRNA	ERR1630885	ERS1349342	adult	23	M	alpha	alpha cell	normal
EMTAB5061_Seger_2016	E-MTAB-5061	scRNA	ERR1630886	ERS1349343	adult	23	M	delta	delta cell	normal
EMTAB5061_Seger_2016	E-MTAB-5061	scRNA	ERR1630888	ERS1349345	adult	23	M	gamma	gamma cell	normal
EMTAB5061_Seger_2016	E-MTAB-5061	scRNA	ERR1630889	ERS1349346	adult	23	M	unk	co-expression cell	normal
EMTAB5061_Seger_2016	E-MTAB-5061	scRNA	ERR1630890	ERS1349347	adult	23	M	gamma	gamma cell	normal
EMTAB5061_Seger_2016	E-MTAB-5061	scRNA	ERR1630891	ERS1349348	adult	23	M	delta	delta cell	normal
EMTAB5061_Seger_2016	E-MTAB-5061	scRNA	ERR1630893	ERS1349350	adult	23	M	delta	delta cell	normal
EMTAB5061_Seger_2016	E-MTAB-5061	scRNA	ERR1630894	ERS1349351	adult	23	M	alpha	alpha cell	normal
EMTAB5061_Seger_2016	E-MTAB-5061	scRNA	ERR1630896	ERS1349353	adult	23	M	epsilon	epsilon cell	normal
EMTAB5061_Seger_2016	E-MTAB-5061	scRNA	ERR1630897	ERS1349354	adult	23	M	gamma	gamma cell	normal
EMTAB5061_Seger_2016	E-MTAB-5061	scRNA	ERR1630899	ERS1349356	adult	23	M	alpha	alpha cell	normal
EMTAB5061_Seger_2016	E-MTAB-5061	scRNA	ERR1630900	ERS1349357	adult	23	M	beta	beta cell	normal
EMTAB5061_Seger_2016	E-MTAB-5061	scRNA	ERR1630903	ERS1349360	adult	23	M	unk	unclassified cell	normal
EMTAB5061_Seger_2016	E-MTAB-5061	scRNA	ERR1630906	ERS1349363	adult	23	M	unk	unclassified endocrine cell	normal
EMTAB5061_Seger_2016	E-MTAB-5061	scRNA	ERR1630907	ERS1349364	adult	23	M	gamma	gamma cell	normal
EMTAB5061_Seger_2016	E-MTAB-5061	scRNA	ERR1630916	ERS1349373	adult	23	M	alpha	alpha cell	normal
EMTAB5061_Seger_2016	E-MTAB-5061	scRNA	ERR1630919	ERS1349376	adult	23	M	alpha	alpha cell	normal
EMTAB5061_Seger_2016	E-MTAB-5061	scRNA	ERR1630920	ERS1349377	adult	23	M	acinar	acinar cell	normal
EMTAB5061_Seger_2016	E-MTAB-5061	scRNA	ERR1630921	ERS1349378	adult	23	M	alpha	alpha cell	normal
EMTAB5061_Seger_2016	E-MTAB-5061	scRNA	ERR1630922	ERS1349379	adult	23	M	alpha	alpha cell	normal
EMTAB5061_Seger_2016	E-MTAB-5061	scRNA	ERR1630923	ERS1349380	adult	23	M	alpha	alpha cell	normal
EMTAB5061_Seger_2016	E-MTAB-5061	scRNA	ERR1630924	ERS1349381	adult	23	M	alpha	alpha cell	normal
EMTAB5061_Seger_2016	E-MTAB-5061	scRNA	ERR1630925	ERS1349382	adult	23	M	epsilon	epsilon cell	normal
EMTAB5061_Seger_2016	E-MTAB-5061	scRNA	ERR1630927	ERS1349384	adult	23	M	alpha	alpha cell	normal
EMTAB5061_Seger_2016	E-MTAB-5061	scRNA	ERR1630929	ERS1349386	adult	23	M	alpha	alpha cell	normal
EMTAB5061_Seger_2016	E-MTAB-5061	scRNA	ERR1630930	ERS1349387	adult	23	M	alpha	alpha cell	normal
EMTAB5061_Seger_2016	E-MTAB-5061	scRNA	ERR1630931	ERS1349388	adult	23	M	alpha	alpha cell	normal
EMTAB5061_Seger_2016	E-MTAB-5061	scRNA	ERR1630932	ERS1349389	adult	23	M	gamma	gamma cell	normal
EMTAB5061_Seger_2016	E-MTAB-5061	scRNA	ERR1630935	ERS1349392	adult	23	M	alpha	alpha cell	normal
EMTAB5061_Seger_2016	E-MTAB-5061	scRNA	ERR1630936	ERS1349393	adult	23	M	delta	delta cell	normal
EMTAB5061_Seger_2016	E-MTAB-5061	scRNA	ERR1630937	ERS1349394	adult	23	M	beta	beta cell	normal
EMTAB5061_Seger_2016	E-MTAB-5061	scRNA	ERR1630939	ERS1349396	adult	23	M	gamma	gamma cell	normal
EMTAB5061_Seger_2016	E-MTAB-5061	scRNA	ERR1630941	ERS1349398	adult	23	M	unk	co-expression cell	normal
EMTAB5061_Seger_2016	E-MTAB-5061	scRNA	ERR1630943	ERS1349400	adult	23	M	unk	unclassified endocrine cell	normal
EMTAB5061_Seger_2016	E-MTAB-5061	scRNA	ERR1630945	ERS1349402	adult	23	M	alpha	alpha cell	normal
EMTAB5061_Seger_2016	E-MTAB-5061	scRNA	ERR1630947	ERS1349404	adult	23	M	beta	beta cell	normal
EMTAB5061_Seger_2016	E-MTAB-5061	scRNA	ERR1630949	ERS1349406	adult	23	M	alpha	alpha cell	normal
EMTAB5061_Seger_2016	E-MTAB-5061	scRNA	ERR1630951	ERS1349408	adult	23	M	endothelial	endothelial cell	normal
EMTAB5061_Seger_2016	E-MTAB-5061	scRNA	ERR1630953	ERS1349410	adult	23	M	beta	beta cell	normal
EMTAB5061_Seger_2016	E-MTAB-5061	scRNA	ERR1630955	ERS1349412	adult	23	M	gamma	gamma cell	normal
EMTAB5061_Seger_2016	E-MTAB-5061	scRNA	ERR1630956	ERS1349413	adult	23	M	alpha	alpha cell	normal
EMTAB5061_Seger_2016	E-MTAB-5061	scRNA	ERR1630960	ERS1349417	adult	23	M	duct	ductal cell	normal
EMTAB5061_Seger_2016	E-MTAB-5061	scRNA	ERR1630963	ERS1349420	adult	23	M	PSC	PSC cell	normal
EMTAB5061_Seger_2016	E-MTAB-5061	scRNA	ERR1630964	ERS1349421	adult	23	M	gamma	gamma cell	normal
EMTAB5061_Seger_2016	E-MTAB-5061	scRNA	ERR1630965	ERS1349422	adult	23	M	alpha	alpha cell	normal
EMTAB5061_Seger_2016	E-MTAB-5061	scRNA	ERR1630966	ERS1349423	adult	23	M	beta	beta cell	normal
EMTAB5061_Seger_2016	E-MTAB-5061	scRNA	ERR1630967	ERS1349424	adult	23	M	alpha	alpha cell	normal
EMTAB5061_Seger_2016	E-MTAB-5061	scRNA	ERR1630968	ERS1349425	adult	23	M	beta	beta cell	normal
EMTAB5061_Seger_2016	E-MTAB-5061	scRNA	ERR1630969	ERS1349426	adult	23	M	epsilon	epsilon cell	normal
EMTAB5061_Seger_2016	E-MTAB-5061	scRNA	ERR1630970	ERS1349427	adult	23	M	gamma	gamma cell	normal
EMTAB5061_Seger_2016	E-MTAB-5061	scRNA	ERR1630971	ERS1349428	adult	23	M	endothelial	endothelial cell	normal
EMTAB5061_Seger_2016	E-MTAB-5061	scRNA	ERR1630972	ERS1349429	adult	23	M	beta	beta cell	normal
EMTAB5061_Seger_2016	E-MTAB-5061	scRNA	ERR1630973	ERS1349430	adult	23	M	gamma	gamma cell	normal
EMTAB5061_Seger_2016	E-MTAB-5061	scRNA	ERR1630974	ERS1349431	adult	23	M	alpha	alpha cell	normal
EMTAB5061_Seger_2016	E-MTAB-5061	scRNA	ERR1630975	ERS1349432	adult	23	M	delta	delta cell	normal
EMTAB5061_Seger_2016	E-MTAB-5061	scRNA	ERR1630976	ERS1349433	adult	23	M	alpha	alpha cell	normal
EMTAB5061_Seger_2016	E-MTAB-5061	scRNA	ERR1630979	ERS1349436	adult	23	M	acinar	acinar cell	normal
EMTAB5061_Seger_2016	E-MTAB-5061	scRNA	ERR1630980	ERS1349437	adult	23	M	alpha	alpha cell	normal
EMTAB5061_Seger_2016	E-MTAB-5061	scRNA	ERR1630981	ERS1349438	adult	23	M	alpha	alpha cell	normal
EMTAB5061_Seger_2016	E-MTAB-5061	scRNA	ERR1630982	ERS1349439	adult	23	M	alpha	alpha cell	normal
EMTAB5061_Seger_2016	E-MTAB-5061	scRNA	ERR1630983	ERS1349440	adult	23	M	alpha	alpha cell	normal
EMTAB5061_Seger_2016	E-MTAB-5061	scRNA	ERR1630986	ERS1349443	adult	23	M	duct	ductal cell	normal
EMTAB5061_Seger_2016	E-MTAB-5061	scRNA	ERR1630987	ERS1349444	adult	23	M	alpha	alpha cell	normal
EMTAB5061_Seger_2016	E-MTAB-5061	scRNA	ERR1630989	ERS1349446	adult	23	M	endothelial	endothelial cell	normal
EMTAB5061_Seger_2016	E-MTAB-5061	scRNA	ERR1630990	ERS1349447	adult	23	M	duct	ductal cell	normal
EMTAB5061_Seger_2016	E-MTAB-5061	scRNA	ERR1630991	ERS1349448	adult	23	M	beta	beta cell	normal
EMTAB5061_Seger_2016	E-MTAB-5061	scRNA	ERR1630992	ERS1349449	adult	23	M	alpha	alpha cell	normal
EMTAB5061_Seger_2016	E-MTAB-5061	scRNA	ERR1630994	ERS1349451	adult	23	M	alpha	alpha cell	normal
EMTAB5061_Seger_2016	E-MTAB-5061	scRNA	ERR1630995	ERS1349452	adult	23	M	unk	co-expression cell	normal
EMTAB5061_Seger_2016	E-MTAB-5061	scRNA	ERR1630997	ERS1349454	adult	23	M	beta	beta cell	normal
EMTAB5061_Seger_2016	E-MTAB-5061	scRNA	ERR1630998	ERS1349455	adult	23	M	alpha	alpha cell	normal
EMTAB5061_Seger_2016	E-MTAB-5061	scRNA	ERR1630999	ERS1349456	adult	23	M	alpha	alpha cell	normal
EMTAB5061_Seger_2016	E-MTAB-5061	scRNA	ERR1631000	ERS1349457	adult	23	M	gamma	gamma cell	normal
EMTAB5061_Seger_2016	E-MTAB-5061	scRNA	ERR1631001	ERS1349458	adult	23	M	beta	beta cell	normal
EMTAB5061_Seger_2016	E-MTAB-5061	scRNA	ERR1631004	ERS1349461	adult	23	M	alpha	alpha cell	normal
EMTAB5061_Seger_2016	E-MTAB-5061	scRNA	ERR1631005	ERS1349462	adult	23	M	alpha	alpha cell	normal
EMTAB5061_Seger_2016	E-MTAB-5061	scRNA	ERR1631006	ERS1349463	adult	23	M	beta	beta cell	normal
EMTAB5061_Seger_2016	E-MTAB-5061	scRNA	ERR1631008	ERS1349465	adult	23	M	alpha	alpha cell	normal
EMTAB5061_Seger_2016	E-MTAB-5061	scRNA	ERR1631010	ERS1349467	adult	23	M	beta	beta cell	normal
EMTAB5061_Seger_2016	E-MTAB-5061	scRNA	ERR1631011	ERS1349468	adult	23	M	alpha	alpha cell	normal
EMTAB5061_Seger_2016	E-MTAB-5061	scRNA	ERR1631012	ERS1349469	adult	23	M	alpha	alpha cell	normal
EMTAB5061_Seger_2016	E-MTAB-5061	scRNA	ERR1631013	ERS1349470	adult	23	M	alpha	alpha cell	normal
EMTAB5061_Seger_2016	E-MTAB-5061	scRNA	ERR1631014	ERS1349471	adult	23	M	alpha	alpha cell	normal
EMTAB5061_Seger_2016	E-MTAB-5061	scRNA	ERR1631015	ERS1349472	adult	23	M	alpha	alpha cell	normal
EMTAB5061_Seger_2016	E-MTAB-5061	scRNA	ERR1631017	ERS1349474	adult	23	M	gamma	gamma cell	normal
EMTAB5061_Seger_2016	E-MTAB-5061	scRNA	ERR1631019	ERS1349476	adult	23	M	acinar	acinar cell	normal
EMTAB5061_Seger_2016	E-MTAB-5061	scRNA	ERR1631020	ERS1349477	adult	23	M	beta	beta cell	normal
EMTAB5061_Seger_2016	E-MTAB-5061	scRNA	ERR1631021	ERS1349478	adult	23	M	beta	beta cell	normal
EMTAB5061_Seger_2016	E-MTAB-5061	scRNA	ERR1631022	ERS1349479	adult	23	M	gamma	gamma cell	normal
EMTAB5061_Seger_2016	E-MTAB-5061	scRNA	ERR1631023	ERS1349480	adult	23	M	alpha	alpha cell	normal
EMTAB5061_Seger_2016	E-MTAB-5061	scRNA	ERR1631026	ERS1349483	adult	23	M	beta	beta cell	normal
EMTAB5061_Seger_2016	E-MTAB-5061	scRNA	ERR1631030	ERS1349487	adult	23	M	alpha	alpha cell	normal
EMTAB5061_Seger_2016	E-MTAB-5061	scRNA	ERR1631031	ERS1349488	adult	23	M	beta	beta cell	normal
EMTAB5061_Seger_2016	E-MTAB-5061	scRNA	ERR1631032	ERS1349489	adult	23	M	alpha	alpha cell	normal
EMTAB5061_Seger_2016	E-MTAB-5061	scRNA	ERR1631037	ERS1349494	adult	23	M	duct	ductal cell	normal
EMTAB5061_Seger_2016	E-MTAB-5061	scRNA	ERR1631039	ERS1349496	adult	23	M	alpha	alpha cell	normal
EMTAB5061_Seger_2016	E-MTAB-5061	scRNA	ERR1631040	ERS1349497	adult	23	M	endothelial	endothelial cell	normal
EMTAB5061_Seger_2016	E-MTAB-5061	scRNA	ERR1631044	ERS1349501	adult	23	M	endothelial	endothelial cell	normal
EMTAB5061_Seger_2016	E-MTAB-5061	scRNA	ERR1631045	ERS1349502	adult	23	M	gamma	gamma cell	normal
EMTAB5061_Seger_2016	E-MTAB-5061	scRNA	ERR1631046	ERS1349503	adult	23	M	PSC	PSC cell	normal
EMTAB5061_Seger_2016	E-MTAB-5061	scRNA	ERR1631047	ERS1349504	adult	23	M	alpha	alpha cell	normal
EMTAB5061_Seger_2016	E-MTAB-5061	scRNA	ERR1631049	ERS1349506	adult	23	M	alpha	alpha cell	normal
EMTAB5061_Seger_2016	E-MTAB-5061	scRNA	ERR1631050	ERS1349507	adult	23	M	gamma	gamma cell	normal
EMTAB5061_Seger_2016	E-MTAB-5061	scRNA	ERR1631051	ERS1349508	adult	23	M	unk	co-expression cell	normal
EMTAB5061_Seger_2016	E-MTAB-5061	scRNA	ERR1631052	ERS1349509	adult	23	M	alpha	alpha cell	normal
EMTAB5061_Seger_2016	E-MTAB-5061	scRNA	ERR1631053	ERS1349510	adult	23	M	alpha	alpha cell	normal
EMTAB5061_Seger_2016	E-MTAB-5061	scRNA	ERR1631057	ERS1349514	adult	23	M	delta	delta cell	normal
EMTAB5061_Seger_2016	E-MTAB-5061	scRNA	ERR1631058	ERS1349515	adult	23	M	alpha	alpha cell	normal
EMTAB5061_Seger_2016	E-MTAB-5061	scRNA	ERR1631063	ERS1349520	adult	23	M	alpha	alpha cell	normal
EMTAB5061_Seger_2016	E-MTAB-5061	scRNA	ERR1631066	ERS1349523	adult	23	M	unk	co-expression cell	normal
EMTAB5061_Seger_2016	E-MTAB-5061	scRNA	ERR1631068	ERS1349525	adult	23	M	alpha	alpha cell	normal
EMTAB5061_Seger_2016	E-MTAB-5061	scRNA	ERR1631069	ERS1349526	adult	23	M	PSC	PSC cell	normal
EMTAB5061_Seger_2016	E-MTAB-5061	scRNA	ERR1631072	ERS1349529	adult	23	M	alpha	alpha cell	normal
EMTAB5061_Seger_2016	E-MTAB-5061	scRNA	ERR1631074	ERS1349531	adult	23	M	alpha	alpha cell	normal
EMTAB5061_Seger_2016	E-MTAB-5061	scRNA	ERR1631075	ERS1349532	adult	23	M	alpha	alpha cell	normal
EMTAB5061_Seger_2016	E-MTAB-5061	scRNA	ERR1631076	ERS1349533	adult	23	M	PSC	PSC cell	normal
EMTAB5061_Seger_2016	E-MTAB-5061	scRNA	ERR1631077	ERS1349534	adult	23	M	beta	beta cell	normal
EMTAB5061_Seger_2016	E-MTAB-5061	scRNA	ERR1631078	ERS1349535	adult	23	M	delta	delta cell	normal
EMTAB5061_Seger_2016	E-MTAB-5061	scRNA	ERR1631079	ERS1349536	adult	23	M	duct	ductal cell	normal
EMTAB5061_Seger_2016	E-MTAB-5061	scRNA	ERR1631080	ERS1349537	adult	23	M	alpha	alpha cell	normal
EMTAB5061_Seger_2016	E-MTAB-5061	scRNA	ERR1631081	ERS1349538	adult	23	M	beta	beta cell	normal
EMTAB5061_Seger_2016	E-MTAB-5061	scRNA	ERR1631082	ERS1349539	adult	23	M	alpha	alpha cell	normal
EMTAB5061_Seger_2016	E-MTAB-5061	scRNA	ERR1631083	ERS1349540	adult	23	M	gamma	gamma cell	normal
EMTAB5061_Seger_2016	E-MTAB-5061	scRNA	ERR1631084	ERS1349541	adult	23	M	alpha	alpha cell	normal
EMTAB5061_Seger_2016	E-MTAB-5061	scRNA	ERR1631087	ERS1349544	adult	23	M	alpha	alpha cell	normal
EMTAB5061_Seger_2016	E-MTAB-5061	scRNA	ERR1631089	ERS1349546	adult	23	M	gamma	gamma cell	normal
EMTAB5061_Seger_2016	E-MTAB-5061	scRNA	ERR1631094	ERS1349551	adult	23	M	beta	beta cell	normal
EMTAB5061_Seger_2016	E-MTAB-5061	scRNA	ERR1631096	ERS1349553	adult	23	M	delta	delta cell	normal
EMTAB5061_Seger_2016	E-MTAB-5061	scRNA	ERR1631098	ERS1349555	adult	23	M	beta	beta cell	normal
EMTAB5061_Seger_2016	E-MTAB-5061	scRNA	ERR1631099	ERS1349556	adult	23	M	duct	ductal cell	normal
EMTAB5061_Seger_2016	E-MTAB-5061	scRNA	ERR1631103	ERS1349560	adult	23	M	alpha	alpha cell	normal
EMTAB5061_Seger_2016	E-MTAB-5061	scRNA	ERR1631104	ERS1349561	adult	23	M	alpha	alpha cell	normal
EMTAB5061_Seger_2016	E-MTAB-5061	scRNA	ERR1631108	ERS1349565	adult	23	M	alpha	alpha cell	normal
EMTAB5061_Seger_2016	E-MTAB-5061	scRNA	ERR1631112	ERS1349569	adult	23	M	alpha	alpha cell	normal
EMTAB5061_Seger_2016	E-MTAB-5061	scRNA	ERR1631113	ERS1349570	adult	23	M	alpha	alpha cell	normal
EMTAB5061_Seger_2016	E-MTAB-5061	scRNA	ERR1631115	ERS1349572	adult	23	M	duct	ductal cell	normal
EMTAB5061_Seger_2016	E-MTAB-5061	scRNA	ERR1631116	ERS1349573	adult	23	M	beta	beta cell	normal
EMTAB5061_Seger_2016	E-MTAB-5061	scRNA	ERR1631117	ERS1349574	adult	23	M	gamma	gamma cell	normal
EMTAB5061_Seger_2016	E-MTAB-5061	scRNA	ERR1631120	ERS1349577	adult	23	M	beta	beta cell	normal
EMTAB5061_Seger_2016	E-MTAB-5061	scRNA	ERR1631121	ERS1349578	adult	23	M	alpha	alpha cell	normal
EMTAB5061_Seger_2016	E-MTAB-5061	scRNA	ERR1631122	ERS1349579	adult	23	M	beta	beta cell	normal
EMTAB5061_Seger_2016	E-MTAB-5061	scRNA	ERR1631124	ERS1349581	adult	23	M	unk	unclassified endocrine cell	normal
EMTAB5061_Seger_2016	E-MTAB-5061	scRNA	ERR1631125	ERS1349582	adult	23	M	gamma	gamma cell	normal
EMTAB5061_Seger_2016	E-MTAB-5061	scRNA	ERR1631130	ERS1349587	adult	23	M	beta	beta cell	normal
EMTAB5061_Seger_2016	E-MTAB-5061	scRNA	ERR1631131	ERS1349588	adult	23	M	gamma	gamma cell	normal
EMTAB5061_Seger_2016	E-MTAB-5061	scRNA	ERR1631134	ERS1349591	adult	23	M	PSC	PSC cell	normal
EMTAB5061_Seger_2016	E-MTAB-5061	scRNA	ERR1631135	ERS1349592	adult	23	M	alpha	alpha cell	normal
EMTAB5061_Seger_2016	E-MTAB-5061	scRNA	ERR1631141	ERS1349598	adult	23	M	alpha	alpha cell	normal
EMTAB5061_Seger_2016	E-MTAB-5061	scRNA	ERR1631142	ERS1349599	adult	23	M	PSC	PSC cell	normal
EMTAB5061_Seger_2016	E-MTAB-5061	scRNA	ERR1631144	ERS1349601	adult	23	M	unk	unclassified endocrine cell	normal
EMTAB5061_Seger_2016	E-MTAB-5061	scRNA	ERR1631145	ERS1349602	adult	23	M	delta	delta cell	normal
EMTAB5061_Seger_2016	E-MTAB-5061	scRNA	ERR1631148	ERS1349605	adult	23	M	alpha	alpha cell	normal
EMTAB5061_Seger_2016	E-MTAB-5061	scRNA	ERR1631149	ERS1349606	adult	23	M	alpha	alpha cell	normal
EMTAB5061_Seger_2016	E-MTAB-5061	scRNA	ERR1631150	ERS1349607	adult	23	M	gamma	gamma cell	normal
EMTAB5061_Seger_2016	E-MTAB-5061	scRNA	ERR1631156	ERS1349613	adult	23	M	alpha	alpha cell	normal
EMTAB5061_Seger_2016	E-MTAB-5061	scRNA	ERR1631159	ERS1349616	adult	23	M	alpha	alpha cell	normal
EMTAB5061_Seger_2016	E-MTAB-5061	scRNA	ERR1631160	ERS1349617	adult	23	M	beta	beta cell	normal
EMTAB5061_Seger_2016	E-MTAB-5061	scRNA	ERR1631162	ERS1349619	adult	23	M	gamma	gamma cell	normal
EMTAB5061_Seger_2016	E-MTAB-5061	scRNA	ERR1631163	ERS1349620	adult	23	M	alpha	alpha cell	normal
EMTAB5061_Seger_2016	E-MTAB-5061	scRNA	ERR1631164	ERS1349621	adult	23	M	alpha	alpha cell	normal
EMTAB5061_Seger_2016	E-MTAB-5061	scRNA	ERR1631165	ERS1349622	adult	23	M	duct	ductal cell	normal
EMTAB5061_Seger_2016	E-MTAB-5061	scRNA	ERR1631166	ERS1349623	adult	23	M	alpha	alpha cell	normal
EMTAB5061_Seger_2016	E-MTAB-5061	scRNA	ERR1631167	ERS1349624	adult	23	M	alpha	alpha cell	normal
EMTAB5061_Seger_2016	E-MTAB-5061	scRNA	ERR1631169	ERS1349626	adult	23	M	PSC	PSC cell	normal
EMTAB5061_Seger_2016	E-MTAB-5061	scRNA	ERR1631170	ERS1349627	adult	23	M	alpha	alpha cell	normal
EMTAB5061_Seger_2016	E-MTAB-5061	scRNA	ERR1631171	ERS1349628	adult	23	M	gamma	gamma cell	normal
EMTAB5061_Seger_2016	E-MTAB-5061	scRNA	ERR1631172	ERS1349629	adult	23	M	delta	delta cell	normal
EMTAB5061_Seger_2016	E-MTAB-5061	scRNA	ERR1631177	ERS1349634	adult	23	M	alpha	alpha cell	normal
EMTAB5061_Seger_2016	E-MTAB-5061	scRNA	ERR1631178	ERS1349635	adult	23	M	beta	beta cell	normal
EMTAB5061_Seger_2016	E-MTAB-5061	scRNA	ERR1631179	ERS1349636	adult	23	M	gamma	gamma cell	normal
EMTAB5061_Seger_2016	E-MTAB-5061	scRNA	ERR1631180	ERS1349637	adult	23	M	gamma	gamma cell	normal
EMTAB5061_Seger_2016	E-MTAB-5061	scRNA	ERR1631181	ERS1349638	adult	23	M	alpha	alpha cell	normal
EMTAB5061_Seger_2016	E-MTAB-5061	scRNA	ERR1631182	ERS1349639	adult	23	M	duct	ductal cell	normal
EMTAB5061_Seger_2016	E-MTAB-5061	scRNA	ERR1631185	ERS1349642	adult	23	M	duct	ductal cell	normal
EMTAB5061_Seger_2016	E-MTAB-5061	scRNA	ERR1631187	ERS1349644	adult	23	M	alpha	alpha cell	normal
EMTAB5061_Seger_2016	E-MTAB-5061	scRNA	ERR1631188	ERS1349645	adult	23	M	alpha	alpha cell	normal
EMTAB5061_Seger_2016	E-MTAB-5061	scRNA	ERR1631189	ERS1349646	adult	23	M	beta	beta cell	normal
EMTAB5061_Seger_2016	E-MTAB-5061	scRNA	ERR1631192	ERS1349649	adult	23	M	beta	beta cell	normal
EMTAB5061_Seger_2016	E-MTAB-5061	scRNA	ERR1631193	ERS1349650	adult	23	M	gamma	gamma cell	normal
EMTAB5061_Seger_2016	E-MTAB-5061	scRNA	ERR1631196	ERS1349653	adult	23	M	gamma	gamma cell	normal
EMTAB5061_Seger_2016	E-MTAB-5061	scRNA	ERR1631198	ERS1349655	adult	23	M	duct	ductal cell	normal
EMTAB5061_Seger_2016	E-MTAB-5061	scRNA	ERR1631199	ERS1349656	adult	23	M	gamma	gamma cell	normal
EMTAB5061_Seger_2016	E-MTAB-5061	scRNA	ERR1631200	ERS1349657	adult	23	M	alpha	alpha cell	normal
EMTAB5061_Seger_2016	E-MTAB-5061	scRNA	ERR1631201	ERS1349658	adult	23	M	alpha	alpha cell	normal
EMTAB5061_Seger_2016	E-MTAB-5061	scRNA	ERR1631202	ERS1349659	adult	23	M	beta	beta cell	normal
EMTAB5061_Seger_2016	E-MTAB-5061	scRNA	ERR1631203	ERS1349660	adult	23	M	alpha	alpha cell	normal
EMTAB5061_Seger_2016	E-MTAB-5061	scRNA	ERR1631205	ERS1349662	adult	23	M	alpha	alpha cell	normal
EMTAB5061_Seger_2016	E-MTAB-5061	scRNA	ERR1631206	ERS1349663	adult	23	M	duct	ductal cell	normal
EMTAB5061_Seger_2016	E-MTAB-5061	scRNA	ERR1631208	ERS1349665	adult	23	M	beta	beta cell	normal
EMTAB5061_Seger_2016	E-MTAB-5061	scRNA	ERR1631209	ERS1349666	adult	23	M	unk	unclassified endocrine cell	normal
EMTAB5061_Seger_2016	E-MTAB-5061	scRNA	ERR1631212	ERS1349669	adult	23	M	endothelial	endothelial cell	normal
EMTAB5061_Seger_2016	E-MTAB-5061	scRNA	ERR1631215	ERS1349672	adult	23	M	alpha	alpha cell	normal
EMTAB5061_Seger_2016	E-MTAB-5061	scRNA	ERR1631216	ERS1349673	adult	23	M	alpha	alpha cell	normal
EMTAB5061_Seger_2016	E-MTAB-5061	scRNA	ERR1631220	ERS1349677	adult	23	M	endothelial	endothelial cell	normal
EMTAB5061_Seger_2016	E-MTAB-5061	scRNA	ERR1631224	ERS1349681	adult	23	M	duct	ductal cell	normal
EMTAB5061_Seger_2016	E-MTAB-5061	scRNA	ERR1631226	ERS1349683	adult	23	M	PSC	PSC cell	normal
EMTAB5061_Seger_2016	E-MTAB-5061	scRNA	ERR1631230	ERS1349687	adult	48	F	duct	ductal cell	normal
EMTAB5061_Seger_2016	E-MTAB-5061	scRNA	ERR1631232	ERS1349689	adult	48	F	unk	unclassified endocrine cell	normal
EMTAB5061_Seger_2016	E-MTAB-5061	scRNA	ERR1631233	ERS1349690	adult	48	F	beta	beta cell	normal
EMTAB5061_Seger_2016	E-MTAB-5061	scRNA	ERR1631235	ERS1349692	adult	48	F	beta	beta cell	normal
EMTAB5061_Seger_2016	E-MTAB-5061	scRNA	ERR1631236	ERS1349693	adult	48	F	duct	ductal cell	normal
EMTAB5061_Seger_2016	E-MTAB-5061	scRNA	ERR1631239	ERS1349696	adult	48	F	duct	ductal cell	normal
EMTAB5061_Seger_2016	E-MTAB-5061	scRNA	ERR1631240	ERS1349697	adult	48	F	alpha	alpha cell	normal
EMTAB5061_Seger_2016	E-MTAB-5061	scRNA	ERR1631243	ERS1349700	adult	48	F	beta	beta cell	normal
EMTAB5061_Seger_2016	E-MTAB-5061	scRNA	ERR1631245	ERS1349702	adult	48	F	duct	ductal cell	normal
EMTAB5061_Seger_2016	E-MTAB-5061	scRNA	ERR1631246	ERS1349703	adult	48	F	alpha	alpha cell	normal
EMTAB5061_Seger_2016	E-MTAB-5061	scRNA	ERR1631247	ERS1349704	adult	48	F	acinar	acinar cell	normal
EMTAB5061_Seger_2016	E-MTAB-5061	scRNA	ERR1631248	ERS1349705	adult	48	F	acinar	acinar cell	normal
EMTAB5061_Seger_2016	E-MTAB-5061	scRNA	ERR1631250	ERS1349707	adult	48	F	acinar	acinar cell	normal
EMTAB5061_Seger_2016	E-MTAB-5061	scRNA	ERR1631251	ERS1349708	adult	48	F	acinar	acinar cell	normal
EMTAB5061_Seger_2016	E-MTAB-5061	scRNA	ERR1631253	ERS1349710	adult	48	F	beta	beta cell	normal
EMTAB5061_Seger_2016	E-MTAB-5061	scRNA	ERR1631256	ERS1349713	adult	48	F	acinar	acinar cell	normal
EMTAB5061_Seger_2016	E-MTAB-5061	scRNA	ERR1631257	ERS1349714	adult	48	F	PSC	PSC cell	normal
EMTAB5061_Seger_2016	E-MTAB-5061	scRNA	ERR1631258	ERS1349715	adult	48	F	acinar	acinar cell	normal
EMTAB5061_Seger_2016	E-MTAB-5061	scRNA	ERR1631259	ERS1349716	adult	48	F	duct	ductal cell	normal
EMTAB5061_Seger_2016	E-MTAB-5061	scRNA	ERR1631263	ERS1349720	adult	48	F	PSC	PSC cell	normal
EMTAB5061_Seger_2016	E-MTAB-5061	scRNA	ERR1631265	ERS1349722	adult	48	F	gamma	gamma cell	normal
EMTAB5061_Seger_2016	E-MTAB-5061	scRNA	ERR1631266	ERS1349723	adult	48	F	duct	ductal cell	normal
EMTAB5061_Seger_2016	E-MTAB-5061	scRNA	ERR1631267	ERS1349724	adult	48	F	duct	ductal cell	normal
EMTAB5061_Seger_2016	E-MTAB-5061	scRNA	ERR1631268	ERS1349725	adult	48	F	gamma	gamma cell	normal
EMTAB5061_Seger_2016	E-MTAB-5061	scRNA	ERR1631269	ERS1349726	adult	48	F	gamma	gamma cell	normal
EMTAB5061_Seger_2016	E-MTAB-5061	scRNA	ERR1631270	ERS1349727	adult	48	F	acinar	acinar cell	normal
EMTAB5061_Seger_2016	E-MTAB-5061	scRNA	ERR1631271	ERS1349728	adult	48	F	acinar	acinar cell	normal
EMTAB5061_Seger_2016	E-MTAB-5061	scRNA	ERR1631273	ERS1349730	adult	48	F	unk	co-expression cell	normal
EMTAB5061_Seger_2016	E-MTAB-5061	scRNA	ERR1631279	ERS1349736	adult	48	F	acinar	acinar cell	normal
EMTAB5061_Seger_2016	E-MTAB-5061	scRNA	ERR1631281	ERS1349738	adult	48	F	beta	beta cell	normal
EMTAB5061_Seger_2016	E-MTAB-5061	scRNA	ERR1631282	ERS1349739	adult	48	F	duct	ductal cell	normal
EMTAB5061_Seger_2016	E-MTAB-5061	scRNA	ERR1631283	ERS1349740	adult	48	F	duct	ductal cell	normal
EMTAB5061_Seger_2016	E-MTAB-5061	scRNA	ERR1631284	ERS1349741	adult	48	F	unk	unclassified endocrine cell	normal
EMTAB5061_Seger_2016	E-MTAB-5061	scRNA	ERR1631290	ERS1349747	adult	48	F	acinar	acinar cell	normal
EMTAB5061_Seger_2016	E-MTAB-5061	scRNA	ERR1631291	ERS1349748	adult	48	F	acinar	acinar cell	normal
EMTAB5061_Seger_2016	E-MTAB-5061	scRNA	ERR1631293	ERS1349750	adult	48	F	beta	beta cell	normal
EMTAB5061_Seger_2016	E-MTAB-5061	scRNA	ERR1631294	ERS1349751	adult	48	F	alpha	alpha cell	normal
EMTAB5061_Seger_2016	E-MTAB-5061	scRNA	ERR1631296	ERS1349753	adult	48	F	acinar	acinar cell	normal
EMTAB5061_Seger_2016	E-MTAB-5061	scRNA	ERR1631297	ERS1349754	adult	48	F	beta	beta cell	normal
EMTAB5061_Seger_2016	E-MTAB-5061	scRNA	ERR1631298	ERS1349755	adult	48	F	beta	beta cell	normal
EMTAB5061_Seger_2016	E-MTAB-5061	scRNA	ERR1631299	ERS1349756	adult	48	F	duct	ductal cell	normal
EMTAB5061_Seger_2016	E-MTAB-5061	scRNA	ERR1631302	ERS1349759	adult	48	F	acinar	acinar cell	normal
EMTAB5061_Seger_2016	E-MTAB-5061	scRNA	ERR1631303	ERS1349760	adult	48	F	beta	beta cell	normal
EMTAB5061_Seger_2016	E-MTAB-5061	scRNA	ERR1631304	ERS1349761	adult	48	F	acinar	acinar cell	normal
EMTAB5061_Seger_2016	E-MTAB-5061	scRNA	ERR1631305	ERS1349762	adult	48	F	duct	ductal cell	normal
EMTAB5061_Seger_2016	E-MTAB-5061	scRNA	ERR1631307	ERS1349764	adult	48	F	duct	ductal cell	normal
EMTAB5061_Seger_2016	E-MTAB-5061	scRNA	ERR1631310	ERS1349767	adult	48	F	duct	ductal cell	normal
EMTAB5061_Seger_2016	E-MTAB-5061	scRNA	ERR1631315	ERS1349772	adult	48	F	acinar	acinar cell	normal
EMTAB5061_Seger_2016	E-MTAB-5061	scRNA	ERR1631316	ERS1349773	adult	48	F	acinar	acinar cell	normal
EMTAB5061_Seger_2016	E-MTAB-5061	scRNA	ERR1631320	ERS1349777	adult	48	F	duct	ductal cell	normal
EMTAB5061_Seger_2016	E-MTAB-5061	scRNA	ERR1631321	ERS1349778	adult	48	F	duct	ductal cell	normal
EMTAB5061_Seger_2016	E-MTAB-5061	scRNA	ERR1631322	ERS1349779	adult	48	F	gamma	gamma cell	normal
EMTAB5061_Seger_2016	E-MTAB-5061	scRNA	ERR1631325	ERS1349782	adult	48	F	alpha	alpha cell	normal
EMTAB5061_Seger_2016	E-MTAB-5061	scRNA	ERR1631326	ERS1349783	adult	48	F	gamma	gamma cell	normal
EMTAB5061_Seger_2016	E-MTAB-5061	scRNA	ERR1631329	ERS1349786	adult	48	F	alpha	alpha cell	normal
EMTAB5061_Seger_2016	E-MTAB-5061	scRNA	ERR1631330	ERS1349787	adult	48	F	delta	delta cell	normal
EMTAB5061_Seger_2016	E-MTAB-5061	scRNA	ERR1631331	ERS1349788	adult	48	F	duct	ductal cell	normal
EMTAB5061_Seger_2016	E-MTAB-5061	scRNA	ERR1631332	ERS1349789	adult	48	F	acinar	acinar cell	normal
EMTAB5061_Seger_2016	E-MTAB-5061	scRNA	ERR1631335	ERS1349792	adult	48	F	acinar	acinar cell	normal
EMTAB5061_Seger_2016	E-MTAB-5061	scRNA	ERR1631338	ERS1349795	adult	48	F	acinar	acinar cell	normal
EMTAB5061_Seger_2016	E-MTAB-5061	scRNA	ERR1631339	ERS1349796	adult	48	F	acinar	acinar cell	normal
EMTAB5061_Seger_2016	E-MTAB-5061	scRNA	ERR1631341	ERS1349798	adult	48	F	unk	unclassified endocrine cell	normal
EMTAB5061_Seger_2016	E-MTAB-5061	scRNA	ERR1631343	ERS1349800	adult	48	F	duct	ductal cell	normal
EMTAB5061_Seger_2016	E-MTAB-5061	scRNA	ERR1631345	ERS1349802	adult	48	F	acinar	acinar cell	normal
EMTAB5061_Seger_2016	E-MTAB-5061	scRNA	ERR1631348	ERS1349805	adult	48	F	duct	ductal cell	normal
EMTAB5061_Seger_2016	E-MTAB-5061	scRNA	ERR1631349	ERS1349806	adult	48	F	beta	beta cell	normal
EMTAB5061_Seger_2016	E-MTAB-5061	scRNA	ERR1631350	ERS1349807	adult	48	F	beta	beta cell	normal
EMTAB5061_Seger_2016	E-MTAB-5061	scRNA	ERR1631351	ERS1349808	adult	48	F	alpha	alpha cell	normal
EMTAB5061_Seger_2016	E-MTAB-5061	scRNA	ERR1631354	ERS1349811	adult	48	F	acinar	acinar cell	normal
EMTAB5061_Seger_2016	E-MTAB-5061	scRNA	ERR1631355	ERS1349812	adult	48	F	alpha	alpha cell	normal
EMTAB5061_Seger_2016	E-MTAB-5061	scRNA	ERR1631356	ERS1349813	adult	48	F	beta	beta cell	normal
EMTAB5061_Seger_2016	E-MTAB-5061	scRNA	ERR1631357	ERS1349814	adult	48	F	duct	ductal cell	normal
EMTAB5061_Seger_2016	E-MTAB-5061	scRNA	ERR1631358	ERS1349815	adult	48	F	acinar	acinar cell	normal
EMTAB5061_Seger_2016	E-MTAB-5061	scRNA	ERR1631360	ERS1349817	adult	48	F	duct	ductal cell	normal
EMTAB5061_Seger_2016	E-MTAB-5061	scRNA	ERR1631361	ERS1349818	adult	48	F	unk	co-expression cell	normal
EMTAB5061_Seger_2016	E-MTAB-5061	scRNA	ERR1631362	ERS1349819	adult	48	F	duct	ductal cell	normal
EMTAB5061_Seger_2016	E-MTAB-5061	scRNA	ERR1631363	ERS1349820	adult	48	F	beta	beta cell	normal
EMTAB5061_Seger_2016	E-MTAB-5061	scRNA	ERR1631364	ERS1349821	adult	48	F	acinar	acinar cell	normal
EMTAB5061_Seger_2016	E-MTAB-5061	scRNA	ERR1631366	ERS1349823	adult	48	F	acinar	acinar cell	normal
EMTAB5061_Seger_2016	E-MTAB-5061	scRNA	ERR1631369	ERS1349826	adult	48	F	beta	beta cell	normal
EMTAB5061_Seger_2016	E-MTAB-5061	scRNA	ERR1631370	ERS1349827	adult	48	F	beta	beta cell	normal
EMTAB5061_Seger_2016	E-MTAB-5061	scRNA	ERR1631371	ERS1349828	adult	48	F	alpha	alpha cell	normal
EMTAB5061_Seger_2016	E-MTAB-5061	scRNA	ERR1631373	ERS1349830	adult	48	F	delta	delta cell	normal
EMTAB5061_Seger_2016	E-MTAB-5061	scRNA	ERR1631374	ERS1349831	adult	48	F	beta	beta cell	normal
EMTAB5061_Seger_2016	E-MTAB-5061	scRNA	ERR1631375	ERS1349832	adult	48	F	alpha	alpha cell	normal
EMTAB5061_Seger_2016	E-MTAB-5061	scRNA	ERR1631376	ERS1349833	adult	48	F	acinar	acinar cell	normal
EMTAB5061_Seger_2016	E-MTAB-5061	scRNA	ERR1631378	ERS1349835	adult	48	F	acinar	acinar cell	normal
EMTAB5061_Seger_2016	E-MTAB-5061	scRNA	ERR1631380	ERS1349837	adult	48	F	duct	ductal cell	normal
EMTAB5061_Seger_2016	E-MTAB-5061	scRNA	ERR1631381	ERS1349838	adult	48	F	duct	ductal cell	normal
EMTAB5061_Seger_2016	E-MTAB-5061	scRNA	ERR1631382	ERS1349839	adult	48	F	duct	ductal cell	normal
EMTAB5061_Seger_2016	E-MTAB-5061	scRNA	ERR1631383	ERS1349840	adult	48	F	duct	ductal cell	normal
EMTAB5061_Seger_2016	E-MTAB-5061	scRNA	ERR1631384	ERS1349841	adult	48	F	duct	ductal cell	normal
EMTAB5061_Seger_2016	E-MTAB-5061	scRNA	ERR1631386	ERS1349843	adult	48	F	duct	ductal cell	normal
EMTAB5061_Seger_2016	E-MTAB-5061	scRNA	ERR1631387	ERS1349844	adult	48	F	alpha	alpha cell	normal
EMTAB5061_Seger_2016	E-MTAB-5061	scRNA	ERR1631388	ERS1349845	adult	48	F	alpha	alpha cell	normal
EMTAB5061_Seger_2016	E-MTAB-5061	scRNA	ERR1631389	ERS1349846	adult	48	F	acinar	acinar cell	normal
EMTAB5061_Seger_2016	E-MTAB-5061	scRNA	ERR1631390	ERS1349847	adult	48	F	alpha	alpha cell	normal
EMTAB5061_Seger_2016	E-MTAB-5061	scRNA	ERR1631391	ERS1349848	adult	48	F	beta	beta cell	normal
EMTAB5061_Seger_2016	E-MTAB-5061	scRNA	ERR1631393	ERS1349850	adult	48	F	gamma	gamma cell	normal
EMTAB5061_Seger_2016	E-MTAB-5061	scRNA	ERR1631394	ERS1349851	adult	48	F	beta	beta cell	normal
EMTAB5061_Seger_2016	E-MTAB-5061	scRNA	ERR1631395	ERS1349852	adult	48	F	acinar	acinar cell	normal
EMTAB5061_Seger_2016	E-MTAB-5061	scRNA	ERR1631399	ERS1349856	adult	48	F	alpha	alpha cell	normal
EMTAB5061_Seger_2016	E-MTAB-5061	scRNA	ERR1631400	ERS1349857	adult	48	F	alpha	alpha cell	normal
EMTAB5061_Seger_2016	E-MTAB-5061	scRNA	ERR1631401	ERS1349858	adult	48	F	acinar	acinar cell	normal
EMTAB5061_Seger_2016	E-MTAB-5061	scRNA	ERR1631402	ERS1349859	adult	48	F	acinar	acinar cell	normal
EMTAB5061_Seger_2016	E-MTAB-5061	scRNA	ERR1631404	ERS1349861	adult	48	F	acinar	acinar cell	normal
EMTAB5061_Seger_2016	E-MTAB-5061	scRNA	ERR1631405	ERS1349862	adult	48	F	gamma	gamma cell	normal
EMTAB5061_Seger_2016	E-MTAB-5061	scRNA	ERR1631406	ERS1349863	adult	48	F	duct	ductal cell	normal
EMTAB5061_Seger_2016	E-MTAB-5061	scRNA	ERR1631409	ERS1349866	adult	48	F	alpha	alpha cell	normal
EMTAB5061_Seger_2016	E-MTAB-5061	scRNA	ERR1631410	ERS1349867	adult	48	F	duct	ductal cell	normal
EMTAB5061_Seger_2016	E-MTAB-5061	scRNA	ERR1631412	ERS1349869	adult	48	F	acinar	acinar cell	normal
EMTAB5061_Seger_2016	E-MTAB-5061	scRNA	ERR1631413	ERS1349870	adult	48	F	duct	ductal cell	normal
EMTAB5061_Seger_2016	E-MTAB-5061	scRNA	ERR1631415	ERS1349872	adult	48	F	duct	ductal cell	normal
EMTAB5061_Seger_2016	E-MTAB-5061	scRNA	ERR1631416	ERS1349873	adult	48	F	duct	ductal cell	normal
EMTAB5061_Seger_2016	E-MTAB-5061	scRNA	ERR1631418	ERS1349875	adult	48	F	duct	ductal cell	normal
EMTAB5061_Seger_2016	E-MTAB-5061	scRNA	ERR1631419	ERS1349876	adult	48	F	gamma	gamma cell	normal
EMTAB5061_Seger_2016	E-MTAB-5061	scRNA	ERR1631420	ERS1349877	adult	48	F	acinar	acinar cell	normal
EMTAB5061_Seger_2016	E-MTAB-5061	scRNA	ERR1631421	ERS1349878	adult	48	F	beta	beta cell	normal
EMTAB5061_Seger_2016	E-MTAB-5061	scRNA	ERR1631422	ERS1349879	adult	48	F	beta	beta cell	normal
EMTAB5061_Seger_2016	E-MTAB-5061	scRNA	ERR1631423	ERS1349880	adult	48	F	acinar	acinar cell	normal
EMTAB5061_Seger_2016	E-MTAB-5061	scRNA	ERR1631424	ERS1349881	adult	48	F	gamma	gamma cell	normal
EMTAB5061_Seger_2016	E-MTAB-5061	scRNA	ERR1631425	ERS1349882	adult	48	F	acinar	acinar cell	normal
EMTAB5061_Seger_2016	E-MTAB-5061	scRNA	ERR1631427	ERS1349884	adult	48	F	gamma	gamma cell	normal
EMTAB5061_Seger_2016	E-MTAB-5061	scRNA	ERR1631428	ERS1349885	adult	48	F	acinar	acinar cell	normal
EMTAB5061_Seger_2016	E-MTAB-5061	scRNA	ERR1631430	ERS1349887	adult	48	F	gamma	gamma cell	normal
EMTAB5061_Seger_2016	E-MTAB-5061	scRNA	ERR1631432	ERS1349889	adult	48	F	duct	ductal cell	normal
EMTAB5061_Seger_2016	E-MTAB-5061	scRNA	ERR1631434	ERS1349891	adult	48	F	beta	beta cell	normal
EMTAB5061_Seger_2016	E-MTAB-5061	scRNA	ERR1631435	ERS1349892	adult	48	F	duct	ductal cell	normal
EMTAB5061_Seger_2016	E-MTAB-5061	scRNA	ERR1631437	ERS1349894	adult	48	F	duct	ductal cell	normal
EMTAB5061_Seger_2016	E-MTAB-5061	scRNA	ERR1631439	ERS1349896	adult	48	F	acinar	acinar cell	normal
EMTAB5061_Seger_2016	E-MTAB-5061	scRNA	ERR1631441	ERS1349898	adult	48	F	alpha	alpha cell	normal
EMTAB5061_Seger_2016	E-MTAB-5061	scRNA	ERR1631445	ERS1349902	adult	48	F	acinar	acinar cell	normal
EMTAB5061_Seger_2016	E-MTAB-5061	scRNA	ERR1631448	ERS1349905	adult	48	F	acinar	acinar cell	normal
EMTAB5061_Seger_2016	E-MTAB-5061	scRNA	ERR1631449	ERS1349906	adult	48	F	acinar	acinar cell	normal
EMTAB5061_Seger_2016	E-MTAB-5061	scRNA	ERR1631450	ERS1349907	adult	48	F	epsilon	epsilon cell	normal
EMTAB5061_Seger_2016	E-MTAB-5061	scRNA	ERR1631451	ERS1349908	adult	48	F	beta	beta cell	normal
EMTAB5061_Seger_2016	E-MTAB-5061	scRNA	ERR1631453	ERS1349910	adult	48	F	beta	beta cell	normal
EMTAB5061_Seger_2016	E-MTAB-5061	scRNA	ERR1631454	ERS1349911	adult	48	F	acinar	acinar cell	normal
EMTAB5061_Seger_2016	E-MTAB-5061	scRNA	ERR1631455	ERS1349912	adult	48	F	duct	ductal cell	normal
EMTAB5061_Seger_2016	E-MTAB-5061	scRNA	ERR1631456	ERS1349913	adult	48	F	duct	ductal cell	normal
EMTAB5061_Seger_2016	E-MTAB-5061	scRNA	ERR1631457	ERS1349914	adult	48	F	duct	ductal cell	normal
EMTAB5061_Seger_2016	E-MTAB-5061	scRNA	ERR1631458	ERS1349915	adult	48	F	acinar	acinar cell	normal
EMTAB5061_Seger_2016	E-MTAB-5061	scRNA	ERR1631459	ERS1349916	adult	48	F	acinar	acinar cell	normal
EMTAB5061_Seger_2016	E-MTAB-5061	scRNA	ERR1631460	ERS1349917	adult	48	F	acinar	acinar cell	normal
EMTAB5061_Seger_2016	E-MTAB-5061	scRNA	ERR1631461	ERS1349918	adult	48	F	alpha	alpha cell	normal
EMTAB5061_Seger_2016	E-MTAB-5061	scRNA	ERR1631462	ERS1349919	adult	48	F	duct	ductal cell	normal
EMTAB5061_Seger_2016	E-MTAB-5061	scRNA	ERR1631463	ERS1349920	adult	48	F	acinar	acinar cell	normal
EMTAB5061_Seger_2016	E-MTAB-5061	scRNA	ERR1631464	ERS1349921	adult	48	F	duct	ductal cell	normal
EMTAB5061_Seger_2016	E-MTAB-5061	scRNA	ERR1631465	ERS1349922	adult	48	F	duct	ductal cell	normal
EMTAB5061_Seger_2016	E-MTAB-5061	scRNA	ERR1631466	ERS1349923	adult	48	F	acinar	acinar cell	normal
EMTAB5061_Seger_2016	E-MTAB-5061	scRNA	ERR1631467	ERS1349924	adult	48	F	beta	beta cell	normal
EMTAB5061_Seger_2016	E-MTAB-5061	scRNA	ERR1631470	ERS1349927	adult	48	F	alpha	alpha cell	normal
EMTAB5061_Seger_2016	E-MTAB-5061	scRNA	ERR1631472	ERS1349929	adult	48	F	acinar	acinar cell	normal
EMTAB5061_Seger_2016	E-MTAB-5061	scRNA	ERR1631473	ERS1349930	adult	48	F	acinar	acinar cell	normal
EMTAB5061_Seger_2016	E-MTAB-5061	scRNA	ERR1631474	ERS1349931	adult	48	F	duct	ductal cell	normal
EMTAB5061_Seger_2016	E-MTAB-5061	scRNA	ERR1631475	ERS1349932	adult	48	F	duct	ductal cell	normal
EMTAB5061_Seger_2016	E-MTAB-5061	scRNA	ERR1631476	ERS1349933	adult	48	F	unk	unclassified endocrine cell	normal
EMTAB5061_Seger_2016	E-MTAB-5061	scRNA	ERR1631477	ERS1349934	adult	48	F	duct	ductal cell	normal
EMTAB5061_Seger_2016	E-MTAB-5061	scRNA	ERR1631478	ERS1349935	adult	48	F	acinar	acinar cell	normal
EMTAB5061_Seger_2016	E-MTAB-5061	scRNA	ERR1631480	ERS1349937	adult	48	F	beta	beta cell	normal
EMTAB5061_Seger_2016	E-MTAB-5061	scRNA	ERR1631481	ERS1349938	adult	48	F	gamma	gamma cell	normal
EMTAB5061_Seger_2016	E-MTAB-5061	scRNA	ERR1631482	ERS1349939	adult	48	F	gamma	gamma cell	normal
EMTAB5061_Seger_2016	E-MTAB-5061	scRNA	ERR1631485	ERS1349942	adult	48	F	duct	ductal cell	normal
EMTAB5061_Seger_2016	E-MTAB-5061	scRNA	ERR1631487	ERS1349944	adult	48	F	acinar	acinar cell	normal
EMTAB5061_Seger_2016	E-MTAB-5061	scRNA	ERR1631491	ERS1349948	adult	48	F	duct	ductal cell	normal
EMTAB5061_Seger_2016	E-MTAB-5061	scRNA	ERR1631492	ERS1349949	adult	48	F	duct	ductal cell	normal
EMTAB5061_Seger_2016	E-MTAB-5061	scRNA	ERR1631493	ERS1349950	adult	48	F	acinar	acinar cell	normal
EMTAB5061_Seger_2016	E-MTAB-5061	scRNA	ERR1631495	ERS1349952	adult	48	F	duct	ductal cell	normal
EMTAB5061_Seger_2016	E-MTAB-5061	scRNA	ERR1631496	ERS1349953	adult	48	F	unk	co-expression cell	normal
EMTAB5061_Seger_2016	E-MTAB-5061	scRNA	ERR1631499	ERS1349956	adult	48	F	gamma	gamma cell	normal
EMTAB5061_Seger_2016	E-MTAB-5061	scRNA	ERR1631500	ERS1349957	adult	48	F	acinar	acinar cell	normal
EMTAB5061_Seger_2016	E-MTAB-5061	scRNA	ERR1631501	ERS1349958	adult	48	F	acinar	acinar cell	normal
EMTAB5061_Seger_2016	E-MTAB-5061	scRNA	ERR1631502	ERS1349959	adult	48	F	unk	co-expression cell	normal
EMTAB5061_Seger_2016	E-MTAB-5061	scRNA	ERR1631503	ERS1349960	adult	48	F	duct	ductal cell	normal
EMTAB5061_Seger_2016	E-MTAB-5061	scRNA	ERR1631504	ERS1349961	adult	48	F	duct	ductal cell	normal
EMTAB5061_Seger_2016	E-MTAB-5061	scRNA	ERR1631505	ERS1349962	adult	48	F	acinar	acinar cell	normal
EMTAB5061_Seger_2016	E-MTAB-5061	scRNA	ERR1631506	ERS1349963	adult	48	F	alpha	alpha cell	normal
EMTAB5061_Seger_2016	E-MTAB-5061	scRNA	ERR1631508	ERS1349965	adult	48	F	acinar	acinar cell	normal
EMTAB5061_Seger_2016	E-MTAB-5061	scRNA	ERR1631509	ERS1349966	adult	48	F	duct	ductal cell	normal
EMTAB5061_Seger_2016	E-MTAB-5061	scRNA	ERR1631510	ERS1349967	adult	48	F	beta	beta cell	normal
EMTAB5061_Seger_2016	E-MTAB-5061	scRNA	ERR1631512	ERS1349969	adult	48	F	acinar	acinar cell	normal
EMTAB5061_Seger_2016	E-MTAB-5061	scRNA	ERR1631514	ERS1349971	adult	48	F	acinar	acinar cell	normal
EMTAB5061_Seger_2016	E-MTAB-5061	scRNA	ERR1631515	ERS1349972	adult	48	F	acinar	acinar cell	normal
EMTAB5061_Seger_2016	E-MTAB-5061	scRNA	ERR1631517	ERS1349974	adult	48	F	duct	ductal cell	normal
EMTAB5061_Seger_2016	E-MTAB-5061	scRNA	ERR1631518	ERS1349975	adult	48	F	alpha	alpha cell	normal
EMTAB5061_Seger_2016	E-MTAB-5061	scRNA	ERR1631522	ERS1349979	adult	48	F	duct	ductal cell	normal
EMTAB5061_Seger_2016	E-MTAB-5061	scRNA	ERR1631523	ERS1349980	adult	48	F	acinar	acinar cell	normal
EMTAB5061_Seger_2016	E-MTAB-5061	scRNA	ERR1631524	ERS1349981	adult	48	F	acinar	acinar cell	normal
EMTAB5061_Seger_2016	E-MTAB-5061	scRNA	ERR1631525	ERS1349982	adult	48	F	acinar	acinar cell	normal
EMTAB5061_Seger_2016	E-MTAB-5061	scRNA	ERR1631528	ERS1349985	adult	48	F	duct	ductal cell	normal
EMTAB5061_Seger_2016	E-MTAB-5061	scRNA	ERR1631533	ERS1349990	adult	48	F	acinar	acinar cell	normal
EMTAB5061_Seger_2016	E-MTAB-5061	scRNA	ERR1631535	ERS1349992	adult	48	F	gamma	gamma cell	normal
EMTAB5061_Seger_2016	E-MTAB-5061	scRNA	ERR1631537	ERS1349994	adult	48	F	acinar	acinar cell	normal
EMTAB5061_Seger_2016	E-MTAB-5061	scRNA	ERR1631539	ERS1349996	adult	48	F	acinar	acinar cell	normal
EMTAB5061_Seger_2016	E-MTAB-5061	scRNA	ERR1631540	ERS1349997	adult	48	F	duct	ductal cell	normal
EMTAB5061_Seger_2016	E-MTAB-5061	scRNA	ERR1631541	ERS1349998	adult	48	F	beta	beta cell	normal
EMTAB5061_Seger_2016	E-MTAB-5061	scRNA	ERR1631545	ERS1350002	adult	48	F	acinar	acinar cell	normal
EMTAB5061_Seger_2016	E-MTAB-5061	scRNA	ERR1631546	ERS1350003	adult	48	F	duct	ductal cell	normal
EMTAB5061_Seger_2016	E-MTAB-5061	scRNA	ERR1631547	ERS1350004	adult	48	F	duct	ductal cell	normal
EMTAB5061_Seger_2016	E-MTAB-5061	scRNA	ERR1631549	ERS1350006	adult	48	F	alpha	alpha cell	normal
EMTAB5061_Seger_2016	E-MTAB-5061	scRNA	ERR1631551	ERS1350008	adult	48	F	beta	beta cell	normal
EMTAB5061_Seger_2016	E-MTAB-5061	scRNA	ERR1631553	ERS1350010	adult	48	F	acinar	acinar cell	normal
EMTAB5061_Seger_2016	E-MTAB-5061	scRNA	ERR1631554	ERS1350011	adult	48	F	acinar	acinar cell	normal
EMTAB5061_Seger_2016	E-MTAB-5061	scRNA	ERR1631555	ERS1350012	adult	48	F	acinar	acinar cell	normal
EMTAB5061_Seger_2016	E-MTAB-5061	scRNA	ERR1631557	ERS1350014	adult	48	F	alpha	alpha cell	normal
EMTAB5061_Seger_2016	E-MTAB-5061	scRNA	ERR1631558	ERS1350015	adult	48	F	acinar	acinar cell	normal
EMTAB5061_Seger_2016	E-MTAB-5061	scRNA	ERR1631562	ERS1350019	adult	48	F	acinar	acinar cell	normal
EMTAB5061_Seger_2016	E-MTAB-5061	scRNA	ERR1631564	ERS1350021	adult	48	F	beta	beta cell	normal
EMTAB5061_Seger_2016	E-MTAB-5061	scRNA	ERR1631565	ERS1350022	adult	48	F	beta	beta cell	normal
EMTAB5061_Seger_2016	E-MTAB-5061	scRNA	ERR1631566	ERS1350023	adult	48	F	acinar	acinar cell	normal
EMTAB5061_Seger_2016	E-MTAB-5061	scRNA	ERR1631570	ERS1350027	adult	48	F	acinar	acinar cell	normal
EMTAB5061_Seger_2016	E-MTAB-5061	scRNA	ERR1631572	ERS1350029	adult	48	F	acinar	acinar cell	normal
EMTAB5061_Seger_2016	E-MTAB-5061	scRNA	ERR1631574	ERS1350031	adult	48	F	duct	ductal cell	normal
EMTAB5061_Seger_2016	E-MTAB-5061	scRNA	ERR1631576	ERS1350033	adult	48	F	acinar	acinar cell	normal
EMTAB5061_Seger_2016	E-MTAB-5061	scRNA	ERR1631578	ERS1350035	adult	48	F	alpha	alpha cell	normal
EMTAB5061_Seger_2016	E-MTAB-5061	scRNA	ERR1631579	ERS1350036	adult	48	F	acinar	acinar cell	normal
EMTAB5061_Seger_2016	E-MTAB-5061	scRNA	ERR1631580	ERS1350037	adult	48	F	alpha	alpha cell	normal
EMTAB5061_Seger_2016	E-MTAB-5061	scRNA	ERR1631581	ERS1350038	adult	48	F	duct	ductal cell	normal
EMTAB5061_Seger_2016	E-MTAB-5061	scRNA	ERR1631584	ERS1350041	adult	48	F	acinar	acinar cell	normal
EMTAB5061_Seger_2016	E-MTAB-5061	scRNA	ERR1631585	ERS1350042	adult	48	F	duct	ductal cell	normal
EMTAB5061_Seger_2016	E-MTAB-5061	scRNA	ERR1631587	ERS1350044	adult	48	F	duct	ductal cell	normal
EMTAB5061_Seger_2016	E-MTAB-5061	scRNA	ERR1631588	ERS1350045	adult	48	F	acinar	acinar cell	normal
EMTAB5061_Seger_2016	E-MTAB-5061	scRNA	ERR1631589	ERS1350046	adult	48	F	duct	ductal cell	normal
EMTAB5061_Seger_2016	E-MTAB-5061	scRNA	ERR1631590	ERS1350047	adult	48	F	beta	beta cell	normal
EMTAB5061_Seger_2016	E-MTAB-5061	scRNA	ERR1631591	ERS1350048	adult	48	F	beta	beta cell	normal
EMTAB5061_Seger_2016	E-MTAB-5061	scRNA	ERR1631594	ERS1350051	adult	48	F	acinar	acinar cell	normal
EMTAB5061_Seger_2016	E-MTAB-5061	scRNA	ERR1631596	ERS1350053	adult	48	F	alpha	alpha cell	normal
EMTAB5061_Seger_2016	E-MTAB-5061	scRNA	ERR1631598	ERS1350055	adult	48	F	unk	co-expression cell	normal
EMTAB5061_Seger_2016	E-MTAB-5061	scRNA	ERR1631599	ERS1350056	adult	48	F	duct	ductal cell	normal
EMTAB5061_Seger_2016	E-MTAB-5061	scRNA	ERR1631600	ERS1350057	adult	48	F	duct	ductal cell	normal
EMTAB5061_Seger_2016	E-MTAB-5061	scRNA	ERR1631601	ERS1350058	adult	48	F	acinar	acinar cell	normal
EMTAB5061_Seger_2016	E-MTAB-5061	scRNA	ERR1631603	ERS1350060	adult	48	F	alpha	alpha cell	normal
EMTAB5061_Seger_2016	E-MTAB-5061	scRNA	ERR1631604	ERS1350061	adult	48	F	duct	ductal cell	normal
EMTAB5061_Seger_2016	E-MTAB-5061	scRNA	ERR1631605	ERS1350062	adult	48	F	duct	ductal cell	normal
EMTAB5061_Seger_2016	E-MTAB-5061	scRNA	ERR1631613	ERS1350070	adult	22	M	beta	beta cell	normal
EMTAB5061_Seger_2016	E-MTAB-5061	scRNA	ERR1631615	ERS1350072	adult	22	M	alpha	alpha cell	normal
EMTAB5061_Seger_2016	E-MTAB-5061	scRNA	ERR1631622	ERS1350079	adult	22	M	alpha	alpha cell	normal
EMTAB5061_Seger_2016	E-MTAB-5061	scRNA	ERR1631624	ERS1350081	adult	22	M	alpha	alpha cell	normal
EMTAB5061_Seger_2016	E-MTAB-5061	scRNA	ERR1631628	ERS1350085	adult	22	M	alpha	alpha cell	normal
EMTAB5061_Seger_2016	E-MTAB-5061	scRNA	ERR1631629	ERS1350086	adult	22	M	delta	delta cell	normal
EMTAB5061_Seger_2016	E-MTAB-5061	scRNA	ERR1631630	ERS1350087	adult	22	M	beta	beta cell	normal
EMTAB5061_Seger_2016	E-MTAB-5061	scRNA	ERR1631634	ERS1350091	adult	22	M	alpha	alpha cell	normal
EMTAB5061_Seger_2016	E-MTAB-5061	scRNA	ERR1631637	ERS1350094	adult	22	M	alpha	alpha cell	normal
EMTAB5061_Seger_2016	E-MTAB-5061	scRNA	ERR1631638	ERS1350095	adult	22	M	alpha	alpha cell	normal
EMTAB5061_Seger_2016	E-MTAB-5061	scRNA	ERR1631639	ERS1350096	adult	22	M	alpha	alpha cell	normal
EMTAB5061_Seger_2016	E-MTAB-5061	scRNA	ERR1631640	ERS1350097	adult	22	M	unk	co-expression cell	normal
EMTAB5061_Seger_2016	E-MTAB-5061	scRNA	ERR1631641	ERS1350098	adult	22	M	alpha	alpha cell	normal
EMTAB5061_Seger_2016	E-MTAB-5061	scRNA	ERR1631643	ERS1350100	adult	22	M	alpha	alpha cell	normal
EMTAB5061_Seger_2016	E-MTAB-5061	scRNA	ERR1631644	ERS1350101	adult	22	M	alpha	alpha cell	normal
EMTAB5061_Seger_2016	E-MTAB-5061	scRNA	ERR1631646	ERS1350103	adult	22	M	gamma	gamma cell	normal
EMTAB5061_Seger_2016	E-MTAB-5061	scRNA	ERR1631649	ERS1350106	adult	22	M	alpha	alpha cell	normal
EMTAB5061_Seger_2016	E-MTAB-5061	scRNA	ERR1631650	ERS1350107	adult	22	M	alpha	alpha cell	normal
EMTAB5061_Seger_2016	E-MTAB-5061	scRNA	ERR1631651	ERS1350108	adult	22	M	alpha	alpha cell	normal
EMTAB5061_Seger_2016	E-MTAB-5061	scRNA	ERR1631652	ERS1350109	adult	22	M	alpha	alpha cell	normal
EMTAB5061_Seger_2016	E-MTAB-5061	scRNA	ERR1631653	ERS1350110	adult	22	M	beta	beta cell	normal
EMTAB5061_Seger_2016	E-MTAB-5061	scRNA	ERR1631654	ERS1350111	adult	22	M	alpha	alpha cell	normal
EMTAB5061_Seger_2016	E-MTAB-5061	scRNA	ERR1631655	ERS1350112	adult	22	M	alpha	alpha cell	normal
EMTAB5061_Seger_2016	E-MTAB-5061	scRNA	ERR1631659	ERS1350116	adult	22	M	unk	co-expression cell	normal
EMTAB5061_Seger_2016	E-MTAB-5061	scRNA	ERR1631661	ERS1350118	adult	22	M	beta	beta cell	normal
EMTAB5061_Seger_2016	E-MTAB-5061	scRNA	ERR1631663	ERS1350120	adult	22	M	alpha	alpha cell	normal
EMTAB5061_Seger_2016	E-MTAB-5061	scRNA	ERR1631667	ERS1350124	adult	22	M	alpha	alpha cell	normal
EMTAB5061_Seger_2016	E-MTAB-5061	scRNA	ERR1631669	ERS1350126	adult	22	M	alpha	alpha cell	normal
EMTAB5061_Seger_2016	E-MTAB-5061	scRNA	ERR1631676	ERS1350133	adult	22	M	alpha	alpha cell	normal
EMTAB5061_Seger_2016	E-MTAB-5061	scRNA	ERR1631677	ERS1350134	adult	22	M	alpha	alpha cell	normal
EMTAB5061_Seger_2016	E-MTAB-5061	scRNA	ERR1631679	ERS1350136	adult	22	M	beta	beta cell	normal
EMTAB5061_Seger_2016	E-MTAB-5061	scRNA	ERR1631680	ERS1350137	adult	22	M	alpha	alpha cell	normal
EMTAB5061_Seger_2016	E-MTAB-5061	scRNA	ERR1631682	ERS1350139	adult	22	M	alpha	alpha cell	normal
EMTAB5061_Seger_2016	E-MTAB-5061	scRNA	ERR1631683	ERS1350140	adult	22	M	endothelial	endothelial cell	normal
EMTAB5061_Seger_2016	E-MTAB-5061	scRNA	ERR1631685	ERS1350142	adult	22	M	alpha	alpha cell	normal
EMTAB5061_Seger_2016	E-MTAB-5061	scRNA	ERR1631687	ERS1350144	adult	22	M	alpha	alpha cell	normal
EMTAB5061_Seger_2016	E-MTAB-5061	scRNA	ERR1631688	ERS1350145	adult	22	M	alpha	alpha cell	normal
EMTAB5061_Seger_2016	E-MTAB-5061	scRNA	ERR1631690	ERS1350147	adult	22	M	alpha	alpha cell	normal
EMTAB5061_Seger_2016	E-MTAB-5061	scRNA	ERR1631691	ERS1350148	adult	22	M	alpha	alpha cell	normal
EMTAB5061_Seger_2016	E-MTAB-5061	scRNA	ERR1631693	ERS1350150	adult	22	M	alpha	alpha cell	normal
EMTAB5061_Seger_2016	E-MTAB-5061	scRNA	ERR1631696	ERS1350153	adult	22	M	beta	beta cell	normal
EMTAB5061_Seger_2016	E-MTAB-5061	scRNA	ERR1631697	ERS1350154	adult	22	M	beta	beta cell	normal
EMTAB5061_Seger_2016	E-MTAB-5061	scRNA	ERR1631699	ERS1350156	adult	22	M	beta	beta cell	normal
EMTAB5061_Seger_2016	E-MTAB-5061	scRNA	ERR1631701	ERS1350158	adult	22	M	alpha	alpha cell	normal
EMTAB5061_Seger_2016	E-MTAB-5061	scRNA	ERR1631702	ERS1350159	adult	22	M	beta	beta cell	normal
EMTAB5061_Seger_2016	E-MTAB-5061	scRNA	ERR1631704	ERS1350161	adult	22	M	alpha	alpha cell	normal
EMTAB5061_Seger_2016	E-MTAB-5061	scRNA	ERR1631705	ERS1350162	adult	22	M	PSC	PSC cell	normal
EMTAB5061_Seger_2016	E-MTAB-5061	scRNA	ERR1631707	ERS1350164	adult	22	M	alpha	alpha cell	normal
EMTAB5061_Seger_2016	E-MTAB-5061	scRNA	ERR1631709	ERS1350166	adult	22	M	alpha	alpha cell	normal
EMTAB5061_Seger_2016	E-MTAB-5061	scRNA	ERR1631711	ERS1350168	adult	22	M	beta	beta cell	normal
EMTAB5061_Seger_2016	E-MTAB-5061	scRNA	ERR1631717	ERS1350174	adult	22	M	alpha	alpha cell	normal
EMTAB5061_Seger_2016	E-MTAB-5061	scRNA	ERR1631718	ERS1350175	adult	22	M	alpha	alpha cell	normal
EMTAB5061_Seger_2016	E-MTAB-5061	scRNA	ERR1631720	ERS1350177	adult	22	M	acinar	acinar cell	normal
EMTAB5061_Seger_2016	E-MTAB-5061	scRNA	ERR1631722	ERS1350179	adult	22	M	alpha	alpha cell	normal
EMTAB5061_Seger_2016	E-MTAB-5061	scRNA	ERR1631726	ERS1350183	adult	22	M	alpha	alpha cell	normal
EMTAB5061_Seger_2016	E-MTAB-5061	scRNA	ERR1631727	ERS1350184	adult	22	M	alpha	alpha cell	normal
EMTAB5061_Seger_2016	E-MTAB-5061	scRNA	ERR1631728	ERS1350185	adult	22	M	alpha	alpha cell	normal
EMTAB5061_Seger_2016	E-MTAB-5061	scRNA	ERR1631729	ERS1350186	adult	22	M	alpha	alpha cell	normal
EMTAB5061_Seger_2016	E-MTAB-5061	scRNA	ERR1631730	ERS1350187	adult	22	M	alpha	alpha cell	normal
EMTAB5061_Seger_2016	E-MTAB-5061	scRNA	ERR1631731	ERS1350188	adult	22	M	delta	delta cell	normal
EMTAB5061_Seger_2016	E-MTAB-5061	scRNA	ERR1631732	ERS1350189	adult	22	M	beta	beta cell	normal
EMTAB5061_Seger_2016	E-MTAB-5061	scRNA	ERR1631733	ERS1350190	adult	22	M	delta	delta cell	normal
EMTAB5061_Seger_2016	E-MTAB-5061	scRNA	ERR1631734	ERS1350191	adult	22	M	alpha	alpha cell	normal
EMTAB5061_Seger_2016	E-MTAB-5061	scRNA	ERR1631735	ERS1350192	adult	22	M	beta	beta cell	normal
EMTAB5061_Seger_2016	E-MTAB-5061	scRNA	ERR1631736	ERS1350193	adult	22	M	duct	ductal cell	normal
EMTAB5061_Seger_2016	E-MTAB-5061	scRNA	ERR1631737	ERS1350194	adult	22	M	alpha	alpha cell	normal
EMTAB5061_Seger_2016	E-MTAB-5061	scRNA	ERR1631739	ERS1350196	adult	22	M	alpha	alpha cell	normal
EMTAB5061_Seger_2016	E-MTAB-5061	scRNA	ERR1631740	ERS1350197	adult	22	M	alpha	alpha cell	normal
EMTAB5061_Seger_2016	E-MTAB-5061	scRNA	ERR1631741	ERS1350198	adult	22	M	alpha	alpha cell	normal
EMTAB5061_Seger_2016	E-MTAB-5061	scRNA	ERR1631742	ERS1350199	adult	22	M	alpha	alpha cell	normal
EMTAB5061_Seger_2016	E-MTAB-5061	scRNA	ERR1631744	ERS1350201	adult	22	M	alpha	alpha cell	normal
EMTAB5061_Seger_2016	E-MTAB-5061	scRNA	ERR1631745	ERS1350202	adult	22	M	beta	beta cell	normal
EMTAB5061_Seger_2016	E-MTAB-5061	scRNA	ERR1631747	ERS1350204	adult	22	M	alpha	alpha cell	normal
EMTAB5061_Seger_2016	E-MTAB-5061	scRNA	ERR1631748	ERS1350205	adult	22	M	beta	beta cell	normal
EMTAB5061_Seger_2016	E-MTAB-5061	scRNA	ERR1631749	ERS1350206	adult	22	M	alpha	alpha cell	normal
EMTAB5061_Seger_2016	E-MTAB-5061	scRNA	ERR1631751	ERS1350208	adult	22	M	alpha	alpha cell	normal
EMTAB5061_Seger_2016	E-MTAB-5061	scRNA	ERR1631752	ERS1350209	adult	22	M	alpha	alpha cell	normal
EMTAB5061_Seger_2016	E-MTAB-5061	scRNA	ERR1631755	ERS1350212	adult	22	M	duct	ductal cell	normal
EMTAB5061_Seger_2016	E-MTAB-5061	scRNA	ERR1631757	ERS1350214	adult	22	M	alpha	alpha cell	normal
EMTAB5061_Seger_2016	E-MTAB-5061	scRNA	ERR1631758	ERS1350215	adult	22	M	alpha	alpha cell	normal
EMTAB5061_Seger_2016	E-MTAB-5061	scRNA	ERR1631759	ERS1350216	adult	22	M	alpha	alpha cell	normal
EMTAB5061_Seger_2016	E-MTAB-5061	scRNA	ERR1631760	ERS1350217	adult	22	M	alpha	alpha cell	normal
EMTAB5061_Seger_2016	E-MTAB-5061	scRNA	ERR1631761	ERS1350218	adult	22	M	alpha	alpha cell	normal
EMTAB5061_Seger_2016	E-MTAB-5061	scRNA	ERR1631763	ERS1350220	adult	22	M	alpha	alpha cell	normal
EMTAB5061_Seger_2016	E-MTAB-5061	scRNA	ERR1631765	ERS1350222	adult	22	M	PSC	PSC cell	normal
EMTAB5061_Seger_2016	E-MTAB-5061	scRNA	ERR1631768	ERS1350225	adult	22	M	alpha	alpha cell	normal
EMTAB5061_Seger_2016	E-MTAB-5061	scRNA	ERR1631769	ERS1350226	adult	22	M	alpha	alpha cell	normal
EMTAB5061_Seger_2016	E-MTAB-5061	scRNA	ERR1631774	ERS1350231	adult	22	M	alpha	alpha cell	normal
EMTAB5061_Seger_2016	E-MTAB-5061	scRNA	ERR1631776	ERS1350233	adult	22	M	alpha	alpha cell	normal
EMTAB5061_Seger_2016	E-MTAB-5061	scRNA	ERR1631778	ERS1350235	adult	22	M	alpha	alpha cell	normal
EMTAB5061_Seger_2016	E-MTAB-5061	scRNA	ERR1631779	ERS1350236	adult	22	M	unk	co-expression cell	normal
EMTAB5061_Seger_2016	E-MTAB-5061	scRNA	ERR1631780	ERS1350237	adult	22	M	alpha	alpha cell	normal
EMTAB5061_Seger_2016	E-MTAB-5061	scRNA	ERR1631781	ERS1350238	adult	22	M	alpha	alpha cell	normal
EMTAB5061_Seger_2016	E-MTAB-5061	scRNA	ERR1631783	ERS1350240	adult	22	M	alpha	alpha cell	normal
EMTAB5061_Seger_2016	E-MTAB-5061	scRNA	ERR1631784	ERS1350241	adult	22	M	alpha	alpha cell	normal
EMTAB5061_Seger_2016	E-MTAB-5061	scRNA	ERR1631785	ERS1350242	adult	22	M	duct	ductal cell	normal
EMTAB5061_Seger_2016	E-MTAB-5061	scRNA	ERR1631786	ERS1350243	adult	22	M	beta	beta cell	normal
EMTAB5061_Seger_2016	E-MTAB-5061	scRNA	ERR1631792	ERS1350249	adult	22	M	alpha	alpha cell	normal
EMTAB5061_Seger_2016	E-MTAB-5061	scRNA	ERR1631793	ERS1350250	adult	22	M	alpha	alpha cell	normal
EMTAB5061_Seger_2016	E-MTAB-5061	scRNA	ERR1631795	ERS1350252	adult	22	M	alpha	alpha cell	normal
EMTAB5061_Seger_2016	E-MTAB-5061	scRNA	ERR1631796	ERS1350253	adult	22	M	beta	beta cell	normal
EMTAB5061_Seger_2016	E-MTAB-5061	scRNA	ERR1631797	ERS1350254	adult	22	M	alpha	alpha cell	normal
EMTAB5061_Seger_2016	E-MTAB-5061	scRNA	ERR1631798	ERS1350255	adult	22	M	alpha	alpha cell	normal
EMTAB5061_Seger_2016	E-MTAB-5061	scRNA	ERR1631799	ERS1350256	adult	22	M	alpha	alpha cell	normal
EMTAB5061_Seger_2016	E-MTAB-5061	scRNA	ERR1631801	ERS1350258	adult	22	M	alpha	alpha cell	normal
EMTAB5061_Seger_2016	E-MTAB-5061	scRNA	ERR1631804	ERS1350261	adult	22	M	alpha	alpha cell	normal
EMTAB5061_Seger_2016	E-MTAB-5061	scRNA	ERR1631805	ERS1350262	adult	22	M	beta	beta cell	normal
EMTAB5061_Seger_2016	E-MTAB-5061	scRNA	ERR1631806	ERS1350263	adult	22	M	alpha	alpha cell	normal
EMTAB5061_Seger_2016	E-MTAB-5061	scRNA	ERR1631809	ERS1350266	adult	22	M	alpha	alpha cell	normal
EMTAB5061_Seger_2016	E-MTAB-5061	scRNA	ERR1631810	ERS1350267	adult	22	M	alpha	alpha cell	normal
EMTAB5061_Seger_2016	E-MTAB-5061	scRNA	ERR1631811	ERS1350268	adult	22	M	beta	beta cell	normal
EMTAB5061_Seger_2016	E-MTAB-5061	scRNA	ERR1631812	ERS1350269	adult	22	M	alpha	alpha cell	normal
EMTAB5061_Seger_2016	E-MTAB-5061	scRNA	ERR1631813	ERS1350270	adult	22	M	alpha	alpha cell	normal
EMTAB5061_Seger_2016	E-MTAB-5061	scRNA	ERR1631814	ERS1350271	adult	22	M	alpha	alpha cell	normal
EMTAB5061_Seger_2016	E-MTAB-5061	scRNA	ERR1631816	ERS1350273	adult	22	M	alpha	alpha cell	normal
EMTAB5061_Seger_2016	E-MTAB-5061	scRNA	ERR1631820	ERS1350277	adult	22	M	alpha	alpha cell	normal
EMTAB5061_Seger_2016	E-MTAB-5061	scRNA	ERR1631821	ERS1350278	adult	22	M	alpha	alpha cell	normal
EMTAB5061_Seger_2016	E-MTAB-5061	scRNA	ERR1631822	ERS1350279	adult	22	M	alpha	alpha cell	normal
EMTAB5061_Seger_2016	E-MTAB-5061	scRNA	ERR1631824	ERS1350281	adult	22	M	alpha	alpha cell	normal
EMTAB5061_Seger_2016	E-MTAB-5061	scRNA	ERR1631826	ERS1350283	adult	22	M	alpha	alpha cell	normal
EMTAB5061_Seger_2016	E-MTAB-5061	scRNA	ERR1631828	ERS1350285	adult	22	M	alpha	alpha cell	normal
EMTAB5061_Seger_2016	E-MTAB-5061	scRNA	ERR1631829	ERS1350286	adult	22	M	PSC	PSC cell	normal
EMTAB5061_Seger_2016	E-MTAB-5061	scRNA	ERR1631830	ERS1350287	adult	22	M	alpha	alpha cell	normal
EMTAB5061_Seger_2016	E-MTAB-5061	scRNA	ERR1631832	ERS1350289	adult	22	M	duct	ductal cell	normal
EMTAB5061_Seger_2016	E-MTAB-5061	scRNA	ERR1631834	ERS1350291	adult	22	M	alpha	alpha cell	normal
EMTAB5061_Seger_2016	E-MTAB-5061	scRNA	ERR1631835	ERS1350292	adult	22	M	alpha	alpha cell	normal
EMTAB5061_Seger_2016	E-MTAB-5061	scRNA	ERR1631836	ERS1350293	adult	22	M	beta	beta cell	normal
EMTAB5061_Seger_2016	E-MTAB-5061	scRNA	ERR1631837	ERS1350294	adult	22	M	alpha	alpha cell	normal
EMTAB5061_Seger_2016	E-MTAB-5061	scRNA	ERR1631838	ERS1350295	adult	22	M	beta	beta cell	normal
EMTAB5061_Seger_2016	E-MTAB-5061	scRNA	ERR1631839	ERS1350296	adult	22	M	alpha	alpha cell	normal
EMTAB5061_Seger_2016	E-MTAB-5061	scRNA	ERR1631840	ERS1350297	adult	22	M	alpha	alpha cell	normal
EMTAB5061_Seger_2016	E-MTAB-5061	scRNA	ERR1631841	ERS1350298	adult	22	M	alpha	alpha cell	normal
EMTAB5061_Seger_2016	E-MTAB-5061	scRNA	ERR1631842	ERS1350299	adult	22	M	alpha	alpha cell	normal
EMTAB5061_Seger_2016	E-MTAB-5061	scRNA	ERR1631843	ERS1350300	adult	22	M	alpha	alpha cell	normal
EMTAB5061_Seger_2016	E-MTAB-5061	scRNA	ERR1631845	ERS1350302	adult	22	M	alpha	alpha cell	normal
EMTAB5061_Seger_2016	E-MTAB-5061	scRNA	ERR1631847	ERS1350304	adult	22	M	acinar	acinar cell	normal
EMTAB5061_Seger_2016	E-MTAB-5061	scRNA	ERR1631848	ERS1350305	adult	22	M	unk	co-expression cell	normal
EMTAB5061_Seger_2016	E-MTAB-5061	scRNA	ERR1631854	ERS1350311	adult	22	M	PSC	PSC cell	normal
EMTAB5061_Seger_2016	E-MTAB-5061	scRNA	ERR1631856	ERS1350313	adult	22	M	beta	beta cell	normal
EMTAB5061_Seger_2016	E-MTAB-5061	scRNA	ERR1631857	ERS1350314	adult	22	M	duct	ductal cell	normal
EMTAB5061_Seger_2016	E-MTAB-5061	scRNA	ERR1631862	ERS1350319	adult	22	M	PSC	PSC cell	normal
EMTAB5061_Seger_2016	E-MTAB-5061	scRNA	ERR1631865	ERS1350322	adult	22	M	beta	beta cell	normal
EMTAB5061_Seger_2016	E-MTAB-5061	scRNA	ERR1631867	ERS1350324	adult	22	M	alpha	alpha cell	normal
EMTAB5061_Seger_2016	E-MTAB-5061	scRNA	ERR1631868	ERS1350325	adult	22	M	alpha	alpha cell	normal
EMTAB5061_Seger_2016	E-MTAB-5061	scRNA	ERR1631872	ERS1350329	adult	22	M	alpha	alpha cell	normal
EMTAB5061_Seger_2016	E-MTAB-5061	scRNA	ERR1631874	ERS1350331	adult	22	M	PSC	PSC cell	normal
EMTAB5061_Seger_2016	E-MTAB-5061	scRNA	ERR1631876	ERS1350333	adult	22	M	alpha	alpha cell	normal
EMTAB5061_Seger_2016	E-MTAB-5061	scRNA	ERR1631879	ERS1350336	adult	22	M	alpha	alpha cell	normal
EMTAB5061_Seger_2016	E-MTAB-5061	scRNA	ERR1631881	ERS1350338	adult	22	M	beta	beta cell	normal
EMTAB5061_Seger_2016	E-MTAB-5061	scRNA	ERR1631882	ERS1350339	adult	22	M	acinar	acinar cell	normal
EMTAB5061_Seger_2016	E-MTAB-5061	scRNA	ERR1631883	ERS1350340	adult	22	M	alpha	alpha cell	normal
EMTAB5061_Seger_2016	E-MTAB-5061	scRNA	ERR1631884	ERS1350341	adult	22	M	alpha	alpha cell	normal
EMTAB5061_Seger_2016	E-MTAB-5061	scRNA	ERR1631885	ERS1350342	adult	22	M	alpha	alpha cell	normal
EMTAB5061_Seger_2016	E-MTAB-5061	scRNA	ERR1631887	ERS1350344	adult	22	M	alpha	alpha cell	normal
EMTAB5061_Seger_2016	E-MTAB-5061	scRNA	ERR1631888	ERS1350345	adult	22	M	beta	beta cell	normal
EMTAB5061_Seger_2016	E-MTAB-5061	scRNA	ERR1631889	ERS1350346	adult	22	M	delta	delta cell	normal
EMTAB5061_Seger_2016	E-MTAB-5061	scRNA	ERR1631890	ERS1350347	adult	22	M	beta	beta cell	normal
EMTAB5061_Seger_2016	E-MTAB-5061	scRNA	ERR1631891	ERS1350348	adult	22	M	alpha	alpha cell	normal
EMTAB5061_Seger_2016	E-MTAB-5061	scRNA	ERR1631892	ERS1350349	adult	22	M	delta	delta cell	normal
EMTAB5061_Seger_2016	E-MTAB-5061	scRNA	ERR1631893	ERS1350350	adult	22	M	alpha	alpha cell	normal
EMTAB5061_Seger_2016	E-MTAB-5061	scRNA	ERR1631895	ERS1350352	adult	22	M	alpha	alpha cell	normal
EMTAB5061_Seger_2016	E-MTAB-5061	scRNA	ERR1631901	ERS1350358	adult	22	M	alpha	alpha cell	normal
EMTAB5061_Seger_2016	E-MTAB-5061	scRNA	ERR1631907	ERS1350364	adult	22	M	alpha	alpha cell	normal
EMTAB5061_Seger_2016	E-MTAB-5061	scRNA	ERR1631909	ERS1350366	adult	22	M	alpha	alpha cell	normal
EMTAB5061_Seger_2016	E-MTAB-5061	scRNA	ERR1631912	ERS1350369	adult	22	M	gamma	gamma cell	normal
EMTAB5061_Seger_2016	E-MTAB-5061	scRNA	ERR1631916	ERS1350373	adult	22	M	alpha	alpha cell	normal
EMTAB5061_Seger_2016	E-MTAB-5061	scRNA	ERR1631920	ERS1350377	adult	22	M	beta	beta cell	normal
EMTAB5061_Seger_2016	E-MTAB-5061	scRNA	ERR1631922	ERS1350379	adult	22	M	alpha	alpha cell	normal
EMTAB5061_Seger_2016	E-MTAB-5061	scRNA	ERR1631926	ERS1350383	adult	22	M	beta	beta cell	normal
EMTAB5061_Seger_2016	E-MTAB-5061	scRNA	ERR1631929	ERS1350386	adult	22	M	alpha	alpha cell	normal
EMTAB5061_Seger_2016	E-MTAB-5061	scRNA	ERR1631932	ERS1350389	adult	22	M	alpha	alpha cell	normal
EMTAB5061_Seger_2016	E-MTAB-5061	scRNA	ERR1631933	ERS1350390	adult	22	M	alpha	alpha cell	normal
EMTAB5061_Seger_2016	E-MTAB-5061	scRNA	ERR1631934	ERS1350391	adult	22	M	alpha	alpha cell	normal
EMTAB5061_Seger_2016	E-MTAB-5061	scRNA	ERR1631935	ERS1350392	adult	22	M	unk	co-expression cell	normal
EMTAB5061_Seger_2016	E-MTAB-5061	scRNA	ERR1631940	ERS1350397	adult	22	M	alpha	alpha cell	normal
EMTAB5061_Seger_2016	E-MTAB-5061	scRNA	ERR1631941	ERS1350398	adult	22	M	beta	beta cell	normal
EMTAB5061_Seger_2016	E-MTAB-5061	scRNA	ERR1631942	ERS1350399	adult	22	M	beta	beta cell	normal
EMTAB5061_Seger_2016	E-MTAB-5061	scRNA	ERR1631944	ERS1350401	adult	22	M	duct	ductal cell	normal
EMTAB5061_Seger_2016	E-MTAB-5061	scRNA	ERR1631945	ERS1350402	adult	22	M	alpha	alpha cell	normal
EMTAB5061_Seger_2016	E-MTAB-5061	scRNA	ERR1631946	ERS1350403	adult	22	M	alpha	alpha cell	normal
EMTAB5061_Seger_2016	E-MTAB-5061	scRNA	ERR1631948	ERS1350405	adult	22	M	alpha	alpha cell	normal
EMTAB5061_Seger_2016	E-MTAB-5061	scRNA	ERR1631949	ERS1350406	adult	22	M	duct	ductal cell	normal
EMTAB5061_Seger_2016	E-MTAB-5061	scRNA	ERR1631950	ERS1350407	adult	22	M	alpha	alpha cell	normal
EMTAB5061_Seger_2016	E-MTAB-5061	scRNA	ERR1631951	ERS1350408	adult	22	M	beta	beta cell	normal
EMTAB5061_Seger_2016	E-MTAB-5061	scRNA	ERR1631953	ERS1350410	adult	22	M	alpha	alpha cell	normal
EMTAB5061_Seger_2016	E-MTAB-5061	scRNA	ERR1631956	ERS1350413	adult	22	M	beta	beta cell	normal
EMTAB5061_Seger_2016	E-MTAB-5061	scRNA	ERR1631958	ERS1350415	adult	22	M	alpha	alpha cell	normal
EMTAB5061_Seger_2016	E-MTAB-5061	scRNA	ERR1631960	ERS1350417	adult	22	M	alpha	alpha cell	normal
EMTAB5061_Seger_2016	E-MTAB-5061	scRNA	ERR1631961	ERS1350418	adult	22	M	delta	delta cell	normal
EMTAB5061_Seger_2016	E-MTAB-5061	scRNA	ERR1631963	ERS1350420	adult	22	M	beta	beta cell	normal
EMTAB5061_Seger_2016	E-MTAB-5061	scRNA	ERR1631965	ERS1350422	adult	22	M	alpha	alpha cell	normal
EMTAB5061_Seger_2016	E-MTAB-5061	scRNA	ERR1631968	ERS1350425	adult	22	M	beta	beta cell	normal
EMTAB5061_Seger_2016	E-MTAB-5061	scRNA	ERR1631970	ERS1350427	adult	22	M	duct	ductal cell	normal
EMTAB5061_Seger_2016	E-MTAB-5061	scRNA	ERR1631971	ERS1350428	adult	22	M	alpha	alpha cell	normal
EMTAB5061_Seger_2016	E-MTAB-5061	scRNA	ERR1631972	ERS1350429	adult	22	M	unk	co-expression cell	normal
EMTAB5061_Seger_2016	E-MTAB-5061	scRNA	ERR1631973	ERS1350430	adult	22	M	alpha	alpha cell	normal
EMTAB5061_Seger_2016	E-MTAB-5061	scRNA	ERR1631980	ERS1350437	adult	22	M	beta	beta cell	normal
EMTAB5061_Seger_2016	E-MTAB-5061	scRNA	ERR1631982	ERS1350439	adult	22	M	delta	delta cell	normal
EMTAB5061_Seger_2016	E-MTAB-5061	scRNA	ERR1631984	ERS1350441	adult	22	M	alpha	alpha cell	normal
EMTAB5061_Seger_2016	E-MTAB-5061	scRNA	ERR1631986	ERS1350443	adult	22	M	alpha	alpha cell	normal
EMTAB5061_Seger_2016	E-MTAB-5061	scRNA	ERR1631987	ERS1350444	adult	22	M	alpha	alpha cell	normal
EMTAB5061_Seger_2016	E-MTAB-5061	scRNA	ERR1631988	ERS1350445	adult	22	M	alpha	alpha cell	normal
EMTAB5061_Seger_2016	E-MTAB-5061	scRNA	ERR1631991	ERS1350448	adult	22	M	alpha	alpha cell	normal
EMTAB5061_Seger_2016	E-MTAB-5061	scRNA	ERR1632393	ERS1350850	adult	27	M	alpha	alpha cell	normal
EMTAB5061_Seger_2016	E-MTAB-5061	scRNA	ERR1632397	ERS1350854	adult	27	M	alpha	alpha cell	normal
EMTAB5061_Seger_2016	E-MTAB-5061	scRNA	ERR1632398	ERS1350855	adult	27	M	duct	ductal cell	normal
EMTAB5061_Seger_2016	E-MTAB-5061	scRNA	ERR1632401	ERS1350858	adult	27	M	alpha	alpha cell	normal
EMTAB5061_Seger_2016	E-MTAB-5061	scRNA	ERR1632404	ERS1350861	adult	27	M	beta	beta cell	normal
EMTAB5061_Seger_2016	E-MTAB-5061	scRNA	ERR1632407	ERS1350864	adult	27	M	acinar	acinar cell	normal
EMTAB5061_Seger_2016	E-MTAB-5061	scRNA	ERR1632408	ERS1350865	adult	27	M	PSC	PSC cell	normal
EMTAB5061_Seger_2016	E-MTAB-5061	scRNA	ERR1632410	ERS1350867	adult	27	M	duct	ductal cell	normal
EMTAB5061_Seger_2016	E-MTAB-5061	scRNA	ERR1632412	ERS1350869	adult	27	M	alpha	alpha cell	normal
EMTAB5061_Seger_2016	E-MTAB-5061	scRNA	ERR1632415	ERS1350872	adult	27	M	duct	ductal cell	normal
EMTAB5061_Seger_2016	E-MTAB-5061	scRNA	ERR1632424	ERS1350881	adult	27	M	unk	co-expression cell	normal
EMTAB5061_Seger_2016	E-MTAB-5061	scRNA	ERR1632437	ERS1350894	adult	27	M	duct	ductal cell	normal
EMTAB5061_Seger_2016	E-MTAB-5061	scRNA	ERR1632438	ERS1350895	adult	27	M	alpha	alpha cell	normal
EMTAB5061_Seger_2016	E-MTAB-5061	scRNA	ERR1632439	ERS1350896	adult	27	M	beta	beta cell	normal
EMTAB5061_Seger_2016	E-MTAB-5061	scRNA	ERR1632456	ERS1350913	adult	27	M	duct	ductal cell	normal
EMTAB5061_Seger_2016	E-MTAB-5061	scRNA	ERR1632457	ERS1350914	adult	27	M	beta	beta cell	normal
EMTAB5061_Seger_2016	E-MTAB-5061	scRNA	ERR1632458	ERS1350915	adult	27	M	alpha	alpha cell	normal
EMTAB5061_Seger_2016	E-MTAB-5061	scRNA	ERR1632462	ERS1350919	adult	27	M	delta	delta cell	normal
EMTAB5061_Seger_2016	E-MTAB-5061	scRNA	ERR1632463	ERS1350920	adult	27	M	duct	ductal cell	normal
EMTAB5061_Seger_2016	E-MTAB-5061	scRNA	ERR1632467	ERS1350924	adult	27	M	alpha	alpha cell	normal
EMTAB5061_Seger_2016	E-MTAB-5061	scRNA	ERR1632470	ERS1350927	adult	27	M	alpha	alpha cell	normal
EMTAB5061_Seger_2016	E-MTAB-5061	scRNA	ERR1632482	ERS1350939	adult	27	M	alpha	alpha cell	normal
EMTAB5061_Seger_2016	E-MTAB-5061	scRNA	ERR1632486	ERS1350943	adult	27	M	beta	beta cell	normal
EMTAB5061_Seger_2016	E-MTAB-5061	scRNA	ERR1632489	ERS1350946	adult	27	M	duct	ductal cell	normal
EMTAB5061_Seger_2016	E-MTAB-5061	scRNA	ERR1632490	ERS1350947	adult	27	M	delta	delta cell	normal
EMTAB5061_Seger_2016	E-MTAB-5061	scRNA	ERR1632505	ERS1350962	adult	27	M	acinar	acinar cell	normal
EMTAB5061_Seger_2016	E-MTAB-5061	scRNA	ERR1632506	ERS1350963	adult	27	M	alpha	alpha cell	normal
EMTAB5061_Seger_2016	E-MTAB-5061	scRNA	ERR1632509	ERS1350966	adult	27	M	gamma	gamma cell	normal
EMTAB5061_Seger_2016	E-MTAB-5061	scRNA	ERR1632510	ERS1350967	adult	27	M	duct	ductal cell	normal
EMTAB5061_Seger_2016	E-MTAB-5061	scRNA	ERR1632511	ERS1350968	adult	27	M	endothelial	endothelial cell	normal
EMTAB5061_Seger_2016	E-MTAB-5061	scRNA	ERR1632514	ERS1350971	adult	27	M	alpha	alpha cell	normal
EMTAB5061_Seger_2016	E-MTAB-5061	scRNA	ERR1632517	ERS1350974	adult	27	M	duct	ductal cell	normal
EMTAB5061_Seger_2016	E-MTAB-5061	scRNA	ERR1632527	ERS1350984	adult	27	M	alpha	alpha cell	normal
EMTAB5061_Seger_2016	E-MTAB-5061	scRNA	ERR1632529	ERS1350986	adult	27	M	alpha	alpha cell	normal
EMTAB5061_Seger_2016	E-MTAB-5061	scRNA	ERR1632530	ERS1350987	adult	27	M	alpha	alpha cell	normal
EMTAB5061_Seger_2016	E-MTAB-5061	scRNA	ERR1632543	ERS1351000	adult	27	M	beta	beta cell	normal
EMTAB5061_Seger_2016	E-MTAB-5061	scRNA	ERR1632544	ERS1351001	adult	27	M	alpha	alpha cell	normal
EMTAB5061_Seger_2016	E-MTAB-5061	scRNA	ERR1632548	ERS1351005	adult	27	M	delta	delta cell	normal
EMTAB5061_Seger_2016	E-MTAB-5061	scRNA	ERR1632556	ERS1351013	adult	27	M	duct	ductal cell	normal
EMTAB5061_Seger_2016	E-MTAB-5061	scRNA	ERR1632557	ERS1351014	adult	27	M	alpha	alpha cell	normal
EMTAB5061_Seger_2016	E-MTAB-5061	scRNA	ERR1632558	ERS1351015	adult	27	M	alpha	alpha cell	normal
EMTAB5061_Seger_2016	E-MTAB-5061	scRNA	ERR1632559	ERS1351016	adult	27	M	alpha	alpha cell	normal
EMTAB5061_Seger_2016	E-MTAB-5061	scRNA	ERR1632565	ERS1351022	adult	27	M	delta	delta cell	normal
EMTAB5061_Seger_2016	E-MTAB-5061	scRNA	ERR1632569	ERS1351026	adult	27	M	alpha	alpha cell	normal
EMTAB5061_Seger_2016	E-MTAB-5061	scRNA	ERR1632571	ERS1351028	adult	27	M	duct	ductal cell	normal
EMTAB5061_Seger_2016	E-MTAB-5061	scRNA	ERR1632576	ERS1351033	adult	27	M	endothelial	endothelial cell	normal
EMTAB5061_Seger_2016	E-MTAB-5061	scRNA	ERR1632581	ERS1351038	adult	27	M	alpha	alpha cell	normal
EMTAB5061_Seger_2016	E-MTAB-5061	scRNA	ERR1632583	ERS1351040	adult	27	M	alpha	alpha cell	normal
EMTAB5061_Seger_2016	E-MTAB-5061	scRNA	ERR1632587	ERS1351044	adult	27	M	alpha	alpha cell	normal
EMTAB5061_Seger_2016	E-MTAB-5061	scRNA	ERR1632595	ERS1351052	adult	27	M	alpha	alpha cell	normal
EMTAB5061_Seger_2016	E-MTAB-5061	scRNA	ERR1632598	ERS1351055	adult	27	M	alpha	alpha cell	normal
EMTAB5061_Seger_2016	E-MTAB-5061	scRNA	ERR1632599	ERS1351056	adult	27	M	delta	delta cell	normal
EMTAB5061_Seger_2016	E-MTAB-5061	scRNA	ERR1632602	ERS1351059	adult	27	M	beta	beta cell	normal
EMTAB5061_Seger_2016	E-MTAB-5061	scRNA	ERR1632604	ERS1351061	adult	27	M	alpha	alpha cell	normal
EMTAB5061_Seger_2016	E-MTAB-5061	scRNA	ERR1632606	ERS1351063	adult	27	M	duct	ductal cell	normal
EMTAB5061_Seger_2016	E-MTAB-5061	scRNA	ERR1632607	ERS1351064	adult	27	M	duct	ductal cell	normal
EMTAB5061_Seger_2016	E-MTAB-5061	scRNA	ERR1632610	ERS1351067	adult	27	M	alpha	alpha cell	normal
EMTAB5061_Seger_2016	E-MTAB-5061	scRNA	ERR1632614	ERS1351071	adult	27	M	alpha	alpha cell	normal
EMTAB5061_Seger_2016	E-MTAB-5061	scRNA	ERR1632615	ERS1351072	adult	27	M	duct	ductal cell	normal
EMTAB5061_Seger_2016	E-MTAB-5061	scRNA	ERR1632617	ERS1351074	adult	27	M	duct	ductal cell	normal
EMTAB5061_Seger_2016	E-MTAB-5061	scRNA	ERR1632622	ERS1351079	adult	27	M	duct	ductal cell	normal
EMTAB5061_Seger_2016	E-MTAB-5061	scRNA	ERR1632626	ERS1351083	adult	27	M	duct	ductal cell	normal
EMTAB5061_Seger_2016	E-MTAB-5061	scRNA	ERR1632630	ERS1351087	adult	27	M	alpha	alpha cell	normal
EMTAB5061_Seger_2016	E-MTAB-5061	scRNA	ERR1632639	ERS1351096	adult	27	M	beta	beta cell	normal
EMTAB5061_Seger_2016	E-MTAB-5061	scRNA	ERR1632642	ERS1351099	adult	27	M	alpha	alpha cell	normal
EMTAB5061_Seger_2016	E-MTAB-5061	scRNA	ERR1632644	ERS1351101	adult	27	M	duct	ductal cell	normal
EMTAB5061_Seger_2016	E-MTAB-5061	scRNA	ERR1632645	ERS1351102	adult	27	M	beta	beta cell	normal
EMTAB5061_Seger_2016	E-MTAB-5061	scRNA	ERR1632647	ERS1351104	adult	27	M	duct	ductal cell	normal
EMTAB5061_Seger_2016	E-MTAB-5061	scRNA	ERR1632648	ERS1351105	adult	27	M	alpha	alpha cell	normal
EMTAB5061_Seger_2016	E-MTAB-5061	scRNA	ERR1632649	ERS1351106	adult	27	M	PSC	PSC cell	normal
EMTAB5061_Seger_2016	E-MTAB-5061	scRNA	ERR1632650	ERS1351107	adult	27	M	delta	delta cell	normal
EMTAB5061_Seger_2016	E-MTAB-5061	scRNA	ERR1632655	ERS1351112	adult	27	M	delta	delta cell	normal
EMTAB5061_Seger_2016	E-MTAB-5061	scRNA	ERR1632662	ERS1351119	adult	27	M	alpha	alpha cell	normal
EMTAB5061_Seger_2016	E-MTAB-5061	scRNA	ERR1632665	ERS1351122	adult	27	M	alpha	alpha cell	normal
EMTAB5061_Seger_2016	E-MTAB-5061	scRNA	ERR1632667	ERS1351124	adult	27	M	alpha	alpha cell	normal
EMTAB5061_Seger_2016	E-MTAB-5061	scRNA	ERR1632696	ERS1351153	adult	27	M	alpha	alpha cell	normal
EMTAB5061_Seger_2016	E-MTAB-5061	scRNA	ERR1632697	ERS1351154	adult	27	M	alpha	alpha cell	normal
EMTAB5061_Seger_2016	E-MTAB-5061	scRNA	ERR1632700	ERS1351157	adult	27	M	alpha	alpha cell	normal
EMTAB5061_Seger_2016	E-MTAB-5061	scRNA	ERR1632703	ERS1351160	adult	27	M	beta	beta cell	normal
EMTAB5061_Seger_2016	E-MTAB-5061	scRNA	ERR1632711	ERS1351168	adult	27	M	alpha	alpha cell	normal
EMTAB5061_Seger_2016	E-MTAB-5061	scRNA	ERR1632712	ERS1351169	adult	27	M	delta	delta cell	normal
EMTAB5061_Seger_2016	E-MTAB-5061	scRNA	ERR1632716	ERS1351173	adult	27	M	alpha	alpha cell	normal
EMTAB5061_Seger_2016	E-MTAB-5061	scRNA	ERR1632717	ERS1351174	adult	27	M	duct	ductal cell	normal
EMTAB5061_Seger_2016	E-MTAB-5061	scRNA	ERR1632719	ERS1351176	adult	27	M	alpha	alpha cell	normal
EMTAB5061_Seger_2016	E-MTAB-5061	scRNA	ERR1632721	ERS1351178	adult	27	M	beta	beta cell	normal
EMTAB5061_Seger_2016	E-MTAB-5061	scRNA	ERR1632730	ERS1351187	adult	27	M	delta	delta cell	normal
EMTAB5061_Seger_2016	E-MTAB-5061	scRNA	ERR1632733	ERS1351190	adult	27	M	alpha	alpha cell	normal
EMTAB5061_Seger_2016	E-MTAB-5061	scRNA	ERR1632735	ERS1351192	adult	27	M	alpha	alpha cell	normal
EMTAB5061_Seger_2016	E-MTAB-5061	scRNA	ERR1632736	ERS1351193	adult	27	M	unk	co-expression cell	normal
EMTAB5061_Seger_2016	E-MTAB-5061	scRNA	ERR1632739	ERS1351196	adult	27	M	delta	delta cell	normal
EMTAB5061_Seger_2016	E-MTAB-5061	scRNA	ERR1632743	ERS1351200	adult	27	M	duct	ductal cell	normal
EMTAB5061_Seger_2016	E-MTAB-5061	scRNA	ERR1632744	ERS1351201	adult	27	M	alpha	alpha cell	normal
EMTAB5061_Seger_2016	E-MTAB-5061	scRNA	ERR1632747	ERS1351204	adult	27	M	alpha	alpha cell	normal
EMTAB5061_Seger_2016	E-MTAB-5061	scRNA	ERR1632750	ERS1351207	adult	27	M	PSC	PSC cell	normal
EMTAB5061_Seger_2016	E-MTAB-5061	scRNA	ERR1632753	ERS1351210	adult	27	M	alpha	alpha cell	normal
EMTAB5061_Seger_2016	E-MTAB-5061	scRNA	ERR1632756	ERS1351213	adult	27	M	unk	co-expression cell	normal
EMTAB5061_Seger_2016	E-MTAB-5061	scRNA	ERR1632757	ERS1351214	adult	27	M	duct	ductal cell	normal
EMTAB5061_Seger_2016	E-MTAB-5061	scRNA	ERR1632758	ERS1351215	adult	27	M	duct	ductal cell	normal
GSE124742_Camunas_2020	GSE124742	scRNA	SRR8412258	GSM3551149	adult	50	F	acinar	acinar	normal
GSE124742_Camunas_2020	GSE124742	scRNA	SRR8413234	GSM3551213	adult	50	F	acinar	acinar	normal
GSE124742_Camunas_2020	GSE124742	scRNA	SRR8406070	GSM3551923	adult	23	M	acinar	acinar	normal
GSE124742_Camunas_2020	GSE124742	scRNA	SRR8407958	GSM3550970	adult	58	M	acinar	acinar	normal
GSE124742_Camunas_2020	GSE124742	scRNA	SRR8410174	GSM3552119	adult	57	M	acinar	acinar	normal
GSE124742_Camunas_2020	GSE124742	scRNA	SRR8410143	GSM3552088	adult	43	F	alpha	alpha	normal
GSE124742_Camunas_2020	GSE124742	scRNA	SRR8410145	GSM3552090	adult	43	F	alpha	alpha	normal
GSE124742_Camunas_2020	GSE124742	scRNA	SRR8410155	GSM3552100	adult	43	F	alpha	alpha	normal
GSE124742_Camunas_2020	GSE124742	scRNA	SRR8410157	GSM3552102	adult	43	F	alpha	alpha	normal
GSE124742_Camunas_2020	GSE124742	scRNA	SRR8410167	GSM3552112	adult	43	F	alpha	alpha	normal
GSE124742_Camunas_2020	GSE124742	scRNA	SRR8410169	GSM3552114	adult	43	F	alpha	alpha	normal
GSE124742_Camunas_2020	GSE124742	scRNA	SRR8410179	GSM3552124	adult	43	F	alpha	alpha	normal
GSE124742_Camunas_2020	GSE124742	scRNA	SRR8410181	GSM3552126	adult	43	F	alpha	alpha	normal
GSE124742_Camunas_2020	GSE124742	scRNA	SRR8410189	GSM3552134	adult	43	F	alpha	alpha	normal
GSE124742_Camunas_2020	GSE124742	scRNA	SRR8411257	GSM3552138	adult	43	F	alpha	alpha	normal
GSE124742_Camunas_2020	GSE124742	scRNA	SRR8411265	GSM3552146	adult	43	F	alpha	alpha	normal
GSE124742_Camunas_2020	GSE124742	scRNA	SRR8411281	GSM3552162	adult	43	F	alpha	alpha	normal
GSE124742_Camunas_2020	GSE124742	scRNA	SRR8411289	GSM3552170	adult	43	F	alpha	alpha	normal
GSE124742_Camunas_2020	GSE124742	scRNA	SRR8411293	GSM3552174	adult	43	F	alpha	alpha	normal
GSE124742_Camunas_2020	GSE124742	scRNA	SRR8411301	GSM3552182	adult	43	F	alpha	alpha	normal
GSE124742_Camunas_2020	GSE124742	scRNA	SRR8411306	GSM3552187	adult	43	F	alpha	alpha	normal
GSE124742_Camunas_2020	GSE124742	scRNA	SRR8411308	GSM3552189	adult	43	F	alpha	alpha	normal
GSE124742_Camunas_2020	GSE124742	scRNA	SRR8412346	GSM3552194	adult	43	F	alpha	alpha	normal
GSE124742_Camunas_2020	GSE124742	scRNA	SRR8412348	GSM3552196	adult	43	F	alpha	alpha	normal
GSE124742_Camunas_2020	GSE124742	scRNA	SRR8412353	GSM3552201	adult	43	F	alpha	alpha	normal
GSE124742_Camunas_2020	GSE124742	scRNA	SRR8412355	GSM3552203	adult	43	F	alpha	alpha	normal
GSE124742_Camunas_2020	GSE124742	scRNA	SRR8412360	GSM3552208	adult	43	F	alpha	alpha	normal
GSE124742_Camunas_2020	GSE124742	scRNA	SRR8412362	GSM3552210	adult	43	F	alpha	alpha	normal
GSE124742_Camunas_2020	GSE124742	scRNA	SRR8412369	GSM3552217	adult	43	F	alpha	alpha	normal
GSE124742_Camunas_2020	GSE124742	scRNA	SRR8412374	GSM3552222	adult	43	F	alpha	alpha	normal
GSE124742_Camunas_2020	GSE124742	scRNA	SRR8412381	GSM3552229	adult	43	F	alpha	alpha	normal
GSE124742_Camunas_2020	GSE124742	scRNA	SRR8412388	GSM3552236	adult	43	F	alpha	alpha	normal
GSE124742_Camunas_2020	GSE124742	scRNA	SRR8412389	GSM3552237	adult	43	F	alpha	alpha	normal
GSE124742_Camunas_2020	GSE124742	scRNA	SRR8405901	GSM3550909	adult	22	F	alpha	alpha	normal
GSE124742_Camunas_2020	GSE124742	scRNA	SRR8405912	GSM3550920	adult	22	F	alpha	alpha	normal
GSE124742_Camunas_2020	GSE124742	scRNA	SRR8409104	GSM3551045	adult	76	F	alpha	alpha	normal
GSE124742_Camunas_2020	GSE124742	scRNA	SRR8409105	GSM3551046	adult	66	F	alpha	alpha	normal
GSE124742_Camunas_2020	GSE124742	scRNA	SRR8409106	GSM3551047	adult	76	F	alpha	alpha	normal
GSE124742_Camunas_2020	GSE124742	scRNA	SRR8409107	GSM3551048	adult	76	F	alpha	alpha	normal
GSE124742_Camunas_2020	GSE124742	scRNA	SRR8409108	GSM3551049	adult	76	F	alpha	alpha	normal
GSE124742_Camunas_2020	GSE124742	scRNA	SRR8409109	GSM3551050	adult	76	F	alpha	alpha	normal
GSE124742_Camunas_2020	GSE124742	scRNA	SRR8409116	GSM3551057	adult	76	F	alpha	alpha	normal
GSE124742_Camunas_2020	GSE124742	scRNA	SRR8409118	GSM3551059	adult	76	F	alpha	alpha	normal
GSE124742_Camunas_2020	GSE124742	scRNA	SRR8409119	GSM3551060	adult	76	F	alpha	alpha	normal
GSE124742_Camunas_2020	GSE124742	scRNA	SRR8410021	GSM3551066	adult	66	F	alpha	alpha	normal
GSE124742_Camunas_2020	GSE124742	scRNA	SRR8410024	GSM3551069	adult	76	F	alpha	alpha	normal
GSE124742_Camunas_2020	GSE124742	scRNA	SRR8410027	GSM3551072	adult	76	F	alpha	alpha	normal
GSE124742_Camunas_2020	GSE124742	scRNA	SRR8410028	GSM3551073	adult	76	F	alpha	alpha	normal
GSE124742_Camunas_2020	GSE124742	scRNA	SRR8410029	GSM3551074	adult	76	F	alpha	alpha	normal
GSE124742_Camunas_2020	GSE124742	scRNA	SRR8410033	GSM3551078	adult	66	F	alpha	alpha	normal
GSE124742_Camunas_2020	GSE124742	scRNA	SRR8410036	GSM3551081	adult	76	F	alpha	alpha	normal
GSE124742_Camunas_2020	GSE124742	scRNA	SRR8410038	GSM3551083	adult	76	F	alpha	alpha	normal
GSE124742_Camunas_2020	GSE124742	scRNA	SRR8410039	GSM3551084	adult	76	F	alpha	alpha	normal
GSE124742_Camunas_2020	GSE124742	scRNA	SRR8410040	GSM3551085	adult	76	F	alpha	alpha	normal
GSE124742_Camunas_2020	GSE124742	scRNA	SRR8410043	GSM3551088	adult	76	F	alpha	alpha	normal
GSE124742_Camunas_2020	GSE124742	scRNA	SRR8410045	GSM3551090	adult	66	F	alpha	alpha	normal
GSE124742_Camunas_2020	GSE124742	scRNA	SRR8410046	GSM3551091	adult	76	F	alpha	alpha	normal
GSE124742_Camunas_2020	GSE124742	scRNA	SRR8410050	GSM3551095	adult	76	F	alpha	alpha	normal
GSE124742_Camunas_2020	GSE124742	scRNA	SRR8410051	GSM3551096	adult	76	F	alpha	alpha	normal
GSE124742_Camunas_2020	GSE124742	scRNA	SRR8410052	GSM3551097	adult	76	F	alpha	alpha	normal
GSE124742_Camunas_2020	GSE124742	scRNA	SRR8410057	GSM3551102	adult	66	F	alpha	alpha	normal
GSE124742_Camunas_2020	GSE124742	scRNA	SRR8410062	GSM3551107	adult	76	F	alpha	alpha	normal
GSE124742_Camunas_2020	GSE124742	scRNA	SRR8410063	GSM3551108	adult	76	F	alpha	alpha	normal
GSE124742_Camunas_2020	GSE124742	scRNA	SRR8410064	GSM3551109	adult	76	F	alpha	alpha	normal
GSE124742_Camunas_2020	GSE124742	scRNA	SRR8410065	GSM3551110	adult	76	F	alpha	alpha	normal
GSE124742_Camunas_2020	GSE124742	scRNA	SRR8410073	GSM3551118	adult	76	F	alpha	alpha	normal
GSE124742_Camunas_2020	GSE124742	scRNA	SRR8410074	GSM3551119	adult	76	F	alpha	alpha	normal
GSE124742_Camunas_2020	GSE124742	scRNA	SRR8410075	GSM3551120	adult	76	F	alpha	alpha	normal
GSE124742_Camunas_2020	GSE124742	scRNA	SRR8410076	GSM3551121	adult	76	F	alpha	alpha	normal
GSE124742_Camunas_2020	GSE124742	scRNA	SRR8412231	GSM3551122	adult	76	F	alpha	alpha	normal
GSE124742_Camunas_2020	GSE124742	scRNA	SRR8412235	GSM3551126	adult	66	F	alpha	alpha	normal
GSE124742_Camunas_2020	GSE124742	scRNA	SRR8412239	GSM3551130	adult	76	F	alpha	alpha	normal
GSE124742_Camunas_2020	GSE124742	scRNA	SRR8412240	GSM3551131	adult	76	F	alpha	alpha	normal
GSE124742_Camunas_2020	GSE124742	scRNA	SRR8412241	GSM3551132	adult	76	F	alpha	alpha	normal
GSE124742_Camunas_2020	GSE124742	scRNA	SRR8412243	GSM3551134	adult	76	F	alpha	alpha	normal
GSE124742_Camunas_2020	GSE124742	scRNA	SRR8412245	GSM3551136	adult	76	F	alpha	alpha	normal
GSE124742_Camunas_2020	GSE124742	scRNA	SRR8412247	GSM3551138	adult	50	F	alpha	alpha	normal
GSE124742_Camunas_2020	GSE124742	scRNA	SRR8412259	GSM3551150	adult	50	F	alpha	alpha	normal
GSE124742_Camunas_2020	GSE124742	scRNA	SRR8412262	GSM3551153	adult	50	F	alpha	alpha	normal
GSE124742_Camunas_2020	GSE124742	scRNA	SRR8412263	GSM3551154	adult	50	F	alpha	alpha	normal
GSE124742_Camunas_2020	GSE124742	scRNA	SRR8412264	GSM3551155	adult	50	F	alpha	alpha	normal
GSE124742_Camunas_2020	GSE124742	scRNA	SRR8412271	GSM3551162	adult	50	F	alpha	alpha	normal
GSE124742_Camunas_2020	GSE124742	scRNA	SRR8412275	GSM3551166	adult	50	F	alpha	alpha	normal
GSE124742_Camunas_2020	GSE124742	scRNA	SRR8412276	GSM3551167	adult	50	F	alpha	alpha	normal
GSE124742_Camunas_2020	GSE124742	scRNA	SRR8412283	GSM3551174	adult	50	F	alpha	alpha	normal
GSE124742_Camunas_2020	GSE124742	scRNA	SRR8413211	GSM3551190	adult	50	F	alpha	alpha	normal
GSE124742_Camunas_2020	GSE124742	scRNA	SRR8413219	GSM3551198	adult	50	F	alpha	alpha	normal
GSE124742_Camunas_2020	GSE124742	scRNA	SRR8413223	GSM3551202	adult	50	F	alpha	alpha	normal
GSE124742_Camunas_2020	GSE124742	scRNA	SRR8413231	GSM3551210	adult	50	F	alpha	alpha	normal
GSE124742_Camunas_2020	GSE124742	scRNA	SRR8413243	GSM3551222	adult	50	F	alpha	alpha	normal
GSE124742_Camunas_2020	GSE124742	scRNA	SRR8413246	GSM3551225	adult	50	F	alpha	alpha	normal
GSE124742_Camunas_2020	GSE124742	scRNA	SRR8413247	GSM3551226	adult	50	F	alpha	alpha	normal
GSE124742_Camunas_2020	GSE124742	scRNA	SRR8405952	GSM3551240	adult	53	F	alpha	alpha	normal
GSE124742_Camunas_2020	GSE124742	scRNA	SRR8405953	GSM3551241	adult	53	F	alpha	alpha	normal
GSE124742_Camunas_2020	GSE124742	scRNA	SRR8405954	GSM3551242	adult	53	F	alpha	alpha	normal
GSE124742_Camunas_2020	GSE124742	scRNA	SRR8405956	GSM3551244	adult	53	F	alpha	alpha	normal
GSE124742_Camunas_2020	GSE124742	scRNA	SRR8405962	GSM3551250	adult	53	F	alpha	alpha	normal
GSE124742_Camunas_2020	GSE124742	scRNA	SRR8405963	GSM3551251	adult	53	F	alpha	alpha	normal
GSE124742_Camunas_2020	GSE124742	scRNA	SRR8405964	GSM3551252	adult	53	F	alpha	alpha	normal
GSE124742_Camunas_2020	GSE124742	scRNA	SRR8405970	GSM3551258	adult	53	F	alpha	alpha	normal
GSE124742_Camunas_2020	GSE124742	scRNA	SRR8405974	GSM3551262	adult	53	F	alpha	alpha	normal
GSE124742_Camunas_2020	GSE124742	scRNA	SRR8405977	GSM3551265	adult	53	F	alpha	alpha	normal
GSE124742_Camunas_2020	GSE124742	scRNA	SRR8405979	GSM3551267	adult	53	F	alpha	alpha	normal
GSE124742_Camunas_2020	GSE124742	scRNA	SRR8405986	GSM3551274	adult	53	F	alpha	alpha	normal
GSE124742_Camunas_2020	GSE124742	scRNA	SRR8405989	GSM3551277	adult	53	F	alpha	alpha	normal
GSE124742_Camunas_2020	GSE124742	scRNA	SRR8405990	GSM3551278	adult	53	F	alpha	alpha	normal
GSE124742_Camunas_2020	GSE124742	scRNA	SRR8405994	GSM3551282	adult	53	F	alpha	alpha	normal
GSE124742_Camunas_2020	GSE124742	scRNA	SRR8405999	GSM3551287	adult	53	F	alpha	alpha	normal
GSE124742_Camunas_2020	GSE124742	scRNA	SRR8406000	GSM3551288	adult	53	F	alpha	alpha	normal
GSE124742_Camunas_2020	GSE124742	scRNA	SRR8407106	GSM3551294	adult	53	F	alpha	alpha	normal
GSE124742_Camunas_2020	GSE124742	scRNA	SRR8407107	GSM3551295	adult	53	F	alpha	alpha	normal
GSE124742_Camunas_2020	GSE124742	scRNA	SRR8407113	GSM3551301	adult	53	F	alpha	alpha	normal
GSE124742_Camunas_2020	GSE124742	scRNA	SRR8407118	GSM3551306	adult	53	F	alpha	alpha	normal
GSE124742_Camunas_2020	GSE124742	scRNA	SRR8407122	GSM3551310	adult	53	F	alpha	alpha	normal
GSE124742_Camunas_2020	GSE124742	scRNA	SRR8407124	GSM3551312	adult	53	F	alpha	alpha	normal
GSE124742_Camunas_2020	GSE124742	scRNA	SRR8407125	GSM3551313	adult	53	F	alpha	alpha	normal
GSE124742_Camunas_2020	GSE124742	scRNA	SRR8407130	GSM3551318	adult	53	F	alpha	alpha	normal
GSE124742_Camunas_2020	GSE124742	scRNA	SRR8407135	GSM3551323	adult	53	F	alpha	alpha	normal
GSE124742_Camunas_2020	GSE124742	scRNA	SRR8407136	GSM3551324	adult	53	F	alpha	alpha	normal
GSE124742_Camunas_2020	GSE124742	scRNA	SRR8407137	GSM3551325	adult	53	F	alpha	alpha	normal
GSE124742_Camunas_2020	GSE124742	scRNA	SRR8407138	GSM3551326	adult	53	F	alpha	alpha	normal
GSE124742_Camunas_2020	GSE124742	scRNA	SRR8407140	GSM3551328	adult	53	F	alpha	alpha	normal
GSE124742_Camunas_2020	GSE124742	scRNA	SRR8409149	GSM3551426	adult	24	F	alpha	alpha	normal
GSE124742_Camunas_2020	GSE124742	scRNA	SRR8409153	GSM3551430	adult	24	F	alpha	alpha	normal
GSE124742_Camunas_2020	GSE124742	scRNA	SRR8409154	GSM3551431	adult	24	F	alpha	alpha	normal
GSE124742_Camunas_2020	GSE124742	scRNA	SRR8409155	GSM3551432	adult	24	F	alpha	alpha	normal
GSE124742_Camunas_2020	GSE124742	scRNA	SRR8409165	GSM3551442	adult	24	F	alpha	alpha	normal
GSE124742_Camunas_2020	GSE124742	scRNA	SRR8409167	GSM3551444	adult	24	F	alpha	alpha	normal
GSE124742_Camunas_2020	GSE124742	scRNA	SRR8409173	GSM3551450	adult	24	F	alpha	alpha	normal
GSE124742_Camunas_2020	GSE124742	scRNA	SRR8409177	GSM3551454	adult	24	F	alpha	alpha	normal
GSE124742_Camunas_2020	GSE124742	scRNA	SRR8409178	GSM3551455	adult	24	F	alpha	alpha	normal
GSE124742_Camunas_2020	GSE124742	scRNA	SRR8411146	GSM3551462	adult	24	F	alpha	alpha	normal
GSE124742_Camunas_2020	GSE124742	scRNA	SRR8411150	GSM3551466	adult	24	F	alpha	alpha	normal
GSE124742_Camunas_2020	GSE124742	scRNA	SRR8411151	GSM3551467	adult	24	F	alpha	alpha	normal
GSE124742_Camunas_2020	GSE124742	scRNA	SRR8411152	GSM3551468	adult	24	F	alpha	alpha	normal
GSE124742_Camunas_2020	GSE124742	scRNA	SRR8411158	GSM3551474	adult	24	F	alpha	alpha	normal
GSE124742_Camunas_2020	GSE124742	scRNA	SRR8411174	GSM3551490	adult	24	F	alpha	alpha	normal
GSE124742_Camunas_2020	GSE124742	scRNA	SRR8411175	GSM3551491	adult	24	F	alpha	alpha	normal
GSE124742_Camunas_2020	GSE124742	scRNA	SRR8411179	GSM3551495	adult	24	F	alpha	alpha	normal
GSE124742_Camunas_2020	GSE124742	scRNA	SRR8413255	GSM3551514	adult	24	F	alpha	alpha	normal
GSE124742_Camunas_2020	GSE124742	scRNA	SRR8413256	GSM3551515	adult	24	F	alpha	alpha	normal
GSE124742_Camunas_2020	GSE124742	scRNA	SRR8413257	GSM3551516	adult	24	F	alpha	alpha	normal
GSE124742_Camunas_2020	GSE124742	scRNA	SRR8409214	GSM3551715	adult	65	F	alpha	alpha	normal
GSE124742_Camunas_2020	GSE124742	scRNA	SRR8409215	GSM3551716	adult	65	F	alpha	alpha	normal
GSE124742_Camunas_2020	GSE124742	scRNA	SRR8409216	GSM3551717	adult	65	F	alpha	alpha	normal
GSE124742_Camunas_2020	GSE124742	scRNA	SRR8409223	GSM3551724	adult	65	F	alpha	alpha	normal
GSE124742_Camunas_2020	GSE124742	scRNA	SRR8409224	GSM3551725	adult	65	F	alpha	alpha	normal
GSE124742_Camunas_2020	GSE124742	scRNA	SRR8409226	GSM3551727	adult	65	F	alpha	alpha	normal
GSE124742_Camunas_2020	GSE124742	scRNA	SRR8409227	GSM3551728	adult	65	F	alpha	alpha	normal
GSE124742_Camunas_2020	GSE124742	scRNA	SRR8409228	GSM3551729	adult	65	F	alpha	alpha	normal
GSE124742_Camunas_2020	GSE124742	scRNA	SRR8409235	GSM3551736	adult	65	F	alpha	alpha	normal
GSE124742_Camunas_2020	GSE124742	scRNA	SRR8410078	GSM3551739	adult	65	F	alpha	alpha	normal
GSE124742_Camunas_2020	GSE124742	scRNA	SRR8410079	GSM3551740	adult	65	F	alpha	alpha	normal
GSE124742_Camunas_2020	GSE124742	scRNA	SRR8410080	GSM3551741	adult	65	F	alpha	alpha	normal
GSE124742_Camunas_2020	GSE124742	scRNA	SRR8410091	GSM3551752	adult	65	F	alpha	alpha	normal
GSE124742_Camunas_2020	GSE124742	scRNA	SRR8410092	GSM3551753	adult	65	F	alpha	alpha	normal
GSE124742_Camunas_2020	GSE124742	scRNA	SRR8410102	GSM3551763	adult	65	F	alpha	alpha	normal
GSE124742_Camunas_2020	GSE124742	scRNA	SRR8410103	GSM3551764	adult	65	F	alpha	alpha	normal
GSE124742_Camunas_2020	GSE124742	scRNA	SRR8410112	GSM3551773	adult	65	F	alpha	alpha	normal
GSE124742_Camunas_2020	GSE124742	scRNA	SRR8410114	GSM3551775	adult	65	F	alpha	alpha	normal
GSE124742_Camunas_2020	GSE124742	scRNA	SRR8410115	GSM3551776	adult	65	F	alpha	alpha	normal
GSE124742_Camunas_2020	GSE124742	scRNA	SRR8410116	GSM3551777	adult	65	F	alpha	alpha	normal
GSE124742_Camunas_2020	GSE124742	scRNA	SRR8410124	GSM3551785	adult	65	F	alpha	alpha	normal
GSE124742_Camunas_2020	GSE124742	scRNA	SRR8410126	GSM3551787	adult	65	F	alpha	alpha	normal
GSE124742_Camunas_2020	GSE124742	scRNA	SRR8410127	GSM3551788	adult	65	F	alpha	alpha	normal
GSE124742_Camunas_2020	GSE124742	scRNA	SRR8411201	GSM3551797	adult	65	F	alpha	alpha	normal
GSE124742_Camunas_2020	GSE124742	scRNA	SRR8411203	GSM3551799	adult	65	F	alpha	alpha	normal
GSE124742_Camunas_2020	GSE124742	scRNA	SRR8411204	GSM3551800	adult	65	F	alpha	alpha	normal
GSE124742_Camunas_2020	GSE124742	scRNA	SRR8411205	GSM3551801	adult	65	F	alpha	alpha	normal
GSE124742_Camunas_2020	GSE124742	scRNA	SRR8411212	GSM3551808	adult	65	F	alpha	alpha	normal
GSE124742_Camunas_2020	GSE124742	scRNA	SRR8411213	GSM3551809	adult	65	F	alpha	alpha	normal
GSE124742_Camunas_2020	GSE124742	scRNA	SRR8411217	GSM3551813	adult	65	F	alpha	alpha	normal
GSE124742_Camunas_2020	GSE124742	scRNA	SRR8411218	GSM3551814	adult	65	F	alpha	alpha	normal
GSE124742_Camunas_2020	GSE124742	scRNA	SRR8411221	GSM3551817	adult	65	F	alpha	alpha	normal
GSE124742_Camunas_2020	GSE124742	scRNA	SRR8411224	GSM3551820	adult	65	F	alpha	alpha	normal
GSE124742_Camunas_2020	GSE124742	scRNA	SRR8411227	GSM3551823	adult	65	F	alpha	alpha	normal
GSE124742_Camunas_2020	GSE124742	scRNA	SRR8411228	GSM3551824	adult	65	F	alpha	alpha	normal
GSE124742_Camunas_2020	GSE124742	scRNA	SRR8411230	GSM3551826	adult	65	F	alpha	alpha	normal
GSE124742_Camunas_2020	GSE124742	scRNA	SRR8411231	GSM3551827	adult	65	F	alpha	alpha	normal
GSE124742_Camunas_2020	GSE124742	scRNA	SRR8411234	GSM3551830	adult	65	F	alpha	alpha	normal
GSE124742_Camunas_2020	GSE124742	scRNA	SRR8411236	GSM3551832	adult	65	F	alpha	alpha	normal
GSE124742_Camunas_2020	GSE124742	scRNA	SRR8411237	GSM3551833	adult	65	F	alpha	alpha	normal
GSE124742_Camunas_2020	GSE124742	scRNA	SRR8411238	GSM3551834	adult	65	F	alpha	alpha	normal
GSE124742_Camunas_2020	GSE124742	scRNA	SRR8411239	GSM3551835	adult	65	F	alpha	alpha	normal
GSE124742_Camunas_2020	GSE124742	scRNA	SRR8411240	GSM3551836	adult	65	F	alpha	alpha	normal
GSE124742_Camunas_2020	GSE124742	scRNA	SRR8411241	GSM3551837	adult	65	F	alpha	alpha	normal
GSE124742_Camunas_2020	GSE124742	scRNA	SRR8411244	GSM3551840	adult	65	F	alpha	alpha	normal
GSE124742_Camunas_2020	GSE124742	scRNA	SRR8411246	GSM3551842	adult	65	F	alpha	alpha	normal
GSE124742_Camunas_2020	GSE124742	scRNA	SRR8411247	GSM3551843	adult	65	F	alpha	alpha	normal
GSE124742_Camunas_2020	GSE124742	scRNA	SRR8411248	GSM3551844	adult	65	F	alpha	alpha	normal
GSE124742_Camunas_2020	GSE124742	scRNA	SRR8411249	GSM3551847	adult	65	F	alpha	alpha	normal
GSE124742_Camunas_2020	GSE124742	scRNA	SRR8411250	GSM3551849	adult	65	F	alpha	alpha	normal
GSE124742_Camunas_2020	GSE124742	scRNA	SRR8411251	GSM3551852	adult	65	F	alpha	alpha	normal
GSE124742_Camunas_2020	GSE124742	scRNA	SRR8412292	GSM3551860	adult	65	F	alpha	alpha	normal
GSE124742_Camunas_2020	GSE124742	scRNA	SRR8412293	GSM3551861	adult	65	F	alpha	alpha	normal
GSE124742_Camunas_2020	GSE124742	scRNA	SRR8412294	GSM3551862	adult	65	F	alpha	alpha	normal
GSE124742_Camunas_2020	GSE124742	scRNA	SRR8412297	GSM3551865	adult	65	F	alpha	alpha	normal
GSE124742_Camunas_2020	GSE124742	scRNA	SRR8412299	GSM3551867	adult	65	F	alpha	alpha	normal
GSE124742_Camunas_2020	GSE124742	scRNA	SRR8412300	GSM3551868	adult	65	F	alpha	alpha	normal
GSE124742_Camunas_2020	GSE124742	scRNA	SRR8412301	GSM3551869	adult	65	F	alpha	alpha	normal
GSE124742_Camunas_2020	GSE124742	scRNA	SRR8412302	GSM3551870	adult	65	F	alpha	alpha	normal
GSE124742_Camunas_2020	GSE124742	scRNA	SRR8412303	GSM3551871	adult	65	F	alpha	alpha	normal
GSE124742_Camunas_2020	GSE124742	scRNA	SRR8412304	GSM3551872	adult	65	F	alpha	alpha	normal
GSE124742_Camunas_2020	GSE124742	scRNA	SRR8412307	GSM3551875	adult	65	F	alpha	alpha	normal
GSE124742_Camunas_2020	GSE124742	scRNA	SRR8412310	GSM3551878	adult	65	F	alpha	alpha	normal
GSE124742_Camunas_2020	GSE124742	scRNA	SRR8412311	GSM3551879	adult	65	F	alpha	alpha	normal
GSE124742_Camunas_2020	GSE124742	scRNA	SRR8412312	GSM3551880	adult	65	F	alpha	alpha	normal
GSE124742_Camunas_2020	GSE124742	scRNA	SRR8412313	GSM3551881	adult	65	F	alpha	alpha	normal
GSE124742_Camunas_2020	GSE124742	scRNA	SRR8412314	GSM3551882	adult	65	F	alpha	alpha	normal
GSE124742_Camunas_2020	GSE124742	scRNA	SRR8412317	GSM3551885	adult	65	F	alpha	alpha	normal
GSE124742_Camunas_2020	GSE124742	scRNA	SRR8412321	GSM3551889	adult	65	F	alpha	alpha	normal
GSE124742_Camunas_2020	GSE124742	scRNA	SRR8412323	GSM3551891	adult	65	F	alpha	alpha	normal
GSE124742_Camunas_2020	GSE124742	scRNA	SRR8412324	GSM3551892	adult	65	F	alpha	alpha	normal
GSE124742_Camunas_2020	GSE124742	scRNA	SRR8407182	GSM3551991	adult	26	F	alpha	alpha	normal
GSE124742_Camunas_2020	GSE124742	scRNA	SRR8407186	GSM3551995	adult	26	F	alpha	alpha	normal
GSE124742_Camunas_2020	GSE124742	scRNA	SRR8407188	GSM3551997	adult	26	F	alpha	alpha	normal
GSE124742_Camunas_2020	GSE124742	scRNA	SRR8407194	GSM3552003	adult	26	F	alpha	alpha	normal
GSE124742_Camunas_2020	GSE124742	scRNA	SRR8407198	GSM3552007	adult	26	F	alpha	alpha	normal
GSE124742_Camunas_2020	GSE124742	scRNA	SRR8407201	GSM3552010	adult	26	F	alpha	alpha	normal
GSE124742_Camunas_2020	GSE124742	scRNA	SRR8407210	GSM3552019	adult	26	F	alpha	alpha	normal
GSE124742_Camunas_2020	GSE124742	scRNA	SRR8407211	GSM3552020	adult	26	F	alpha	alpha	normal
GSE124742_Camunas_2020	GSE124742	scRNA	SRR8407213	GSM3552022	adult	26	F	alpha	alpha	normal
GSE124742_Camunas_2020	GSE124742	scRNA	SRR8408058	GSM3552027	adult	26	F	alpha	alpha	normal
GSE124742_Camunas_2020	GSE124742	scRNA	SRR8408062	GSM3552031	adult	26	F	alpha	alpha	normal
GSE124742_Camunas_2020	GSE124742	scRNA	SRR8408065	GSM3552034	adult	26	F	alpha	alpha	normal
GSE124742_Camunas_2020	GSE124742	scRNA	SRR8408074	GSM3552043	adult	26	F	alpha	alpha	normal
GSE124742_Camunas_2020	GSE124742	scRNA	SRR8408075	GSM3552044	adult	26	F	alpha	alpha	normal
GSE124742_Camunas_2020	GSE124742	scRNA	SRR8408077	GSM3552046	adult	26	F	alpha	alpha	normal
GSE124742_Camunas_2020	GSE124742	scRNA	SRR8408086	GSM3552055	adult	26	F	alpha	alpha	normal
GSE124742_Camunas_2020	GSE124742	scRNA	SRR8408087	GSM3552056	adult	26	F	alpha	alpha	normal
GSE124742_Camunas_2020	GSE124742	scRNA	SRR8408088	GSM3552057	adult	26	F	alpha	alpha	normal
GSE124742_Camunas_2020	GSE124742	scRNA	SRR8408089	GSM3552058	adult	26	F	alpha	alpha	normal
GSE124742_Camunas_2020	GSE124742	scRNA	SRR8408094	GSM3552063	adult	26	F	alpha	alpha	normal
GSE124742_Camunas_2020	GSE124742	scRNA	SRR8408098	GSM3552067	adult	26	F	alpha	alpha	normal
GSE124742_Camunas_2020	GSE124742	scRNA	SRR8408099	GSM3552068	adult	26	F	alpha	alpha	normal
GSE124742_Camunas_2020	GSE124742	scRNA	SRR8408100	GSM3552069	adult	26	F	alpha	alpha	normal
GSE124742_Camunas_2020	GSE124742	scRNA	SRR8408101	GSM3552070	adult	26	F	alpha	alpha	normal
GSE124742_Camunas_2020	GSE124742	scRNA	SRR8410134	GSM3552079	adult	26	F	alpha	alpha	normal
GSE124742_Camunas_2020	GSE124742	scRNA	SRR8410135	GSM3552080	adult	26	F	alpha	alpha	normal
GSE124742_Camunas_2020	GSE124742	scRNA	SRR8410136	GSM3552081	adult	26	F	alpha	alpha	normal
GSE124742_Camunas_2020	GSE124742	scRNA	SRR8409254	GSM3552432	adult	73	F	alpha	alpha	normal
GSE124742_Camunas_2020	GSE124742	scRNA	SRR8409259	GSM3552437	adult	73	F	alpha	alpha	normal
GSE124742_Camunas_2020	GSE124742	scRNA	SRR8409260	GSM3552438	adult	73	F	alpha	alpha	normal
GSE124742_Camunas_2020	GSE124742	scRNA	SRR8409261	GSM3552439	adult	73	F	alpha	alpha	normal
GSE124742_Camunas_2020	GSE124742	scRNA	SRR8409263	GSM3552441	adult	73	F	alpha	alpha	normal
GSE124742_Camunas_2020	GSE124742	scRNA	SRR8409264	GSM3552442	adult	73	F	alpha	alpha	normal
GSE124742_Camunas_2020	GSE124742	scRNA	SRR8409267	GSM3552445	adult	73	F	alpha	alpha	normal
GSE124742_Camunas_2020	GSE124742	scRNA	SRR8409269	GSM3552447	adult	73	F	alpha	alpha	normal
GSE124742_Camunas_2020	GSE124742	scRNA	SRR8409270	GSM3552448	adult	73	F	alpha	alpha	normal
GSE124742_Camunas_2020	GSE124742	scRNA	SRR8409271	GSM3552449	adult	73	F	alpha	alpha	normal
GSE124742_Camunas_2020	GSE124742	scRNA	SRR8409272	GSM3552450	adult	73	F	alpha	alpha	normal
GSE124742_Camunas_2020	GSE124742	scRNA	SRR8409274	GSM3552452	adult	73	F	alpha	alpha	normal
GSE124742_Camunas_2020	GSE124742	scRNA	SRR8409275	GSM3552453	adult	73	F	alpha	alpha	normal
GSE124742_Camunas_2020	GSE124742	scRNA	SRR8409278	GSM3552456	adult	73	F	alpha	alpha	normal
GSE124742_Camunas_2020	GSE124742	scRNA	SRR8409281	GSM3552463	adult	73	F	alpha	alpha	normal
GSE124742_Camunas_2020	GSE124742	scRNA	SRR8409282	GSM3552465	adult	73	F	alpha	alpha	normal
GSE124742_Camunas_2020	GSE124742	scRNA	SRR8409283	GSM3552466	adult	73	F	alpha	alpha	normal
GSE124742_Camunas_2020	GSE124742	scRNA	SRR8409284	GSM3552467	adult	73	F	alpha	alpha	normal
GSE124742_Camunas_2020	GSE124742	scRNA	SRR8409286	GSM3552469	adult	73	F	alpha	alpha	normal
GSE124742_Camunas_2020	GSE124742	scRNA	SRR8409287	GSM3552470	adult	73	F	alpha	alpha	normal
GSE124742_Camunas_2020	GSE124742	scRNA	SRR8409290	GSM3552473	adult	73	F	alpha	alpha	normal
GSE124742_Camunas_2020	GSE124742	scRNA	SRR8409291	GSM3552474	adult	73	F	alpha	alpha	normal
GSE124742_Camunas_2020	GSE124742	scRNA	SRR8411310	GSM3552476	adult	73	F	alpha	alpha	normal
GSE124742_Camunas_2020	GSE124742	scRNA	SRR8411311	GSM3552477	adult	73	F	alpha	alpha	normal
GSE124742_Camunas_2020	GSE124742	scRNA	SRR8411313	GSM3552479	adult	73	F	alpha	alpha	normal
GSE124742_Camunas_2020	GSE124742	scRNA	SRR8411316	GSM3552482	adult	73	F	alpha	alpha	normal
GSE124742_Camunas_2020	GSE124742	scRNA	SRR8411322	GSM3552488	adult	73	F	alpha	alpha	normal
GSE124742_Camunas_2020	GSE124742	scRNA	SRR8411323	GSM3552489	adult	73	F	alpha	alpha	normal
GSE124742_Camunas_2020	GSE124742	scRNA	SRR8411331	GSM3552497	adult	73	F	alpha	alpha	normal
GSE124742_Camunas_2020	GSE124742	scRNA	SRR8411334	GSM3552500	adult	73	F	alpha	alpha	normal
GSE124742_Camunas_2020	GSE124742	scRNA	SRR8411336	GSM3552502	adult	73	F	alpha	alpha	normal
GSE124742_Camunas_2020	GSE124742	scRNA	SRR8411339	GSM3552505	adult	73	F	alpha	alpha	normal
GSE124742_Camunas_2020	GSE124742	scRNA	SRR8411340	GSM3552506	adult	73	F	alpha	alpha	normal
GSE124742_Camunas_2020	GSE124742	scRNA	SRR8411343	GSM3552509	adult	73	F	alpha	alpha	normal
GSE124742_Camunas_2020	GSE124742	scRNA	SRR8411344	GSM3552510	adult	73	F	alpha	alpha	normal
GSE124742_Camunas_2020	GSE124742	scRNA	SRR8411346	GSM3552512	adult	73	F	alpha	alpha	normal
GSE124742_Camunas_2020	GSE124742	scRNA	SRR8411347	GSM3552513	adult	73	F	alpha	alpha	normal
GSE124742_Camunas_2020	GSE124742	scRNA	SRR8411348	GSM3552514	adult	73	F	alpha	alpha	normal
GSE124742_Camunas_2020	GSE124742	scRNA	SRR8411349	GSM3552515	adult	73	F	alpha	alpha	normal
GSE124742_Camunas_2020	GSE124742	scRNA	SRR8411350	GSM3552516	adult	73	F	alpha	alpha	normal
GSE124742_Camunas_2020	GSE124742	scRNA	SRR8411353	GSM3552519	adult	73	F	alpha	alpha	normal
GSE124742_Camunas_2020	GSE124742	scRNA	SRR8411356	GSM3552522	adult	73	F	alpha	alpha	normal
GSE124742_Camunas_2020	GSE124742	scRNA	SRR8411358	GSM3552524	adult	73	F	alpha	alpha	normal
GSE124742_Camunas_2020	GSE124742	scRNA	SRR8411359	GSM3552525	adult	73	F	alpha	alpha	normal
GSE124742_Camunas_2020	GSE124742	scRNA	SRR8411360	GSM3552526	adult	73	F	alpha	alpha	normal
GSE124742_Camunas_2020	GSE124742	scRNA	SRR8411361	GSM3552527	adult	73	F	alpha	alpha	normal
GSE124742_Camunas_2020	GSE124742	scRNA	SRR8411365	GSM3552531	adult	73	F	alpha	alpha	normal
GSE124742_Camunas_2020	GSE124742	scRNA	SRR8406094	GSM3551947	adult	23	M	alpha	alpha	normal
GSE124742_Camunas_2020	GSE124742	scRNA	SRR8406106	GSM3551959	adult	23	M	alpha	alpha	normal
GSE124742_Camunas_2020	GSE124742	scRNA	SRR8407160	GSM3551969	adult	23	M	alpha	alpha	normal
GSE124742_Camunas_2020	GSE124742	scRNA	SRR8407162	GSM3551971	adult	23	M	alpha	alpha	normal
GSE124742_Camunas_2020	GSE124742	scRNA	SRR8405924	GSM3550932	adult	58	M	alpha	alpha	normal
GSE124742_Camunas_2020	GSE124742	scRNA	SRR8405943	GSM3550951	adult	58	M	alpha	alpha	normal
GSE124742_Camunas_2020	GSE124742	scRNA	SRR8405945	GSM3550953	adult	58	M	alpha	alpha	normal
GSE124742_Camunas_2020	GSE124742	scRNA	SRR8407959	GSM3550971	adult	58	M	alpha	alpha	normal
GSE124742_Camunas_2020	GSE124742	scRNA	SRR8407143	GSM3551331	adult	52	M	alpha	alpha	normal
GSE124742_Camunas_2020	GSE124742	scRNA	SRR8407144	GSM3551332	adult	52	M	alpha	alpha	normal
GSE124742_Camunas_2020	GSE124742	scRNA	SRR8407146	GSM3551334	adult	61	M	alpha	alpha	normal
GSE124742_Camunas_2020	GSE124742	scRNA	SRR8407148	GSM3551336	adult	61	M	alpha	alpha	normal
GSE124742_Camunas_2020	GSE124742	scRNA	SRR8407151	GSM3551339	adult	61	M	alpha	alpha	normal
GSE124742_Camunas_2020	GSE124742	scRNA	SRR8407152	GSM3551340	adult	61	M	alpha	alpha	normal
GSE124742_Camunas_2020	GSE124742	scRNA	SRR8407154	GSM3551342	adult	61	M	alpha	alpha	normal
GSE124742_Camunas_2020	GSE124742	scRNA	SRR8407998	GSM3551346	adult	61	M	alpha	alpha	normal
GSE124742_Camunas_2020	GSE124742	scRNA	SRR8407999	GSM3551347	adult	61	M	alpha	alpha	normal
GSE124742_Camunas_2020	GSE124742	scRNA	SRR8408000	GSM3551348	adult	61	M	alpha	alpha	normal
GSE124742_Camunas_2020	GSE124742	scRNA	SRR8408003	GSM3551351	adult	61	M	alpha	alpha	normal
GSE124742_Camunas_2020	GSE124742	scRNA	SRR8408004	GSM3551352	adult	61	M	alpha	alpha	normal
GSE124742_Camunas_2020	GSE124742	scRNA	SRR8408005	GSM3551353	adult	52	M	alpha	alpha	normal
GSE124742_Camunas_2020	GSE124742	scRNA	SRR8408006	GSM3551354	adult	61	M	alpha	alpha	normal
GSE124742_Camunas_2020	GSE124742	scRNA	SRR8408007	GSM3551355	adult	52	M	alpha	alpha	normal
GSE124742_Camunas_2020	GSE124742	scRNA	SRR8408010	GSM3551358	adult	61	M	alpha	alpha	normal
GSE124742_Camunas_2020	GSE124742	scRNA	SRR8408011	GSM3551359	adult	61	M	alpha	alpha	normal
GSE124742_Camunas_2020	GSE124742	scRNA	SRR8408014	GSM3551362	adult	61	M	alpha	alpha	normal
GSE124742_Camunas_2020	GSE124742	scRNA	SRR8408016	GSM3551364	adult	61	M	alpha	alpha	normal
GSE124742_Camunas_2020	GSE124742	scRNA	SRR8408017	GSM3551365	adult	52	M	alpha	alpha	normal
GSE124742_Camunas_2020	GSE124742	scRNA	SRR8408018	GSM3551366	adult	61	M	alpha	alpha	normal
GSE124742_Camunas_2020	GSE124742	scRNA	SRR8408019	GSM3551367	adult	52	M	alpha	alpha	normal
GSE124742_Camunas_2020	GSE124742	scRNA	SRR8408021	GSM3551369	adult	52	M	alpha	alpha	normal
GSE124742_Camunas_2020	GSE124742	scRNA	SRR8408022	GSM3551370	adult	61	M	alpha	alpha	normal
GSE124742_Camunas_2020	GSE124742	scRNA	SRR8408023	GSM3551371	adult	61	M	alpha	alpha	normal
GSE124742_Camunas_2020	GSE124742	scRNA	SRR8408024	GSM3551372	adult	61	M	alpha	alpha	normal
GSE124742_Camunas_2020	GSE124742	scRNA	SRR8408025	GSM3551373	adult	61	M	alpha	alpha	normal
GSE124742_Camunas_2020	GSE124742	scRNA	SRR8408027	GSM3551375	adult	61	M	alpha	alpha	normal
GSE124742_Camunas_2020	GSE124742	scRNA	SRR8408028	GSM3551376	adult	61	M	alpha	alpha	normal
GSE124742_Camunas_2020	GSE124742	scRNA	SRR8408031	GSM3551379	adult	52	M	alpha	alpha	normal
GSE124742_Camunas_2020	GSE124742	scRNA	SRR8408033	GSM3551381	adult	52	M	alpha	alpha	normal
GSE124742_Camunas_2020	GSE124742	scRNA	SRR8408034	GSM3551382	adult	61	M	alpha	alpha	normal
GSE124742_Camunas_2020	GSE124742	scRNA	SRR8408035	GSM3551383	adult	61	M	alpha	alpha	normal
GSE124742_Camunas_2020	GSE124742	scRNA	SRR8408036	GSM3551384	adult	61	M	alpha	alpha	normal
GSE124742_Camunas_2020	GSE124742	scRNA	SRR8408039	GSM3551387	adult	61	M	alpha	alpha	normal
GSE124742_Camunas_2020	GSE124742	scRNA	SRR8408042	GSM3551390	adult	61	M	alpha	alpha	normal
GSE124742_Camunas_2020	GSE124742	scRNA	SRR8408043	GSM3551391	adult	52	M	alpha	alpha	normal
GSE124742_Camunas_2020	GSE124742	scRNA	SRR8408046	GSM3551394	adult	61	M	alpha	alpha	normal
GSE124742_Camunas_2020	GSE124742	scRNA	SRR8408047	GSM3551395	adult	61	M	alpha	alpha	normal
GSE124742_Camunas_2020	GSE124742	scRNA	SRR8408048	GSM3551396	adult	61	M	alpha	alpha	normal
GSE124742_Camunas_2020	GSE124742	scRNA	SRR8408049	GSM3551397	adult	61	M	alpha	alpha	normal
GSE124742_Camunas_2020	GSE124742	scRNA	SRR8408051	GSM3551399	adult	61	M	alpha	alpha	normal
GSE124742_Camunas_2020	GSE124742	scRNA	SRR8408052	GSM3551400	adult	61	M	alpha	alpha	normal
GSE124742_Camunas_2020	GSE124742	scRNA	SRR8408053	GSM3551401	adult	52	M	alpha	alpha	normal
GSE124742_Camunas_2020	GSE124742	scRNA	SRR8409125	GSM3551402	adult	61	M	alpha	alpha	normal
GSE124742_Camunas_2020	GSE124742	scRNA	SRR8409129	GSM3551406	adult	61	M	alpha	alpha	normal
GSE124742_Camunas_2020	GSE124742	scRNA	SRR8409130	GSM3551407	adult	61	M	alpha	alpha	normal
GSE124742_Camunas_2020	GSE124742	scRNA	SRR8409131	GSM3551408	adult	61	M	alpha	alpha	normal
GSE124742_Camunas_2020	GSE124742	scRNA	SRR8409134	GSM3551411	adult	61	M	alpha	alpha	normal
GSE124742_Camunas_2020	GSE124742	scRNA	SRR8409135	GSM3551412	adult	61	M	alpha	alpha	normal
GSE124742_Camunas_2020	GSE124742	scRNA	SRR8409138	GSM3551415	adult	52	M	alpha	alpha	normal
GSE124742_Camunas_2020	GSE124742	scRNA	SRR8409141	GSM3551418	adult	61	M	alpha	alpha	normal
GSE124742_Camunas_2020	GSE124742	scRNA	SRR8409142	GSM3551419	adult	61	M	alpha	alpha	normal
GSE124742_Camunas_2020	GSE124742	scRNA	SRR8409145	GSM3551422	adult	61	M	alpha	alpha	normal
GSE124742_Camunas_2020	GSE124742	scRNA	SRR8409147	GSM3551424	adult	61	M	alpha	alpha	normal
GSE124742_Camunas_2020	GSE124742	scRNA	SRR8406056	GSM3551624	adult	46	M	alpha	alpha	normal
GSE124742_Camunas_2020	GSE124742	scRNA	SRR8406057	GSM3551625	adult	39	M	alpha	alpha	normal
GSE124742_Camunas_2020	GSE124742	scRNA	SRR8407214	GSM3551626	adult	39	M	alpha	alpha	normal
GSE124742_Camunas_2020	GSE124742	scRNA	SRR8407225	GSM3551637	adult	39	M	alpha	alpha	normal
GSE124742_Camunas_2020	GSE124742	scRNA	SRR8407228	GSM3551640	adult	39	M	alpha	alpha	normal
GSE124742_Camunas_2020	GSE124742	scRNA	SRR8407235	GSM3551647	adult	46	M	alpha	alpha	normal
GSE124742_Camunas_2020	GSE124742	scRNA	SRR8407236	GSM3551648	adult	46	M	alpha	alpha	normal
GSE124742_Camunas_2020	GSE124742	scRNA	SRR8407237	GSM3551649	adult	39	M	alpha	alpha	normal
GSE124742_Camunas_2020	GSE124742	scRNA	SRR8407240	GSM3551652	adult	39	M	alpha	alpha	normal
GSE124742_Camunas_2020	GSE124742	scRNA	SRR8407249	GSM3551661	adult	39	M	alpha	alpha	normal
GSE124742_Camunas_2020	GSE124742	scRNA	SRR8407250	GSM3551662	adult	39	M	alpha	alpha	normal
GSE124742_Camunas_2020	GSE124742	scRNA	SRR8407252	GSM3551664	adult	39	M	alpha	alpha	normal
GSE124742_Camunas_2020	GSE124742	scRNA	SRR8407261	GSM3551673	adult	39	M	alpha	alpha	normal
GSE124742_Camunas_2020	GSE124742	scRNA	SRR8407262	GSM3551674	adult	39	M	alpha	alpha	normal
GSE124742_Camunas_2020	GSE124742	scRNA	SRR8407263	GSM3551675	adult	39	M	alpha	alpha	normal
GSE124742_Camunas_2020	GSE124742	scRNA	SRR8407264	GSM3551676	adult	39	M	alpha	alpha	normal
GSE124742_Camunas_2020	GSE124742	scRNA	SRR8409184	GSM3551685	adult	39	M	alpha	alpha	normal
GSE124742_Camunas_2020	GSE124742	scRNA	SRR8409185	GSM3551686	adult	39	M	alpha	alpha	normal
GSE124742_Camunas_2020	GSE124742	scRNA	SRR8409186	GSM3551687	adult	39	M	alpha	alpha	normal
GSE124742_Camunas_2020	GSE124742	scRNA	SRR8409187	GSM3551688	adult	39	M	alpha	alpha	normal
GSE124742_Camunas_2020	GSE124742	scRNA	SRR8409194	GSM3551695	adult	46	M	alpha	alpha	normal
GSE124742_Camunas_2020	GSE124742	scRNA	SRR8409195	GSM3551696	adult	46	M	alpha	alpha	normal
GSE124742_Camunas_2020	GSE124742	scRNA	SRR8409196	GSM3551697	adult	39	M	alpha	alpha	normal
GSE124742_Camunas_2020	GSE124742	scRNA	SRR8409198	GSM3551699	adult	39	M	alpha	alpha	normal
GSE124742_Camunas_2020	GSE124742	scRNA	SRR8409199	GSM3551700	adult	39	M	alpha	alpha	normal
GSE124742_Camunas_2020	GSE124742	scRNA	SRR8409200	GSM3551701	adult	39	M	alpha	alpha	normal
GSE124742_Camunas_2020	GSE124742	scRNA	SRR8409206	GSM3551707	adult	46	M	alpha	alpha	normal
GSE124742_Camunas_2020	GSE124742	scRNA	SRR8409207	GSM3551708	adult	46	M	alpha	alpha	normal
GSE124742_Camunas_2020	GSE124742	scRNA	SRR8409210	GSM3551711	adult	39	M	alpha	alpha	normal
GSE124742_Camunas_2020	GSE124742	scRNA	SRR8409211	GSM3551712	adult	39	M	alpha	alpha	normal
GSE124742_Camunas_2020	GSE124742	scRNA	SRR8411215	GSM3551811	adult	72	M	alpha	alpha	normal
GSE124742_Camunas_2020	GSE124742	scRNA	SRR8411225	GSM3551821	adult	72	M	alpha	alpha	normal
GSE124742_Camunas_2020	GSE124742	scRNA	SRR8411233	GSM3551829	adult	72	M	alpha	alpha	normal
GSE124742_Camunas_2020	GSE124742	scRNA	SRR8411235	GSM3551831	adult	72	M	alpha	alpha	normal
GSE124742_Camunas_2020	GSE124742	scRNA	SRR8411245	GSM3551841	adult	72	M	alpha	alpha	normal
GSE124742_Camunas_2020	GSE124742	scRNA	SRR8412306	GSM3551874	adult	72	M	alpha	alpha	normal
GSE124742_Camunas_2020	GSE124742	scRNA	SRR8412308	GSM3551876	adult	72	M	alpha	alpha	normal
GSE124742_Camunas_2020	GSE124742	scRNA	SRR8412318	GSM3551886	adult	72	M	alpha	alpha	normal
GSE124742_Camunas_2020	GSE124742	scRNA	SRR8412326	GSM3551894	adult	72	M	alpha	alpha	normal
GSE124742_Camunas_2020	GSE124742	scRNA	SRR8407184	GSM3551993	adult	57	M	alpha	alpha	normal
GSE124742_Camunas_2020	GSE124742	scRNA	SRR8407185	GSM3551994	adult	57	M	alpha	alpha	normal
GSE124742_Camunas_2020	GSE124742	scRNA	SRR8407195	GSM3552004	adult	57	M	alpha	alpha	normal
GSE124742_Camunas_2020	GSE124742	scRNA	SRR8407196	GSM3552005	adult	57	M	alpha	alpha	normal
GSE124742_Camunas_2020	GSE124742	scRNA	SRR8407205	GSM3552014	adult	57	M	alpha	alpha	normal
GSE124742_Camunas_2020	GSE124742	scRNA	SRR8407208	GSM3552017	adult	57	M	alpha	alpha	normal
GSE124742_Camunas_2020	GSE124742	scRNA	SRR8407209	GSM3552018	adult	57	M	alpha	alpha	normal
GSE124742_Camunas_2020	GSE124742	scRNA	SRR8408057	GSM3552026	adult	57	M	alpha	alpha	normal
GSE124742_Camunas_2020	GSE124742	scRNA	SRR8408059	GSM3552028	adult	57	M	alpha	alpha	normal
GSE124742_Camunas_2020	GSE124742	scRNA	SRR8408060	GSM3552029	adult	57	M	alpha	alpha	normal
GSE124742_Camunas_2020	GSE124742	scRNA	SRR8408061	GSM3552030	adult	57	M	alpha	alpha	normal
GSE124742_Camunas_2020	GSE124742	scRNA	SRR8408069	GSM3552038	adult	57	M	alpha	alpha	normal
GSE124742_Camunas_2020	GSE124742	scRNA	SRR8408071	GSM3552040	adult	57	M	alpha	alpha	normal
GSE124742_Camunas_2020	GSE124742	scRNA	SRR8408072	GSM3552041	adult	57	M	alpha	alpha	normal
GSE124742_Camunas_2020	GSE124742	scRNA	SRR8408073	GSM3552042	adult	57	M	alpha	alpha	normal
GSE124742_Camunas_2020	GSE124742	scRNA	SRR8408081	GSM3552050	adult	57	M	alpha	alpha	normal
GSE124742_Camunas_2020	GSE124742	scRNA	SRR8408084	GSM3552053	adult	57	M	alpha	alpha	normal
GSE124742_Camunas_2020	GSE124742	scRNA	SRR8408085	GSM3552054	adult	57	M	alpha	alpha	normal
GSE124742_Camunas_2020	GSE124742	scRNA	SRR8408093	GSM3552062	adult	57	M	alpha	alpha	normal
GSE124742_Camunas_2020	GSE124742	scRNA	SRR8408105	GSM3552074	adult	57	M	alpha	alpha	normal
GSE124742_Camunas_2020	GSE124742	scRNA	SRR8408107	GSM3552076	adult	57	M	alpha	alpha	normal
GSE124742_Camunas_2020	GSE124742	scRNA	SRR8410141	GSM3552086	adult	57	M	alpha	alpha	normal
GSE124742_Camunas_2020	GSE124742	scRNA	SRR8410142	GSM3552087	adult	57	M	alpha	alpha	normal
GSE124742_Camunas_2020	GSE124742	scRNA	SRR8410146	GSM3552091	adult	57	M	alpha	alpha	normal
GSE124742_Camunas_2020	GSE124742	scRNA	SRR8410147	GSM3552092	adult	57	M	alpha	alpha	normal
GSE124742_Camunas_2020	GSE124742	scRNA	SRR8410148	GSM3552093	adult	57	M	alpha	alpha	normal
GSE124742_Camunas_2020	GSE124742	scRNA	SRR8410150	GSM3552095	adult	57	M	alpha	alpha	normal
GSE124742_Camunas_2020	GSE124742	scRNA	SRR8410154	GSM3552099	adult	57	M	alpha	alpha	normal
GSE124742_Camunas_2020	GSE124742	scRNA	SRR8410159	GSM3552104	adult	57	M	alpha	alpha	normal
GSE124742_Camunas_2020	GSE124742	scRNA	SRR8410160	GSM3552105	adult	57	M	alpha	alpha	normal
GSE124742_Camunas_2020	GSE124742	scRNA	SRR8410162	GSM3552107	adult	57	M	alpha	alpha	normal
GSE124742_Camunas_2020	GSE124742	scRNA	SRR8410166	GSM3552111	adult	57	M	alpha	alpha	normal
GSE124742_Camunas_2020	GSE124742	scRNA	SRR8410170	GSM3552115	adult	57	M	alpha	alpha	normal
GSE124742_Camunas_2020	GSE124742	scRNA	SRR8410173	GSM3552118	adult	57	M	alpha	alpha	normal
GSE124742_Camunas_2020	GSE124742	scRNA	SRR8410182	GSM3552127	adult	57	M	alpha	alpha	normal
GSE124742_Camunas_2020	GSE124742	scRNA	SRR8410184	GSM3552129	adult	57	M	alpha	alpha	normal
GSE124742_Camunas_2020	GSE124742	scRNA	SRR8410185	GSM3552130	adult	57	M	alpha	alpha	normal
GSE124742_Camunas_2020	GSE124742	scRNA	SRR8410186	GSM3552131	adult	57	M	alpha	alpha	normal
GSE124742_Camunas_2020	GSE124742	scRNA	SRR8411254	GSM3552135	adult	57	M	alpha	alpha	normal
GSE124742_Camunas_2020	GSE124742	scRNA	SRR8411258	GSM3552139	adult	57	M	alpha	alpha	normal
GSE124742_Camunas_2020	GSE124742	scRNA	SRR8411259	GSM3552140	adult	57	M	alpha	alpha	normal
GSE124742_Camunas_2020	GSE124742	scRNA	SRR8411260	GSM3552141	adult	57	M	alpha	alpha	normal
GSE124742_Camunas_2020	GSE124742	scRNA	SRR8411261	GSM3552142	adult	57	M	alpha	alpha	normal
GSE124742_Camunas_2020	GSE124742	scRNA	SRR8411266	GSM3552147	adult	57	M	alpha	alpha	normal
GSE124742_Camunas_2020	GSE124742	scRNA	SRR8411270	GSM3552151	adult	57	M	alpha	alpha	normal
GSE124742_Camunas_2020	GSE124742	scRNA	SRR8411271	GSM3552152	adult	57	M	alpha	alpha	normal
GSE124742_Camunas_2020	GSE124742	scRNA	SRR8411273	GSM3552154	adult	57	M	alpha	alpha	normal
GSE124742_Camunas_2020	GSE124742	scRNA	SRR8411283	GSM3552164	adult	57	M	alpha	alpha	normal
GSE124742_Camunas_2020	GSE124742	scRNA	SRR8411284	GSM3552165	adult	57	M	alpha	alpha	normal
GSE124742_Camunas_2020	GSE124742	scRNA	SRR8411285	GSM3552166	adult	57	M	alpha	alpha	normal
GSE124742_Camunas_2020	GSE124742	scRNA	SRR8411290	GSM3552171	adult	57	M	alpha	alpha	normal
GSE124742_Camunas_2020	GSE124742	scRNA	SRR8411294	GSM3552175	adult	57	M	alpha	alpha	normal
GSE124742_Camunas_2020	GSE124742	scRNA	SRR8411295	GSM3552176	adult	57	M	alpha	alpha	normal
GSE124742_Camunas_2020	GSE124742	scRNA	SRR8411296	GSM3552177	adult	57	M	alpha	alpha	normal
GSE124742_Camunas_2020	GSE124742	scRNA	SRR8411297	GSM3552178	adult	57	M	alpha	alpha	normal
GSE124742_Camunas_2020	GSE124742	scRNA	SRR8412391	GSM3552239	adult	23	M	alpha	alpha	normal
GSE124742_Camunas_2020	GSE124742	scRNA	SRR8412392	GSM3552240	adult	23	M	alpha	alpha	normal
GSE124742_Camunas_2020	GSE124742	scRNA	SRR8412393	GSM3552241	adult	23	M	alpha	alpha	normal
GSE124742_Camunas_2020	GSE124742	scRNA	SRR8412394	GSM3552242	adult	23	M	alpha	alpha	normal
GSE124742_Camunas_2020	GSE124742	scRNA	SRR8412395	GSM3552243	adult	23	M	alpha	alpha	normal
GSE124742_Camunas_2020	GSE124742	scRNA	SRR8412396	GSM3552244	adult	23	M	alpha	alpha	normal
GSE124742_Camunas_2020	GSE124742	scRNA	SRR8413317	GSM3552253	adult	23	M	alpha	alpha	normal
GSE124742_Camunas_2020	GSE124742	scRNA	SRR8413318	GSM3552254	adult	23	M	alpha	alpha	normal
GSE124742_Camunas_2020	GSE124742	scRNA	SRR8413320	GSM3552256	adult	23	M	alpha	alpha	normal
GSE124742_Camunas_2020	GSE124742	scRNA	SRR8413323	GSM3552259	adult	23	M	alpha	alpha	normal
GSE124742_Camunas_2020	GSE124742	scRNA	SRR8413324	GSM3552260	adult	23	M	alpha	alpha	normal
GSE124742_Camunas_2020	GSE124742	scRNA	SRR8413327	GSM3552263	adult	23	M	alpha	alpha	normal
GSE124742_Camunas_2020	GSE124742	scRNA	SRR8413329	GSM3552265	adult	23	M	alpha	alpha	normal
GSE124742_Camunas_2020	GSE124742	scRNA	SRR8413330	GSM3552266	adult	23	M	alpha	alpha	normal
GSE124742_Camunas_2020	GSE124742	scRNA	SRR8413338	GSM3552274	adult	23	M	alpha	alpha	normal
GSE124742_Camunas_2020	GSE124742	scRNA	SRR8413339	GSM3552275	adult	23	M	alpha	alpha	normal
GSE124742_Camunas_2020	GSE124742	scRNA	SRR8413340	GSM3552276	adult	23	M	alpha	alpha	normal
GSE124742_Camunas_2020	GSE124742	scRNA	SRR8413341	GSM3552277	adult	23	M	alpha	alpha	normal
GSE124742_Camunas_2020	GSE124742	scRNA	SRR8413342	GSM3552278	adult	23	M	alpha	alpha	normal
GSE124742_Camunas_2020	GSE124742	scRNA	SRR8413343	GSM3552279	adult	23	M	alpha	alpha	normal
GSE124742_Camunas_2020	GSE124742	scRNA	SRR8413344	GSM3552280	adult	23	M	alpha	alpha	normal
GSE124742_Camunas_2020	GSE124742	scRNA	SRR8413347	GSM3552283	adult	23	M	alpha	alpha	normal
GSE124742_Camunas_2020	GSE124742	scRNA	SRR8413350	GSM3552286	adult	23	M	alpha	alpha	normal
GSE124742_Camunas_2020	GSE124742	scRNA	SRR8413352	GSM3552288	adult	23	M	alpha	alpha	normal
GSE124742_Camunas_2020	GSE124742	scRNA	SRR8413354	GSM3552290	adult	23	M	alpha	alpha	normal
GSE124742_Camunas_2020	GSE124742	scRNA	SRR8413355	GSM3552291	adult	23	M	alpha	alpha	normal
GSE124742_Camunas_2020	GSE124742	scRNA	SRR8413356	GSM3552292	adult	23	M	alpha	alpha	normal
GSE124742_Camunas_2020	GSE124742	scRNA	SRR8413359	GSM3552295	adult	23	M	alpha	alpha	normal
GSE124742_Camunas_2020	GSE124742	scRNA	SRR8413360	GSM3552296	adult	23	M	alpha	alpha	normal
GSE124742_Camunas_2020	GSE124742	scRNA	SRR8413364	GSM3552300	adult	23	M	alpha	alpha	normal
GSE124742_Camunas_2020	GSE124742	scRNA	SRR8413366	GSM3552302	adult	23	M	alpha	alpha	normal
GSE124742_Camunas_2020	GSE124742	scRNA	SRR8407270	GSM3552303	adult	23	M	alpha	alpha	normal
GSE124742_Camunas_2020	GSE124742	scRNA	SRR8407271	GSM3552304	adult	23	M	alpha	alpha	normal
GSE124742_Camunas_2020	GSE124742	scRNA	SRR8407274	GSM3552307	adult	23	M	alpha	alpha	normal
GSE124742_Camunas_2020	GSE124742	scRNA	SRR8407275	GSM3552308	adult	23	M	alpha	alpha	normal
GSE124742_Camunas_2020	GSE124742	scRNA	SRR8407277	GSM3552310	adult	23	M	alpha	alpha	normal
GSE124742_Camunas_2020	GSE124742	scRNA	SRR8407281	GSM3552314	adult	23	M	alpha	alpha	normal
GSE124742_Camunas_2020	GSE124742	scRNA	SRR8407282	GSM3552315	adult	23	M	alpha	alpha	normal
GSE124742_Camunas_2020	GSE124742	scRNA	SRR8407286	GSM3552319	adult	23	M	alpha	alpha	normal
GSE124742_Camunas_2020	GSE124742	scRNA	SRR8407287	GSM3552320	adult	23	M	alpha	alpha	normal
GSE124742_Camunas_2020	GSE124742	scRNA	SRR8407289	GSM3552322	adult	23	M	alpha	alpha	normal
GSE124742_Camunas_2020	GSE124742	scRNA	SRR8407290	GSM3552323	adult	23	M	alpha	alpha	normal
GSE124742_Camunas_2020	GSE124742	scRNA	SRR8407292	GSM3552325	adult	23	M	alpha	alpha	normal
GSE124742_Camunas_2020	GSE124742	scRNA	SRR8407294	GSM3552327	adult	23	M	alpha	alpha	normal
GSE124742_Camunas_2020	GSE124742	scRNA	SRR8407299	GSM3552332	adult	23	M	alpha	alpha	normal
GSE124742_Camunas_2020	GSE124742	scRNA	SRR8407302	GSM3552335	adult	23	M	alpha	alpha	normal
GSE124742_Camunas_2020	GSE124742	scRNA	SRR8407314	GSM3552347	adult	23	M	alpha	alpha	normal
GSE124742_Camunas_2020	GSE124742	scRNA	SRR8408110	GSM3552359	adult	23	M	alpha	alpha	normal
GSE124742_Camunas_2020	GSE124742	scRNA	SRR8408122	GSM3552371	adult	23	M	alpha	alpha	normal
GSE124742_Camunas_2020	GSE124742	scRNA	SRR8408158	GSM3552407	adult	23	M	alpha	alpha	normal
GSE124742_Camunas_2020	GSE124742	scRNA	SRR8409241	GSM3552419	adult	23	M	alpha	alpha	normal
GSE124742_Camunas_2020	GSE124742	scRNA	SRR8413408	GSM3552629	adult	44	M	alpha	alpha	normal
GSE124742_Camunas_2020	GSE124742	scRNA	SRR8413409	GSM3552630	adult	44	M	alpha	alpha	normal
GSE124742_Camunas_2020	GSE124742	scRNA	SRR8413410	GSM3552631	adult	44	M	alpha	alpha	normal
GSE124742_Camunas_2020	GSE124742	scRNA	SRR8413413	GSM3552634	adult	44	M	alpha	alpha	normal
GSE124742_Camunas_2020	GSE124742	scRNA	SRR8413414	GSM3552635	adult	44	M	alpha	alpha	normal
GSE124742_Camunas_2020	GSE124742	scRNA	SRR8413415	GSM3552636	adult	44	M	alpha	alpha	normal
GSE124742_Camunas_2020	GSE124742	scRNA	SRR8413416	GSM3552637	adult	44	M	alpha	alpha	normal
GSE124742_Camunas_2020	GSE124742	scRNA	SRR8413421	GSM3552642	adult	44	M	alpha	alpha	normal
GSE124742_Camunas_2020	GSE124742	scRNA	SRR8406116	GSM3552646	adult	44	M	alpha	alpha	normal
GSE124742_Camunas_2020	GSE124742	scRNA	SRR8406118	GSM3552648	adult	44	M	alpha	alpha	normal
GSE124742_Camunas_2020	GSE124742	scRNA	SRR8406128	GSM3552658	adult	44	M	alpha	alpha	normal
GSE124742_Camunas_2020	GSE124742	scRNA	SRR8406129	GSM3552659	adult	44	M	alpha	alpha	normal
GSE124742_Camunas_2020	GSE124742	scRNA	SRR8406135	GSM3552665	adult	44	M	alpha	alpha	normal
GSE124742_Camunas_2020	GSE124742	scRNA	SRR8406136	GSM3552666	adult	44	M	alpha	alpha	normal
GSE124742_Camunas_2020	GSE124742	scRNA	SRR8406140	GSM3552670	adult	44	M	alpha	alpha	normal
GSE124742_Camunas_2020	GSE124742	scRNA	SRR8406141	GSM3552671	adult	44	M	alpha	alpha	normal
GSE124742_Camunas_2020	GSE124742	scRNA	SRR8406142	GSM3552672	adult	44	M	alpha	alpha	normal
GSE124742_Camunas_2020	GSE124742	scRNA	SRR8406147	GSM3552677	adult	44	M	alpha	alpha	normal
GSE124742_Camunas_2020	GSE124742	scRNA	SRR8406148	GSM3552678	adult	44	M	alpha	alpha	normal
GSE124742_Camunas_2020	GSE124742	scRNA	SRR8406152	GSM3552682	adult	44	M	alpha	alpha	normal
GSE124742_Camunas_2020	GSE124742	scRNA	SRR8406153	GSM3552683	adult	44	M	alpha	alpha	normal
GSE124742_Camunas_2020	GSE124742	scRNA	SRR8406154	GSM3552684	adult	44	M	alpha	alpha	normal
GSE124742_Camunas_2020	GSE124742	scRNA	SRR8406159	GSM3552689	adult	44	M	alpha	alpha	normal
GSE124742_Camunas_2020	GSE124742	scRNA	SRR8406160	GSM3552690	adult	44	M	alpha	alpha	normal
GSE124742_Camunas_2020	GSE124742	scRNA	SRR8406161	GSM3552691	adult	44	M	alpha	alpha	normal
GSE124742_Camunas_2020	GSE124742	scRNA	SRR8406164	GSM3552694	adult	44	M	alpha	alpha	normal
GSE124742_Camunas_2020	GSE124742	scRNA	SRR8406165	GSM3552695	adult	44	M	alpha	alpha	normal
GSE124742_Camunas_2020	GSE124742	scRNA	SRR8406166	GSM3552696	adult	44	M	alpha	alpha	normal
GSE124742_Camunas_2020	GSE124742	scRNA	SRR8408167	GSM3552701	adult	44	M	alpha	alpha	normal
GSE124742_Camunas_2020	GSE124742	scRNA	SRR8408168	GSM3552702	adult	44	M	alpha	alpha	normal
GSE124742_Camunas_2020	GSE124742	scRNA	SRR8408169	GSM3552703	adult	44	M	alpha	alpha	normal
GSE124742_Camunas_2020	GSE124742	scRNA	SRR8408172	GSM3552706	adult	44	M	alpha	alpha	normal
GSE124742_Camunas_2020	GSE124742	scRNA	SRR8408173	GSM3552707	adult	44	M	alpha	alpha	normal
GSE124742_Camunas_2020	GSE124742	scRNA	SRR8408174	GSM3552708	adult	44	M	alpha	alpha	normal
GSE124742_Camunas_2020	GSE124742	scRNA	SRR8408180	GSM3552714	adult	44	M	alpha	alpha	normal
GSE124742_Camunas_2020	GSE124742	scRNA	SRR8408184	GSM3552718	adult	44	M	alpha	alpha	normal
GSE124742_Camunas_2020	GSE124742	scRNA	SRR8408185	GSM3552719	adult	44	M	alpha	alpha	normal
GSE124742_Camunas_2020	GSE124742	scRNA	SRR8408186	GSM3552720	adult	44	M	alpha	alpha	normal
GSE124742_Camunas_2020	GSE124742	scRNA	SRR8408190	GSM3552724	adult	44	M	alpha	alpha	normal
GSE124742_Camunas_2020	GSE124742	scRNA	SRR8408194	GSM3552728	adult	44	M	alpha	alpha	normal
GSE124742_Camunas_2020	GSE124742	scRNA	SRR8408195	GSM3552729	adult	44	M	alpha	alpha	normal
GSE124742_Camunas_2020	GSE124742	scRNA	SRR8408196	GSM3552730	adult	44	M	alpha	alpha	normal
GSE124742_Camunas_2020	GSE124742	scRNA	SRR8408206	GSM3552740	adult	44	M	alpha	alpha	normal
GSE124742_Camunas_2020	GSE124742	scRNA	SRR8408218	GSM3552752	adult	44	M	alpha	alpha	normal
GSE124742_Camunas_2020	GSE124742	scRNA	SRR8408219	GSM3552753	adult	44	M	alpha	alpha	normal
GSE124742_Camunas_2020	GSE124742	scRNA	SRR8408220	GSM3552754	adult	44	M	alpha	alpha	normal
GSE124742_Camunas_2020	GSE124742	scRNA	SRR8409297	GSM3552760	adult	44	M	alpha	alpha	normal
GSE124742_Camunas_2020	GSE124742	scRNA	SRR8409301	GSM3552764	adult	44	M	alpha	alpha	normal
GSE124742_Camunas_2020	GSE124742	scRNA	SRR8409302	GSM3552765	adult	44	M	alpha	alpha	normal
GSE124742_Camunas_2020	GSE124742	scRNA	SRR8409313	GSM3552776	adult	44	M	alpha	alpha	normal
GSE124742_Camunas_2020	GSE124742	scRNA	SRR8409315	GSM3552778	adult	44	M	alpha	alpha	normal
GSE124742_Camunas_2020	GSE124742	scRNA	SRR8409321	GSM3552784	adult	44	M	alpha	alpha	normal
GSE124742_Camunas_2020	GSE124742	scRNA	SRR8409325	GSM3552788	adult	44	M	alpha	alpha	normal
GSE124742_Camunas_2020	GSE124742	scRNA	SRR8409333	GSM3552796	adult	44	M	alpha	alpha	normal
GSE124742_Camunas_2020	GSE124742	scRNA	SRR8409337	GSM3552800	adult	44	M	alpha	alpha	normal
GSE124742_Camunas_2020	GSE124742	scRNA	SRR8409338	GSM3552801	adult	44	M	alpha	alpha	normal
GSE124742_Camunas_2020	GSE124742	scRNA	SRR8409339	GSM3552802	adult	44	M	alpha	alpha	normal
GSE124742_Camunas_2020	GSE124742	scRNA	SRR8409345	GSM3552808	adult	44	M	alpha	alpha	normal
GSE124742_Camunas_2020	GSE124742	scRNA	SRR8410190	GSM3552812	adult	44	M	alpha	alpha	normal
GSE124742_Camunas_2020	GSE124742	scRNA	SRR8410191	GSM3552813	adult	44	M	alpha	alpha	normal
GSE124742_Camunas_2020	GSE124742	scRNA	SRR8410192	GSM3552814	adult	44	M	alpha	alpha	normal
GSE124742_Camunas_2020	GSE124742	scRNA	SRR8405898	GSM3550906	adult	22	F	beta	beta	normal
GSE124742_Camunas_2020	GSE124742	scRNA	SRR8405909	GSM3550917	adult	22	F	beta	beta	normal
GSE124742_Camunas_2020	GSE124742	scRNA	SRR8405942	GSM3550950	adult	22	F	beta	beta	normal
GSE124742_Camunas_2020	GSE124742	scRNA	SRR8407945	GSM3550957	adult	22	F	beta	beta	normal
GSE124742_Camunas_2020	GSE124742	scRNA	SRR8407946	GSM3550958	adult	22	F	beta	beta	normal
GSE124742_Camunas_2020	GSE124742	scRNA	SRR8407954	GSM3550966	adult	22	F	beta	beta	normal
GSE124742_Camunas_2020	GSE124742	scRNA	SRR8407956	GSM3550968	adult	22	F	beta	beta	normal
GSE124742_Camunas_2020	GSE124742	scRNA	SRR8409102	GSM3551043	adult	76	F	beta	beta	normal
GSE124742_Camunas_2020	GSE124742	scRNA	SRR8409103	GSM3551044	adult	76	F	beta	beta	normal
GSE124742_Camunas_2020	GSE124742	scRNA	SRR8409112	GSM3551053	adult	76	F	beta	beta	normal
GSE124742_Camunas_2020	GSE124742	scRNA	SRR8409117	GSM3551058	adult	66	F	beta	beta	normal
GSE124742_Camunas_2020	GSE124742	scRNA	SRR8409121	GSM3551062	adult	76	F	beta	beta	normal
GSE124742_Camunas_2020	GSE124742	scRNA	SRR8409123	GSM3551064	adult	76	F	beta	beta	normal
GSE124742_Camunas_2020	GSE124742	scRNA	SRR8410022	GSM3551067	adult	76	F	beta	beta	normal
GSE124742_Camunas_2020	GSE124742	scRNA	SRR8410025	GSM3551070	adult	66	F	beta	beta	normal
GSE124742_Camunas_2020	GSE124742	scRNA	SRR8410026	GSM3551071	adult	76	F	beta	beta	normal
GSE124742_Camunas_2020	GSE124742	scRNA	SRR8410031	GSM3551076	adult	76	F	beta	beta	normal
GSE124742_Camunas_2020	GSE124742	scRNA	SRR8410034	GSM3551079	adult	76	F	beta	beta	normal
GSE124742_Camunas_2020	GSE124742	scRNA	SRR8410042	GSM3551087	adult	76	F	beta	beta	normal
GSE124742_Camunas_2020	GSE124742	scRNA	SRR8410044	GSM3551089	adult	76	F	beta	beta	normal
GSE124742_Camunas_2020	GSE124742	scRNA	SRR8410054	GSM3551099	adult	76	F	beta	beta	normal
GSE124742_Camunas_2020	GSE124742	scRNA	SRR8410055	GSM3551100	adult	76	F	beta	beta	normal
GSE124742_Camunas_2020	GSE124742	scRNA	SRR8410056	GSM3551101	adult	76	F	beta	beta	normal
GSE124742_Camunas_2020	GSE124742	scRNA	SRR8410058	GSM3551103	adult	76	F	beta	beta	normal
GSE124742_Camunas_2020	GSE124742	scRNA	SRR8410059	GSM3551104	adult	76	F	beta	beta	normal
GSE124742_Camunas_2020	GSE124742	scRNA	SRR8410060	GSM3551105	adult	76	F	beta	beta	normal
GSE124742_Camunas_2020	GSE124742	scRNA	SRR8410070	GSM3551115	adult	76	F	beta	beta	normal
GSE124742_Camunas_2020	GSE124742	scRNA	SRR8412232	GSM3551123	adult	76	F	beta	beta	normal
GSE124742_Camunas_2020	GSE124742	scRNA	SRR8412246	GSM3551137	adult	76	F	beta	beta	normal
GSE124742_Camunas_2020	GSE124742	scRNA	SRR8412261	GSM3551152	adult	50	F	beta	beta	normal
GSE124742_Camunas_2020	GSE124742	scRNA	SRR8412270	GSM3551161	adult	50	F	beta	beta	normal
GSE124742_Camunas_2020	GSE124742	scRNA	SRR8412272	GSM3551163	adult	50	F	beta	beta	normal
GSE124742_Camunas_2020	GSE124742	scRNA	SRR8412281	GSM3551172	adult	50	F	beta	beta	normal
GSE124742_Camunas_2020	GSE124742	scRNA	SRR8412285	GSM3551176	adult	50	F	beta	beta	normal
GSE124742_Camunas_2020	GSE124742	scRNA	SRR8413205	GSM3551184	adult	50	F	beta	beta	normal
GSE124742_Camunas_2020	GSE124742	scRNA	SRR8413206	GSM3551185	adult	50	F	beta	beta	normal
GSE124742_Camunas_2020	GSE124742	scRNA	SRR8413208	GSM3551187	adult	50	F	beta	beta	normal
GSE124742_Camunas_2020	GSE124742	scRNA	SRR8413210	GSM3551189	adult	50	F	beta	beta	normal
GSE124742_Camunas_2020	GSE124742	scRNA	SRR8413216	GSM3551195	adult	50	F	beta	beta	normal
GSE124742_Camunas_2020	GSE124742	scRNA	SRR8413221	GSM3551200	adult	50	F	beta	beta	normal
GSE124742_Camunas_2020	GSE124742	scRNA	SRR8413222	GSM3551201	adult	50	F	beta	beta	normal
GSE124742_Camunas_2020	GSE124742	scRNA	SRR8413230	GSM3551209	adult	50	F	beta	beta	normal
GSE124742_Camunas_2020	GSE124742	scRNA	SRR8413233	GSM3551212	adult	50	F	beta	beta	normal
GSE124742_Camunas_2020	GSE124742	scRNA	SRR8413240	GSM3551219	adult	50	F	beta	beta	normal
GSE124742_Camunas_2020	GSE124742	scRNA	SRR8413241	GSM3551220	adult	50	F	beta	beta	normal
GSE124742_Camunas_2020	GSE124742	scRNA	SRR8413242	GSM3551221	adult	50	F	beta	beta	normal
GSE124742_Camunas_2020	GSE124742	scRNA	SRR8413245	GSM3551224	adult	50	F	beta	beta	normal
GSE124742_Camunas_2020	GSE124742	scRNA	SRR8405947	GSM3551235	adult	53	F	beta	beta	normal
GSE124742_Camunas_2020	GSE124742	scRNA	SRR8405948	GSM3551236	adult	53	F	beta	beta	normal
GSE124742_Camunas_2020	GSE124742	scRNA	SRR8405955	GSM3551243	adult	53	F	beta	beta	normal
GSE124742_Camunas_2020	GSE124742	scRNA	SRR8405957	GSM3551245	adult	53	F	beta	beta	normal
GSE124742_Camunas_2020	GSE124742	scRNA	SRR8405958	GSM3551246	adult	53	F	beta	beta	normal
GSE124742_Camunas_2020	GSE124742	scRNA	SRR8405959	GSM3551247	adult	53	F	beta	beta	normal
GSE124742_Camunas_2020	GSE124742	scRNA	SRR8405960	GSM3551248	adult	53	F	beta	beta	normal
GSE124742_Camunas_2020	GSE124742	scRNA	SRR8405961	GSM3551249	adult	53	F	beta	beta	normal
GSE124742_Camunas_2020	GSE124742	scRNA	SRR8405965	GSM3551253	adult	53	F	beta	beta	normal
GSE124742_Camunas_2020	GSE124742	scRNA	SRR8405967	GSM3551255	adult	53	F	beta	beta	normal
GSE124742_Camunas_2020	GSE124742	scRNA	SRR8405968	GSM3551256	adult	53	F	beta	beta	normal
GSE124742_Camunas_2020	GSE124742	scRNA	SRR8405972	GSM3551260	adult	53	F	beta	beta	normal
GSE124742_Camunas_2020	GSE124742	scRNA	SRR8405973	GSM3551261	adult	53	F	beta	beta	normal
GSE124742_Camunas_2020	GSE124742	scRNA	SRR8405978	GSM3551266	adult	53	F	beta	beta	normal
GSE124742_Camunas_2020	GSE124742	scRNA	SRR8405980	GSM3551268	adult	53	F	beta	beta	normal
GSE124742_Camunas_2020	GSE124742	scRNA	SRR8405981	GSM3551269	adult	53	F	beta	beta	normal
GSE124742_Camunas_2020	GSE124742	scRNA	SRR8405983	GSM3551271	adult	53	F	beta	beta	normal
GSE124742_Camunas_2020	GSE124742	scRNA	SRR8405984	GSM3551272	adult	53	F	beta	beta	normal
GSE124742_Camunas_2020	GSE124742	scRNA	SRR8405991	GSM3551279	adult	53	F	beta	beta	normal
GSE124742_Camunas_2020	GSE124742	scRNA	SRR8405992	GSM3551280	adult	53	F	beta	beta	normal
GSE124742_Camunas_2020	GSE124742	scRNA	SRR8405993	GSM3551281	adult	53	F	beta	beta	normal
GSE124742_Camunas_2020	GSE124742	scRNA	SRR8405995	GSM3551283	adult	53	F	beta	beta	normal
GSE124742_Camunas_2020	GSE124742	scRNA	SRR8405996	GSM3551284	adult	53	F	beta	beta	normal
GSE124742_Camunas_2020	GSE124742	scRNA	SRR8407102	GSM3551290	adult	53	F	beta	beta	normal
GSE124742_Camunas_2020	GSE124742	scRNA	SRR8407103	GSM3551291	adult	53	F	beta	beta	normal
GSE124742_Camunas_2020	GSE124742	scRNA	SRR8407104	GSM3551292	adult	53	F	beta	beta	normal
GSE124742_Camunas_2020	GSE124742	scRNA	SRR8407108	GSM3551296	adult	53	F	beta	beta	normal
GSE124742_Camunas_2020	GSE124742	scRNA	SRR8407109	GSM3551297	adult	53	F	beta	beta	normal
GSE124742_Camunas_2020	GSE124742	scRNA	SRR8407114	GSM3551302	adult	53	F	beta	beta	normal
GSE124742_Camunas_2020	GSE124742	scRNA	SRR8407116	GSM3551304	adult	53	F	beta	beta	normal
GSE124742_Camunas_2020	GSE124742	scRNA	SRR8407117	GSM3551305	adult	53	F	beta	beta	normal
GSE124742_Camunas_2020	GSE124742	scRNA	SRR8407119	GSM3551307	adult	53	F	beta	beta	normal
GSE124742_Camunas_2020	GSE124742	scRNA	SRR8407120	GSM3551308	adult	53	F	beta	beta	normal
GSE124742_Camunas_2020	GSE124742	scRNA	SRR8407123	GSM3551311	adult	53	F	beta	beta	normal
GSE124742_Camunas_2020	GSE124742	scRNA	SRR8407126	GSM3551314	adult	53	F	beta	beta	normal
GSE124742_Camunas_2020	GSE124742	scRNA	SRR8407127	GSM3551315	adult	53	F	beta	beta	normal
GSE124742_Camunas_2020	GSE124742	scRNA	SRR8407128	GSM3551316	adult	53	F	beta	beta	normal
GSE124742_Camunas_2020	GSE124742	scRNA	SRR8407134	GSM3551322	adult	53	F	beta	beta	normal
GSE124742_Camunas_2020	GSE124742	scRNA	SRR8407141	GSM3551329	adult	53	F	beta	beta	normal
GSE124742_Camunas_2020	GSE124742	scRNA	SRR8409156	GSM3551433	adult	24	F	beta	beta	normal
GSE124742_Camunas_2020	GSE124742	scRNA	SRR8409168	GSM3551445	adult	24	F	beta	beta	normal
GSE124742_Camunas_2020	GSE124742	scRNA	SRR8409169	GSM3551446	adult	24	F	beta	beta	normal
GSE124742_Camunas_2020	GSE124742	scRNA	SRR8409170	GSM3551447	adult	24	F	beta	beta	normal
GSE124742_Camunas_2020	GSE124742	scRNA	SRR8409180	GSM3551457	adult	24	F	beta	beta	normal
GSE124742_Camunas_2020	GSE124742	scRNA	SRR8411153	GSM3551469	adult	24	F	beta	beta	normal
GSE124742_Camunas_2020	GSE124742	scRNA	SRR8411154	GSM3551470	adult	24	F	beta	beta	normal
GSE124742_Camunas_2020	GSE124742	scRNA	SRR8411155	GSM3551471	adult	24	F	beta	beta	normal
GSE124742_Camunas_2020	GSE124742	scRNA	SRR8411166	GSM3551482	adult	24	F	beta	beta	normal
GSE124742_Camunas_2020	GSE124742	scRNA	SRR8411167	GSM3551483	adult	24	F	beta	beta	normal
GSE124742_Camunas_2020	GSE124742	scRNA	SRR8411176	GSM3551492	adult	24	F	beta	beta	normal
GSE124742_Camunas_2020	GSE124742	scRNA	SRR8411177	GSM3551493	adult	24	F	beta	beta	normal
GSE124742_Camunas_2020	GSE124742	scRNA	SRR8411178	GSM3551494	adult	24	F	beta	beta	normal
GSE124742_Camunas_2020	GSE124742	scRNA	SRR8411188	GSM3551504	adult	24	F	beta	beta	normal
GSE124742_Camunas_2020	GSE124742	scRNA	SRR8411189	GSM3551505	adult	24	F	beta	beta	normal
GSE124742_Camunas_2020	GSE124742	scRNA	SRR8411190	GSM3551506	adult	24	F	beta	beta	normal
GSE124742_Camunas_2020	GSE124742	scRNA	SRR8411191	GSM3551507	adult	24	F	beta	beta	normal
GSE124742_Camunas_2020	GSE124742	scRNA	SRR8413258	GSM3551517	adult	24	F	beta	beta	normal
GSE124742_Camunas_2020	GSE124742	scRNA	SRR8413259	GSM3551518	adult	24	F	beta	beta	normal
GSE124742_Camunas_2020	GSE124742	scRNA	SRR8413260	GSM3551519	adult	24	F	beta	beta	normal
GSE124742_Camunas_2020	GSE124742	scRNA	SRR8411216	GSM3551812	adult	65	F	beta	beta	normal
GSE124742_Camunas_2020	GSE124742	scRNA	SRR8411226	GSM3551822	adult	65	F	beta	beta	normal
GSE124742_Camunas_2020	GSE124742	scRNA	SRR8412319	GSM3551887	adult	65	F	beta	beta	normal
GSE124742_Camunas_2020	GSE124742	scRNA	SRR8407192	GSM3552001	adult	26	F	beta	beta	normal
GSE124742_Camunas_2020	GSE124742	scRNA	SRR8407200	GSM3552009	adult	26	F	beta	beta	normal
GSE124742_Camunas_2020	GSE124742	scRNA	SRR8407202	GSM3552011	adult	26	F	beta	beta	normal
GSE124742_Camunas_2020	GSE124742	scRNA	SRR8407203	GSM3552012	adult	26	F	beta	beta	normal
GSE124742_Camunas_2020	GSE124742	scRNA	SRR8408054	GSM3552023	adult	26	F	beta	beta	normal
GSE124742_Camunas_2020	GSE124742	scRNA	SRR8408055	GSM3552024	adult	26	F	beta	beta	normal
GSE124742_Camunas_2020	GSE124742	scRNA	SRR8408056	GSM3552025	adult	26	F	beta	beta	normal
GSE124742_Camunas_2020	GSE124742	scRNA	SRR8408068	GSM3552037	adult	26	F	beta	beta	normal
GSE124742_Camunas_2020	GSE124742	scRNA	SRR8408076	GSM3552045	adult	26	F	beta	beta	normal
GSE124742_Camunas_2020	GSE124742	scRNA	SRR8408080	GSM3552049	adult	26	F	beta	beta	normal
GSE124742_Camunas_2020	GSE124742	scRNA	SRR8408090	GSM3552059	adult	26	F	beta	beta	normal
GSE124742_Camunas_2020	GSE124742	scRNA	SRR8408091	GSM3552060	adult	26	F	beta	beta	normal
GSE124742_Camunas_2020	GSE124742	scRNA	SRR8408092	GSM3552061	adult	26	F	beta	beta	normal
GSE124742_Camunas_2020	GSE124742	scRNA	SRR8408103	GSM3552072	adult	26	F	beta	beta	normal
GSE124742_Camunas_2020	GSE124742	scRNA	SRR8408104	GSM3552073	adult	26	F	beta	beta	normal
GSE124742_Camunas_2020	GSE124742	scRNA	SRR8408106	GSM3552075	adult	26	F	beta	beta	normal
GSE124742_Camunas_2020	GSE124742	scRNA	SRR8410138	GSM3552083	adult	26	F	beta	beta	normal
GSE124742_Camunas_2020	GSE124742	scRNA	SRR8410140	GSM3552085	adult	26	F	beta	beta	normal
GSE124742_Camunas_2020	GSE124742	scRNA	SRR8409257	GSM3552435	adult	73	F	beta	beta	normal
GSE124742_Camunas_2020	GSE124742	scRNA	SRR8409262	GSM3552440	adult	73	F	beta	beta	normal
GSE124742_Camunas_2020	GSE124742	scRNA	SRR8409273	GSM3552451	adult	73	F	beta	beta	normal
GSE124742_Camunas_2020	GSE124742	scRNA	SRR8409276	GSM3552454	adult	73	F	beta	beta	normal
GSE124742_Camunas_2020	GSE124742	scRNA	SRR8409279	GSM3552458	adult	73	F	beta	beta	normal
GSE124742_Camunas_2020	GSE124742	scRNA	SRR8411314	GSM3552480	adult	73	F	beta	beta	normal
GSE124742_Camunas_2020	GSE124742	scRNA	SRR8411317	GSM3552483	adult	73	F	beta	beta	normal
GSE124742_Camunas_2020	GSE124742	scRNA	SRR8411319	GSM3552485	adult	73	F	beta	beta	normal
GSE124742_Camunas_2020	GSE124742	scRNA	SRR8411320	GSM3552486	adult	73	F	beta	beta	normal
GSE124742_Camunas_2020	GSE124742	scRNA	SRR8411325	GSM3552491	adult	73	F	beta	beta	normal
GSE124742_Camunas_2020	GSE124742	scRNA	SRR8411327	GSM3552493	adult	73	F	beta	beta	normal
GSE124742_Camunas_2020	GSE124742	scRNA	SRR8411329	GSM3552495	adult	73	F	beta	beta	normal
GSE124742_Camunas_2020	GSE124742	scRNA	SRR8411332	GSM3552498	adult	73	F	beta	beta	normal
GSE124742_Camunas_2020	GSE124742	scRNA	SRR8411337	GSM3552503	adult	73	F	beta	beta	normal
GSE124742_Camunas_2020	GSE124742	scRNA	SRR8411338	GSM3552504	adult	73	F	beta	beta	normal
GSE124742_Camunas_2020	GSE124742	scRNA	SRR8411341	GSM3552507	adult	73	F	beta	beta	normal
GSE124742_Camunas_2020	GSE124742	scRNA	SRR8411351	GSM3552517	adult	73	F	beta	beta	normal
GSE124742_Camunas_2020	GSE124742	scRNA	SRR8411352	GSM3552518	adult	73	F	beta	beta	normal
GSE124742_Camunas_2020	GSE124742	scRNA	SRR8411362	GSM3552528	adult	73	F	beta	beta	normal
GSE124742_Camunas_2020	GSE124742	scRNA	SRR8412330	GSM3551898	adult	23	M	beta	beta	normal
GSE124742_Camunas_2020	GSE124742	scRNA	SRR8412331	GSM3551899	adult	23	M	beta	beta	normal
GSE124742_Camunas_2020	GSE124742	scRNA	SRR8412336	GSM3551904	adult	23	M	beta	beta	normal
GSE124742_Camunas_2020	GSE124742	scRNA	SRR8412338	GSM3551906	adult	23	M	beta	beta	normal
GSE124742_Camunas_2020	GSE124742	scRNA	SRR8412342	GSM3551910	adult	23	M	beta	beta	normal
GSE124742_Camunas_2020	GSE124742	scRNA	SRR8406058	GSM3551911	adult	23	M	beta	beta	normal
GSE124742_Camunas_2020	GSE124742	scRNA	SRR8406060	GSM3551913	adult	23	M	beta	beta	normal
GSE124742_Camunas_2020	GSE124742	scRNA	SRR8406063	GSM3551916	adult	23	M	beta	beta	normal
GSE124742_Camunas_2020	GSE124742	scRNA	SRR8406065	GSM3551918	adult	23	M	beta	beta	normal
GSE124742_Camunas_2020	GSE124742	scRNA	SRR8406069	GSM3551922	adult	23	M	beta	beta	normal
GSE124742_Camunas_2020	GSE124742	scRNA	SRR8406071	GSM3551924	adult	23	M	beta	beta	normal
GSE124742_Camunas_2020	GSE124742	scRNA	SRR8406072	GSM3551925	adult	23	M	beta	beta	normal
GSE124742_Camunas_2020	GSE124742	scRNA	SRR8406075	GSM3551928	adult	23	M	beta	beta	normal
GSE124742_Camunas_2020	GSE124742	scRNA	SRR8406077	GSM3551930	adult	23	M	beta	beta	normal
GSE124742_Camunas_2020	GSE124742	scRNA	SRR8406080	GSM3551933	adult	23	M	beta	beta	normal
GSE124742_Camunas_2020	GSE124742	scRNA	SRR8406081	GSM3551934	adult	23	M	beta	beta	normal
GSE124742_Camunas_2020	GSE124742	scRNA	SRR8406083	GSM3551936	adult	23	M	beta	beta	normal
GSE124742_Camunas_2020	GSE124742	scRNA	SRR8406084	GSM3551937	adult	23	M	beta	beta	normal
GSE124742_Camunas_2020	GSE124742	scRNA	SRR8406088	GSM3551941	adult	23	M	beta	beta	normal
GSE124742_Camunas_2020	GSE124742	scRNA	SRR8406089	GSM3551942	adult	23	M	beta	beta	normal
GSE124742_Camunas_2020	GSE124742	scRNA	SRR8406092	GSM3551945	adult	23	M	beta	beta	normal
GSE124742_Camunas_2020	GSE124742	scRNA	SRR8406096	GSM3551949	adult	23	M	beta	beta	normal
GSE124742_Camunas_2020	GSE124742	scRNA	SRR8406100	GSM3551953	adult	23	M	beta	beta	normal
GSE124742_Camunas_2020	GSE124742	scRNA	SRR8406104	GSM3551957	adult	23	M	beta	beta	normal
GSE124742_Camunas_2020	GSE124742	scRNA	SRR8406110	GSM3551963	adult	23	M	beta	beta	normal
GSE124742_Camunas_2020	GSE124742	scRNA	SRR8407166	GSM3551975	adult	23	M	beta	beta	normal
GSE124742_Camunas_2020	GSE124742	scRNA	SRR8407168	GSM3551977	adult	23	M	beta	beta	normal
GSE124742_Camunas_2020	GSE124742	scRNA	SRR8407174	GSM3551983	adult	23	M	beta	beta	normal
GSE124742_Camunas_2020	GSE124742	scRNA	SRR8407178	GSM3551987	adult	23	M	beta	beta	normal
GSE124742_Camunas_2020	GSE124742	scRNA	SRR8405903	GSM3550911	adult	58	M	beta	beta	normal
GSE124742_Camunas_2020	GSE124742	scRNA	SRR8405914	GSM3550922	adult	58	M	beta	beta	normal
GSE124742_Camunas_2020	GSE124742	scRNA	SRR8405922	GSM3550930	adult	58	M	beta	beta	normal
GSE124742_Camunas_2020	GSE124742	scRNA	SRR8405923	GSM3550931	adult	58	M	beta	beta	normal
GSE124742_Camunas_2020	GSE124742	scRNA	SRR8405933	GSM3550941	adult	58	M	beta	beta	normal
GSE124742_Camunas_2020	GSE124742	scRNA	SRR8407957	GSM3550969	adult	58	M	beta	beta	normal
GSE124742_Camunas_2020	GSE124742	scRNA	SRR8407145	GSM3551333	adult	52	M	beta	beta	normal
GSE124742_Camunas_2020	GSE124742	scRNA	SRR8407150	GSM3551338	adult	61	M	beta	beta	normal
GSE124742_Camunas_2020	GSE124742	scRNA	SRR8407157	GSM3551345	adult	52	M	beta	beta	normal
GSE124742_Camunas_2020	GSE124742	scRNA	SRR8408001	GSM3551349	adult	61	M	beta	beta	normal
GSE124742_Camunas_2020	GSE124742	scRNA	SRR8408002	GSM3551350	adult	61	M	beta	beta	normal
GSE124742_Camunas_2020	GSE124742	scRNA	SRR8408008	GSM3551356	adult	52	M	beta	beta	normal
GSE124742_Camunas_2020	GSE124742	scRNA	SRR8408013	GSM3551361	adult	61	M	beta	beta	normal
GSE124742_Camunas_2020	GSE124742	scRNA	SRR8408020	GSM3551368	adult	52	M	beta	beta	normal
GSE124742_Camunas_2020	GSE124742	scRNA	SRR8408026	GSM3551374	adult	61	M	beta	beta	normal
GSE124742_Camunas_2020	GSE124742	scRNA	SRR8408037	GSM3551385	adult	61	M	beta	beta	normal
GSE124742_Camunas_2020	GSE124742	scRNA	SRR8408040	GSM3551388	adult	61	M	beta	beta	normal
GSE124742_Camunas_2020	GSE124742	scRNA	SRR8408044	GSM3551392	adult	52	M	beta	beta	normal
GSE124742_Camunas_2020	GSE124742	scRNA	SRR8408050	GSM3551398	adult	61	M	beta	beta	normal
GSE124742_Camunas_2020	GSE124742	scRNA	SRR8409128	GSM3551405	adult	52	M	beta	beta	normal
GSE124742_Camunas_2020	GSE124742	scRNA	SRR8409132	GSM3551409	adult	61	M	beta	beta	normal
GSE124742_Camunas_2020	GSE124742	scRNA	SRR8409136	GSM3551413	adult	52	M	beta	beta	normal
GSE124742_Camunas_2020	GSE124742	scRNA	SRR8409139	GSM3551416	adult	52	M	beta	beta	normal
GSE124742_Camunas_2020	GSE124742	scRNA	SRR8409143	GSM3551420	adult	61	M	beta	beta	normal
GSE124742_Camunas_2020	GSE124742	scRNA	SRR8409144	GSM3551421	adult	61	M	beta	beta	normal
GSE124742_Camunas_2020	GSE124742	scRNA	SRR8409148	GSM3551425	adult	52	M	beta	beta	normal
GSE124742_Camunas_2020	GSE124742	scRNA	SRR8406055	GSM3551623	adult	46	M	beta	beta	normal
GSE124742_Camunas_2020	GSE124742	scRNA	SRR8407217	GSM3551629	adult	39	M	beta	beta	normal
GSE124742_Camunas_2020	GSE124742	scRNA	SRR8407226	GSM3551638	adult	39	M	beta	beta	normal
GSE124742_Camunas_2020	GSE124742	scRNA	SRR8407227	GSM3551639	adult	39	M	beta	beta	normal
GSE124742_Camunas_2020	GSE124742	scRNA	SRR8407229	GSM3551641	adult	39	M	beta	beta	normal
GSE124742_Camunas_2020	GSE124742	scRNA	SRR8407238	GSM3551650	adult	39	M	beta	beta	normal
GSE124742_Camunas_2020	GSE124742	scRNA	SRR8407239	GSM3551651	adult	39	M	beta	beta	normal
GSE124742_Camunas_2020	GSE124742	scRNA	SRR8407259	GSM3551671	adult	46	M	beta	beta	normal
GSE124742_Camunas_2020	GSE124742	scRNA	SRR8409182	GSM3551683	adult	46	M	beta	beta	normal
GSE124742_Camunas_2020	GSE124742	scRNA	SRR8409183	GSM3551684	adult	46	M	beta	beta	normal
GSE124742_Camunas_2020	GSE124742	scRNA	SRR8409188	GSM3551689	adult	39	M	beta	beta	normal
GSE124742_Camunas_2020	GSE124742	scRNA	SRR8409209	GSM3551710	adult	39	M	beta	beta	normal
GSE124742_Camunas_2020	GSE124742	scRNA	SRR8409212	GSM3551713	adult	39	M	beta	beta	normal
GSE124742_Camunas_2020	GSE124742	scRNA	SRR8412288	GSM3551856	adult	72	M	beta	beta	normal
GSE124742_Camunas_2020	GSE124742	scRNA	SRR8412298	GSM3551866	adult	72	M	beta	beta	normal
GSE124742_Camunas_2020	GSE124742	scRNA	SRR8412316	GSM3551884	adult	72	M	beta	beta	normal
GSE124742_Camunas_2020	GSE124742	scRNA	SRR8408096	GSM3552065	adult	57	M	beta	beta	normal
GSE124742_Camunas_2020	GSE124742	scRNA	SRR8410158	GSM3552103	adult	57	M	beta	beta	normal
GSE124742_Camunas_2020	GSE124742	scRNA	SRR8410161	GSM3552106	adult	57	M	beta	beta	normal
GSE124742_Camunas_2020	GSE124742	scRNA	SRR8410171	GSM3552116	adult	57	M	beta	beta	normal
GSE124742_Camunas_2020	GSE124742	scRNA	SRR8410172	GSM3552117	adult	57	M	beta	beta	normal
GSE124742_Camunas_2020	GSE124742	scRNA	SRR8410183	GSM3552128	adult	57	M	beta	beta	normal
GSE124742_Camunas_2020	GSE124742	scRNA	SRR8411278	GSM3552159	adult	57	M	beta	beta	normal
GSE124742_Camunas_2020	GSE124742	scRNA	SRR8413314	GSM3552250	adult	23	M	beta	beta	normal
GSE124742_Camunas_2020	GSE124742	scRNA	SRR8413316	GSM3552252	adult	23	M	beta	beta	normal
GSE124742_Camunas_2020	GSE124742	scRNA	SRR8413319	GSM3552255	adult	23	M	beta	beta	normal
GSE124742_Camunas_2020	GSE124742	scRNA	SRR8413326	GSM3552262	adult	23	M	beta	beta	normal
GSE124742_Camunas_2020	GSE124742	scRNA	SRR8413331	GSM3552267	adult	23	M	beta	beta	normal
GSE124742_Camunas_2020	GSE124742	scRNA	SRR8413348	GSM3552284	adult	23	M	beta	beta	normal
GSE124742_Camunas_2020	GSE124742	scRNA	SRR8413353	GSM3552289	adult	23	M	beta	beta	normal
GSE124742_Camunas_2020	GSE124742	scRNA	SRR8413362	GSM3552298	adult	23	M	beta	beta	normal
GSE124742_Camunas_2020	GSE124742	scRNA	SRR8413365	GSM3552301	adult	23	M	beta	beta	normal
GSE124742_Camunas_2020	GSE124742	scRNA	SRR8407306	GSM3552339	adult	23	M	beta	beta	normal
GSE124742_Camunas_2020	GSE124742	scRNA	SRR8407318	GSM3552351	adult	23	M	beta	beta	normal
GSE124742_Camunas_2020	GSE124742	scRNA	SRR8408134	GSM3552383	adult	23	M	beta	beta	normal
GSE124742_Camunas_2020	GSE124742	scRNA	SRR8413420	GSM3552641	adult	44	M	beta	beta	normal
GSE124742_Camunas_2020	GSE124742	scRNA	SRR8406117	GSM3552647	adult	44	M	beta	beta	normal
GSE124742_Camunas_2020	GSE124742	scRNA	SRR8406123	GSM3552653	adult	44	M	beta	beta	normal
GSE124742_Camunas_2020	GSE124742	scRNA	SRR8408207	GSM3552741	adult	44	M	beta	beta	normal
GSE124742_Camunas_2020	GSE124742	scRNA	SRR8408208	GSM3552742	adult	44	M	beta	beta	normal
GSE124742_Camunas_2020	GSE124742	scRNA	SRR8409303	GSM3552766	adult	44	M	beta	beta	normal
GSE124742_Camunas_2020	GSE124742	scRNA	SRR8409309	GSM3552772	adult	44	M	beta	beta	normal
GSE124742_Camunas_2020	GSE124742	scRNA	SRR8409314	GSM3552777	adult	44	M	beta	beta	normal
GSE124742_Camunas_2020	GSE124742	scRNA	SRR8409327	GSM3552790	adult	44	M	beta	beta	normal
GSE124742_Camunas_2020	GSE124742	scRNA	SRR8410047	GSM3551092	adult	76	F	delta	delta	normal
GSE124742_Camunas_2020	GSE124742	scRNA	SRR8410061	GSM3551106	adult	76	F	delta	delta	normal
GSE124742_Camunas_2020	GSE124742	scRNA	SRR8407111	GSM3551299	adult	53	F	delta	delta	normal
GSE124742_Camunas_2020	GSE124742	scRNA	SRR8412320	GSM3551888	adult	65	F	delta	delta	normal
GSE124742_Camunas_2020	GSE124742	scRNA	SRR8407190	GSM3551999	adult	26	F	delta	delta	normal
GSE124742_Camunas_2020	GSE124742	scRNA	SRR8407191	GSM3552000	adult	26	F	delta	delta	normal
GSE124742_Camunas_2020	GSE124742	scRNA	SRR8407199	GSM3552008	adult	26	F	delta	delta	normal
GSE124742_Camunas_2020	GSE124742	scRNA	SRR8407204	GSM3552013	adult	26	F	delta	delta	normal
GSE124742_Camunas_2020	GSE124742	scRNA	SRR8408066	GSM3552035	adult	26	F	delta	delta	normal
GSE124742_Camunas_2020	GSE124742	scRNA	SRR8408067	GSM3552036	adult	26	F	delta	delta	normal
GSE124742_Camunas_2020	GSE124742	scRNA	SRR8408078	GSM3552047	adult	26	F	delta	delta	normal
GSE124742_Camunas_2020	GSE124742	scRNA	SRR8408102	GSM3552071	adult	26	F	delta	delta	normal
GSE124742_Camunas_2020	GSE124742	scRNA	SRR8409266	GSM3552444	adult	73	F	delta	delta	normal
GSE124742_Camunas_2020	GSE124742	scRNA	SRR8407241	GSM3551653	adult	39	M	delta	delta	normal
GSE124742_Camunas_2020	GSE124742	scRNA	SRR8407247	GSM3551659	adult	46	M	delta	delta	normal
GSE124742_Camunas_2020	GSE124742	scRNA	SRR8407260	GSM3551672	adult	46	M	delta	delta	normal
GSE124742_Camunas_2020	GSE124742	scRNA	SRR8413422	GSM3552643	adult	44	M	delta	delta	normal
GSE124742_Camunas_2020	GSE124742	scRNA	SRR8406125	GSM3552655	adult	44	M	delta	delta	normal
GSE124742_Camunas_2020	GSE124742	scRNA	SRR8406149	GSM3552679	adult	44	M	delta	delta	normal
GSE124742_Camunas_2020	GSE124742	scRNA	SRR8410035	GSM3551080	adult	76	F	gamma	gamma	normal
GSE124742_Camunas_2020	GSE124742	scRNA	SRR8410048	GSM3551093	adult	76	F	gamma	gamma	normal
GSE124742_Camunas_2020	GSE124742	scRNA	SRR8410072	GSM3551117	adult	76	F	gamma	gamma	normal
GSE124742_Camunas_2020	GSE124742	scRNA	SRR8412237	GSM3551128	adult	76	F	gamma	gamma	normal
GSE124742_Camunas_2020	GSE124742	scRNA	SRR8412238	GSM3551129	adult	76	F	gamma	gamma	normal
GSE124742_Camunas_2020	GSE124742	scRNA	SRR8411219	GSM3551815	adult	65	F	gamma	gamma	normal
GSE124742_Camunas_2020	GSE124742	scRNA	SRR8411220	GSM3551816	adult	65	F	gamma	gamma	normal
GSE124742_Camunas_2020	GSE124742	scRNA	SRR8411229	GSM3551825	adult	65	F	gamma	gamma	normal
GSE124742_Camunas_2020	GSE124742	scRNA	SRR8410128	GSM3551789	adult	65	F	unk	other	normal
GSE124742_Camunas_2020	GSE124742	scRNA	SRR8407212	GSM3552021	adult	26	F	unk	other	normal
GSE124742_Camunas_2020	GSE124742	scRNA	SRR8408064	GSM3552033	adult	26	F	unk	other	normal
GSE124742_Camunas_2020	GSE124742	scRNA	SRR8412200	GSM3550811	adult	22	F	unk	unspecified	normal
GSE124742_Camunas_2020	GSE124742	scRNA	SRR8412204	GSM3550815	adult	22	F	unk	unspecified	normal
GSE124742_Camunas_2020	GSE124742	scRNA	SRR8412205	GSM3550816	adult	22	F	unk	unspecified	normal
GSE124742_Camunas_2020	GSE124742	scRNA	SRR8412206	GSM3550817	adult	22	F	unk	unspecified	normal
GSE124742_Camunas_2020	GSE124742	scRNA	SRR8412210	GSM3550821	adult	22	F	unk	unspecified	normal
GSE124742_Camunas_2020	GSE124742	scRNA	SRR8412214	GSM3550825	adult	22	F	unk	unspecified	normal
GSE124742_Camunas_2020	GSE124742	scRNA	SRR8412215	GSM3550826	adult	22	F	unk	unspecified	normal
GSE124742_Camunas_2020	GSE124742	scRNA	SRR8412216	GSM3550827	adult	22	F	unk	unspecified	normal
GSE124742_Camunas_2020	GSE124742	scRNA	SRR8412217	GSM3550828	adult	22	F	unk	unspecified	normal
GSE124742_Camunas_2020	GSE124742	scRNA	SRR8412222	GSM3550833	adult	22	F	unk	unspecified	normal
GSE124742_Camunas_2020	GSE124742	scRNA	SRR8412226	GSM3550837	adult	22	F	unk	unspecified	normal
GSE124742_Camunas_2020	GSE124742	scRNA	SRR8412227	GSM3550838	adult	22	F	unk	unspecified	normal
GSE124742_Camunas_2020	GSE124742	scRNA	SRR8412228	GSM3550839	adult	22	F	unk	unspecified	normal
GSE124742_Camunas_2020	GSE124742	scRNA	SRR8412229	GSM3550840	adult	22	F	unk	unspecified	normal
GSE124742_Camunas_2020	GSE124742	scRNA	SRR8413149	GSM3550848	adult	22	F	unk	unspecified	normal
GSE124742_Camunas_2020	GSE124742	scRNA	SRR8413150	GSM3550849	adult	22	F	unk	unspecified	normal
GSE124742_Camunas_2020	GSE124742	scRNA	SRR8413151	GSM3550850	adult	22	F	unk	unspecified	normal
GSE124742_Camunas_2020	GSE124742	scRNA	SRR8413152	GSM3550851	adult	22	F	unk	unspecified	normal
GSE124742_Camunas_2020	GSE124742	scRNA	SRR8413160	GSM3550859	adult	22	F	unk	unspecified	normal
GSE124742_Camunas_2020	GSE124742	scRNA	SRR8413161	GSM3550860	adult	22	F	unk	unspecified	normal
GSE124742_Camunas_2020	GSE124742	scRNA	SRR8413162	GSM3550861	adult	22	F	unk	unspecified	normal
GSE124742_Camunas_2020	GSE124742	scRNA	SRR8413163	GSM3550862	adult	22	F	unk	unspecified	normal
GSE124742_Camunas_2020	GSE124742	scRNA	SRR8413171	GSM3550870	adult	22	F	unk	unspecified	normal
GSE124742_Camunas_2020	GSE124742	scRNA	SRR8413172	GSM3550871	adult	22	F	unk	unspecified	normal
GSE124742_Camunas_2020	GSE124742	scRNA	SRR8413173	GSM3550872	adult	22	F	unk	unspecified	normal
GSE124742_Camunas_2020	GSE124742	scRNA	SRR8413174	GSM3550873	adult	22	F	unk	unspecified	normal
GSE124742_Camunas_2020	GSE124742	scRNA	SRR8413182	GSM3550881	adult	22	F	unk	unspecified	normal
GSE124742_Camunas_2020	GSE124742	scRNA	SRR8413183	GSM3550882	adult	22	F	unk	unspecified	normal
GSE124742_Camunas_2020	GSE124742	scRNA	SRR8413184	GSM3550883	adult	22	F	unk	unspecified	normal
GSE124742_Camunas_2020	GSE124742	scRNA	SRR8413185	GSM3550884	adult	22	F	unk	unspecified	normal
GSE124742_Camunas_2020	GSE124742	scRNA	SRR8413191	GSM3550890	adult	22	F	unk	unspecified	normal
GSE124742_Camunas_2020	GSE124742	scRNA	SRR8413192	GSM3550891	adult	22	F	unk	unspecified	normal
GSE124742_Camunas_2020	GSE124742	scRNA	SRR8413193	GSM3550892	adult	22	F	unk	unspecified	normal
GSE124742_Camunas_2020	GSE124742	scRNA	SRR8409280	GSM3552460	adult	73	F	unk	unspecified	normal
GSE124742_Camunas_2020	GSE124742	scRNA	SRR11548876	GSM4477278	adult	23	M	unk	unk	normal
GSE124742_Camunas_2020	GSE124742	scRNA	SRR11548888	GSM4477290	adult	23	M	unk	unk	normal
GSE124742_Camunas_2020	GSE124742	scRNA	SRR11548900	GSM4477302	adult	23	M	unk	unk	normal
GSE124742_Camunas_2020	GSE124742	scRNA	SRR11548912	GSM4477314	adult	23	M	unk	unk	normal
GSE124742_Camunas_2020	GSE124742	scRNA	SRR11548924	GSM4477326	adult	23	M	unk	unk	normal
GSE124742_Camunas_2020	GSE124742	scRNA	SRR11548936	GSM4477338	adult	23	M	unk	unk	normal
GSE124742_Camunas_2020	GSE124742	scRNA	SRR11548948	GSM4477350	adult	23	M	unk	unk	normal
GSE124742_Camunas_2020	GSE124742	scRNA	SRR11548968	GSM4477370	adult	23	M	unk	unk	normal
GSE124742_Camunas_2020	GSE124742	scRNA	SRR11548969	GSM4477371	adult	23	M	unk	unk	normal
GSE124742_Camunas_2020	GSE124742	scRNA	SRR11548970	GSM4477372	adult	23	M	unk	unk	normal
GSE124742_Camunas_2020	GSE124742	scRNA	SRR11548971	GSM4477373	adult	23	M	unk	unk	normal
GSE124742_Camunas_2020	GSE124742	scRNA	SRR11548972	GSM4477374	adult	23	M	unk	unk	normal
GSE124742_Camunas_2020	GSE124742	scRNA	SRR11548973	GSM4477375	adult	23	M	unk	unk	normal
GSE124742_Camunas_2020	GSE124742	scRNA	SRR11548974	GSM4477376	adult	23	M	unk	unk	normal
GSE124742_Camunas_2020	GSE124742	scRNA	SRR11548975	GSM4477377	adult	23	M	unk	unk	normal
GSE124742_Camunas_2020	GSE124742	scRNA	SRR11548976	GSM4477378	adult	23	M	unk	unk	normal
GSE124742_Camunas_2020	GSE124742	scRNA	SRR11548977	GSM4477379	adult	23	M	unk	unk	normal
GSE124742_Camunas_2020	GSE124742	scRNA	SRR11548978	GSM4477380	adult	23	M	unk	unk	normal
GSE124742_Camunas_2020	GSE124742	scRNA	SRR11548979	GSM4477381	adult	23	M	unk	unk	normal
GSE124742_Camunas_2020	GSE124742	scRNA	SRR11548980	GSM4477382	adult	23	M	unk	unk	normal
GSE124742_Camunas_2020	GSE124742	scRNA	SRR11548981	GSM4477383	adult	23	M	unk	unk	normal
GSE124742_Camunas_2020	GSE124742	scRNA	SRR11548982	GSM4477384	adult	23	M	unk	unk	normal
GSE124742_Camunas_2020	GSE124742	scRNA	SRR11548983	GSM4477385	adult	23	M	unk	unk	normal
GSE124742_Camunas_2020	GSE124742	scRNA	SRR11548984	GSM4477386	adult	23	M	unk	unk	normal
GSE124742_Camunas_2020	GSE124742	scRNA	SRR11548985	GSM4477387	adult	23	M	unk	unk	normal
GSE124742_Camunas_2020	GSE124742	scRNA	SRR11548986	GSM4477388	adult	23	M	unk	unk	normal
GSE124742_Camunas_2020	GSE124742	scRNA	SRR11548987	GSM4477389	adult	23	M	unk	unk	normal
GSE124742_Camunas_2020	GSE124742	scRNA	SRR11548988	GSM4477390	adult	23	M	unk	unk	normal
GSE124742_Camunas_2020	GSE124742	scRNA	SRR11548989	GSM4477391	adult	23	M	unk	unk	normal
GSE124742_Camunas_2020	GSE124742	scRNA	SRR11548990	GSM4477392	adult	23	M	unk	unk	normal
GSE124742_Camunas_2020	GSE124742	scRNA	SRR11548991	GSM4477393	adult	23	M	unk	unk	normal
GSE124742_Camunas_2020	GSE124742	scRNA	SRR11548992	GSM4477394	adult	23	M	unk	unk	normal
GSE124742_Camunas_2020	GSE124742	scRNA	SRR11548993	GSM4477395	adult	23	M	unk	unk	normal
GSE124742_Camunas_2020	GSE124742	scRNA	SRR11548994	GSM4477396	adult	23	M	unk	unk	normal
GSE124742_Camunas_2020	GSE124742	scRNA	SRR11548995	GSM4477397	adult	23	M	unk	unk	normal
GSE124742_Camunas_2020	GSE124742	scRNA	SRR11548996	GSM4477398	adult	23	M	unk	unk	normal
GSE124742_Camunas_2020	GSE124742	scRNA	SRR11548997	GSM4477399	adult	23	M	unk	unk	normal
GSE124742_Camunas_2020	GSE124742	scRNA	SRR11548998	GSM4477400	adult	23	M	unk	unk	normal
[truncated: 2,725 more rows]
