# Supplementary material for: PancrESS – a meta-analysis resource for understanding cell-type specific expression in the human pancreas
Source: BMC Genomics. 2024 Jan 18;25:76. doi: 10.1186/s12864-024-09964-y (PMC10797729; doi:10.1186/s12864-024-09964-y)
Supplement: Supplementary file 3 — Additional file 3: Table S2. Expression specificity scores. [file 12864_2024_9964_MOESM3_ESM.xlsx]

## Sheet: Description
Table S2: ESS scores
This is the table of ESS scores from the merged data across all experiments
Data are summed within cell type in each study, then size-factor normalized
Important: It is recommended to draw a threshold on expression when using ESS values
For example, EXPR_max >= 100
This is because an ESS of 1 is not meaningful if counts in all cell types are extremely low
	ESS_scores
	Sample data:
		geneSymbol	GCG	Description
		ESS_acinar	0.000234088	ESS score in acinar cells
		ESS_alpha	0.995567	ESS score in alpha cells
		ESS_beta	0.00144624	ESS score in beta cells
		ESS_delta	0.00250563	ESS score in delta cells
		ESS_ductal	0.000247174	ESS score in duct cells
		ESS_Pancreas	0.995567	Pan-pancreas ESS score
		EXPR_acinar	2918.75	Expression value in acinar cells
		EXPR_alpha	1.24134e+07	Expression value in alpha cells
		EXPR_beta	18032.7	Expression value in beta cells
		EXPR_delta	31241.8	Expression value in delta cells
		EXPR_ductal	3081.92	Expression value in duct cells
		EXPR_max	1.24134e+07	Maximum expression value (Useful for filtering)
	TPM_medians
		For each cell type, expression values in Transcripts per Million (TPM)
	High_ESS_genes_EXPR10
		Selected genes from ESS_scores, where EXPR_max >= 10 and max ESS >= 0.8
		Numbers per gene:
		Alpha	Beta	Delta	Acinar	Duct
		465	308	112	447	554
	High_ESS_genes_EXPR100
		Selected genes from ESS_scores, where EXPR_max >= 100 and max ESS >= 0.8
		Numbers per gene:
		Alpha	Beta	Delta	Acinar	Duct
		249	131	116	72	371	939

## Sheet: ESS_scores
geneSymbol	ESS_acinar	ESS_alpha	ESS_beta	ESS_delta	ESS_ductal	ESS_Pancreas	EXPR_acinar	EXPR_alpha	EXPR_beta	EXPR_delta	EXPR_ductal	EXPR_max
GCG	0.000234088	0.995567	0.00144624	0.00250563	0.000247174	0.995567	2918.75	1.24134e+07	18032.7	31241.8	3081.92	1.24134e+07
RNA18SN2	0.557165	0.073034	0.112934	0.0751463	0.18172	0.557165	8.57489e+06	1.12401e+06	1.73808e+06	1.15652e+06	2.79671e+06	8.57489e+06
RNA18SN3	0.557165	0.073034	0.112934	0.0751463	0.18172	0.557165	8.57489e+06	1.12401e+06	1.73808e+06	1.15652e+06	2.79671e+06	8.57489e+06
RNA18SN4	0.557165	0.073034	0.112934	0.0751463	0.18172	0.557165	8.57489e+06	1.12401e+06	1.73808e+06	1.15652e+06	2.79671e+06	8.57489e+06
INS	0.000913446	0.00116149	0.995776	0.00163893	0.000509905	0.995776	7022.06	8928.86	7.65496e+06	12599.2	3919.86	7.65496e+06
SST	3.16361e-05	0.000186294	0.000292363	0.999375	0.00011499	0.999375	209.28	1232.37	1934.04	6.61108e+06	760.684	6.61108e+06
REG1A	0.994247	0.000221634	0.000114302	0.000127666	0.00528973	0.994247	5.43687e+06	1211.97	625.042	698.121	28926	5.43687e+06
PRSS2	0.999111	5.73508e-05	8.78739e-05	0.00013107	0.000612948	0.999111	4.97216e+06	285.411	437.312	652.282	3050.39	4.97216e+06
PRSS1	0.998924	0.000135539	0.000183983	4.98043e-05	0.000706437	0.998924	3.91178e+06	530.769	720.475	195.033	2766.4	3.91178e+06
TTR	0.000414048	0.879884	0.0689892	0.0485961	0.00211707	0.879884	1313.05	2.79033e+06	218782	154111	6713.78	2.79033e+06
CTRB2	0.999111	0.000132394	0.000186817	9.05169e-05	0.000479323	0.999111	1.81051e+06	239.914	338.534	164.027	868.591	1.81051e+06
MALAT1	0.213679	0.243255	0.221992	0.188915	0.132159	0.243255	1.57548e+06	1.79355e+06	1.63678e+06	1.3929e+06	974424	1.79355e+06
REG1B	0.999214	0.000117614	0.000151738	8.08834e-05	0.000435621	0.999214	1.70719e+06	200.948	259.249	138.192	744.271	1.70719e+06
CPB1	0.995961	0.000101692	0.000119276	0.00372064	9.72625e-05	0.995961	1.4961e+06	152.758	179.172	5589.01	146.104	1.4961e+06
CTRB1	0.99918	0.000145432	0.000202306	5.12795e-05	0.000421313	0.99918	1.23445e+06	179.676	249.942	63.3541	520.518	1.23445e+06
CPA1	0.999596	0.00015118	0.000108755	7.81998e-05	6.6065e-05	0.999596	1.13937e+06	172.32	123.962	89.1345	75.3028	1.13937e+06
EEF1A1	0.442568	0.106985	0.127494	0.116268	0.206685	0.442568	1.08334e+06	261883	312086	284607	505935	1.08334e+06
SPP1	0.0130758	0.000514959	0.00786339	0.000213959	0.978332	0.978332	13973.1	550.295	8402.97	228.641	1.04546e+06	1.04546e+06
CELA3A	0.999427	0.000145999	0.000215537	6.98356e-05	0.000141848	0.999427	1.02051e+06	149.078	220.083	71.3085	144.84	1.02051e+06
PNLIP	0.999032	0.000173295	0.00016524	0.000299169	0.000330643	0.999032	1.01894e+06	176.749	168.533	305.13	337.232	1.01894e+06
REG3A	0.998764	0.00013636	8.04955e-05	2.61602e-05	0.000993186	0.998764	950059	129.71	76.5701	24.8845	944.754	950059
FTL	0.342204	0.22043	0.178104	0.142771	0.11649	0.342204	886521	571051	461401	369867	301782	886521
IAPP	0.000583929	0.00177245	0.995155	0.00197148	0.000517124	0.995155	473.898	1438.46	807637	1599.99	419.682	807637
FTH1	0.658828	0.0642354	0.075619	0.0505428	0.150775	0.658828	775204	75582	88976.5	59470.8	177408	775204
MTRNR2L8	0.250964	0.125569	0.208232	0.16931	0.245925	0.250964	691959	346219	574139	466821	678064	691959
CPA2	0.99907	0.000305009	0.00018288	0.000123793	0.000318166	0.99907	592241	180.807	108.41	73.3838	188.606	592241
SPINK1	0.980167	0.00616427	0.000472108	0.000289716	0.0129072	0.980167	570419	3587.37	274.749	168.603	7511.52	570419
B2M	0.197467	0.249285	0.0817049	0.137587	0.333957	0.333957	303069	382598	125399	211166	512551	512551
CLPS	0.997894	0.000317652	0.000367676	0.00029016	0.0011306	0.997894	505050	160.769	186.087	146.855	572.216	505050
ACTB	0.426793	0.0904539	0.104977	0.108465	0.269311	0.426793	476437	100975	117187	121082	300636	476437
ANXA2	0.262459	0.0413833	0.0331526	0.0111483	0.651857	0.651857	171073	26974	21609.2	7266.58	424886	424886
MTRNR2L2	0.270212	0.112571	0.205343	0.162554	0.24932	0.270212	402714	167772	306036	242264	371578	402714
CHGB	0.00058877	0.376932	0.153031	0.465162	0.00428642	0.465162	496.492	317855	129046	392256	3614.6	392256
ACTG1	0.427804	0.107648	0.107946	0.111047	0.245555	0.427804	352259	88638.4	88884.2	91437.6	202193	352259
CELA3B	0.999082	7.42305e-05	0.000144535	1.55341e-05	0.000684127	0.999082	342251	25.4288	49.5128	5.32144	234.359	342251
CELA2A	0.999651	0.000105631	7.5455e-05	5.50034e-06	0.000162261	0.999651	339855	35.9116	25.6527	1.86997	55.1645	339855
TMSB4X	0.454538	0.037583	0.0221456	0.0620797	0.423654	0.454538	320912	26534.3	15635.2	43829.5	299107	320912
PLA2G1B	0.998571	0.000350547	0.000302367	0.000318898	0.00045692	0.998571	320363	112.463	97.0056	102.309	146.59	320363
NEAT1	0.595354	0.0934234	0.0406999	0.0835419	0.186981	0.595354	311530	48885.6	21297	43714.9	97841.3	311530
RBP4	5.50317e-05	0.000388264	0.127773	0.86923	0.00255415	0.86923	17.6304	124.387	40934.2	278473	818.265	278473
SERPINA3	0.660708	0.00128401	0.00079833	7.91267e-05	0.33713	0.660708	277343	538.986	335.112	33.2147	141516	277343
CTRC	0.995851	0.00115826	0.000828783	0.00116211	0.00100029	0.995851	275977	320.986	229.678	322.053	277.207	275977
MMP7	0.023609	0.00150468	0.00059022	8.8225e-06	0.974287	0.974287	6505.89	414.642	162.646	2.4312	268483	268483
SAT1	0.366449	0.0420923	0.0319149	0.0755523	0.483991	0.483991	196458	22566.2	17110	40504.6	259474	259474
CD59	0.137267	0.129818	0.102306	0.0840541	0.546554	0.546554	64783.2	61267.6	48283.3	39669.3	257946	257946
KRT8	0.296883	0.0251513	0.0225992	0.0346327	0.620734	0.620734	117367	9943.11	8934.16	13691.4	245396	245396
CLU	0.144354	0.383742	0.0865282	0.209138	0.176237	0.383742	89007.3	236612	53352.5	128953	108666	236612
SCG5	0.00444852	0.406011	0.334518	0.253856	0.0011662	0.406011	2518.77	229885	189405	143734	660.303	229885
GNAS	0.0450886	0.234183	0.402581	0.275145	0.0430021	0.402581	25422.7	132042	226991	155137	24246.2	226991
RPL3	0.311587	0.160012	0.243069	0.158404	0.126929	0.311587	224993	115543	175517	114381	91653.5	224993
AMY2A	0.999375	8.63638e-05	0.000163825	5.81207e-05	0.000316322	0.999375	223657	19.3279	36.6634	13.0072	70.7917	223657
MTRNR2L1	0.242812	0.117903	0.208819	0.180283	0.250182	0.250182	214251	104035	184257	159077	220754	220754
CD44	0.461619	0.0232241	0.00984176	0.0156945	0.48962	0.48962	203907	10258.5	4347.3	6932.56	216275	216275
GP2	0.996815	0.000872196	0.000616589	0.0007297	0.000966342	0.996815	215595	188.642	133.358	157.822	209.004	215595
RNA28SN4	0.654426	0.151608	0.079043	0.0446726	0.0702501	0.654426	212444	49215.9	25659.5	14501.9	22805.1	212444
GAPDH	0.253867	0.167694	0.153259	0.155432	0.269748	0.269748	190881	126089	115235	116869	202822	202822
RPL7	0.44621	0.0904685	0.15875	0.11906	0.185511	0.44621	194547	39444.1	69214.7	51910	80882.7	194547
RPL13A	0.492881	0.102141	0.130604	0.12408	0.150294	0.492881	188222	39005.8	49875.1	47383.9	57394.3	188222
PNLIPRP1	0.999286	9.46066e-05	0.00014078	6.89131e-05	0.000409719	0.999286	177148	16.7713	24.9567	12.2165	72.6326	177148
OLFM4	0.744264	0.000504884	0.000310255	5.86276e-05	0.254863	0.744264	174893	118.642	72.9064	13.7768	59889.8	174893
UBC	0.277481	0.139614	0.176737	0.208485	0.197683	0.277481	174630	87864.7	111227	131208	124410	174630
ALDH1A1	0.153158	0.585888	0.124176	0.0919571	0.0448206	0.585888	45420.9	173752	36825.8	27270.9	13292.1	173752
RPLP0	0.426326	0.12613	0.133216	0.108711	0.205616	0.426326	170999	50590.6	53432.6	43603.8	82472.3	170999
RPL10	0.535534	0.0797411	0.102947	0.0984062	0.183372	0.535534	169756	25276.7	32632.7	31193.2	58125.9	169756
PRSS3P2	0.999108	0.000105313	9.71147e-05	2.77567e-05	0.000661705	0.999108	166146	17.513	16.1496	4.61577	110.038	166146
RPS6	0.452308	0.105763	0.16875	0.110415	0.162764	0.452308	161757	37823.5	60349.6	39487.3	58208.8	161757
H3-3B	0.299738	0.143236	0.119806	0.186836	0.250384	0.299738	160668	76778.7	64219.6	100149	134213	160668
RPL15	0.328727	0.140033	0.17503	0.158788	0.197421	0.328727	157948	67283.5	84099.2	76295.2	94857.3	157948
CALM2	0.173459	0.17023	0.164	0.185748	0.306563	0.306563	89317	87654.6	84446.2	95644.6	157855	157855
RPL5	0.392756	0.128004	0.178876	0.153944	0.14642	0.392756	155040	50529.5	70611.2	60769.4	57799.1	155040
PPP1CB	0.100125	0.168821	0.240745	0.175767	0.314542	0.314542	49109.3	82803.3	118080	86209.9	154276	154276
CD24	0.536215	0.0149819	0.0401813	0.0209374	0.387684	0.536215	153124	4278.28	11474.3	5978.96	110709	153124
TM4SF4	0.0040162	0.789524	0.0108992	0.102925	0.0926361	0.789524	774.789	152312	2102.62	19855.8	17871	152312
HSP90AB1	0.238536	0.157235	0.243417	0.181194	0.179619	0.243417	146989	96889.8	149996	111654	110683	149996
RPS3A	0.430728	0.106106	0.156716	0.140367	0.166082	0.430728	148694	36629.3	54100.8	48456.9	57334.2	148694
SQSTM1	0.527144	0.0564621	0.0796268	0.120334	0.216433	0.527144	144312	15457.2	21798.9	32942.9	59251.4	144312
CPE	0.0035359	0.355165	0.333657	0.294599	0.0130428	0.355165	1426	143236	134561	118810	5260.07	143236
RPL41	0.352562	0.145683	0.158423	0.149796	0.193536	0.352562	143176	59162.2	64336.2	60832.4	78595.7	143176
SCG2	0.00030077	0.606878	0.232132	0.153669	0.00702047	0.606878	69.5809	140397	53701.9	35550.1	1624.13	140397
TPT1	0.469426	0.106592	0.132386	0.104807	0.186789	0.469426	138230	31387.7	38983.2	30862.1	55003.1	138230
KRT18	0.408196	0.0167829	0.0226459	0.024812	0.527563	0.527563	105573	4340.62	5857.01	6417.21	136446	136446
ANXA4	0.127236	0.0340091	0.00646839	0.0208735	0.811413	0.811413	21337.5	5703.32	1084.75	3500.48	136074	136074
G6PC2	0.000423739	0.119277	0.879088	0.000771557	0.000439644	0.879088	65.1149	18329.1	135087	118.563	67.5591	135087
SERPINA1	0.0570126	0.202202	0.00391123	0.243847	0.493027	0.493027	15585.5	55275.8	1069.21	66660.4	134779	134779
ITGB1	0.131101	0.157815	0.0649044	0.082985	0.563194	0.563194	30750.6	37016.5	15223.7	19464.6	132101	132101
MYL6	0.282955	0.149932	0.107108	0.145277	0.314728	0.314728	113803	60302.1	43078.3	58429.9	126582	126582
RPL21	0.310455	0.143843	0.205371	0.165538	0.174793	0.310455	124500	57684.3	82358.7	66384.7	70096	124500
RPS18	0.46581	0.109211	0.144066	0.110176	0.170738	0.46581	122862	28805.5	37998.8	29060	45033.8	122862
LCN2	0.334008	0.00115237	0.000299106	0.000119104	0.664422	0.664422	61055.7	210.65	54.6757	21.7718	121454	121454
PSAP	0.220727	0.120272	0.158537	0.154252	0.346211	0.346211	77260.4	42098.6	55492.4	53992.2	121183	121183
YWHAZ	0.351109	0.116397	0.114701	0.106242	0.311551	0.351109	120052	39798.9	39218.9	36326.6	106527	120052
RPS3	0.368063	0.117749	0.206941	0.131115	0.176131	0.368063	119880	38351.7	67402	42705.1	57366.9	119880
ENO1	0.28643	0.0814118	0.198054	0.111269	0.322836	0.322836	105957	30116	73264.4	41160.7	119424	119424
RPL4	0.429583	0.102213	0.172542	0.124838	0.170824	0.429583	119356	28399	47939.2	34685	47462.1	119356
SOD2	0.331658	0.0956798	0.0866756	0.0919435	0.394043	0.394043	99907.4	28822.2	26109.8	27696.7	118700	118700
RPS14	0.429828	0.10664	0.138074	0.148172	0.177284	0.429828	116004	28780.5	37264.1	39989.4	47846.2	116004
TM4SF1	0.537349	0.027732	0.00126864	0.00628398	0.427366	0.537349	115390	5955.16	272.428	1349.42	91772.6	115390
TMBIM6	0.2448	0.175377	0.160804	0.140977	0.278042	0.278042	100880	72271.4	66266.2	58095.4	114579	114579
RPS4X	0.505662	0.0844739	0.143927	0.128324	0.137613	0.505662	114148	19069.1	32490	28967.7	31064.6	114148
HSPA8	0.264935	0.13643	0.205512	0.169762	0.223361	0.264935	112679	58024.6	87405.7	72200.9	94997.2	112679
MT2A	0.803891	0.0275803	0.0661351	0.0274938	0.0748994	0.803891	112382	3855.66	9245.52	3843.56	10470.7	112382
RPL18A	0.530757	0.0797147	0.103212	0.094946	0.19137	0.530757	109370	16426.3	21268.3	19564.9	39434.2	109370
PPIA	0.381566	0.129775	0.0976253	0.0863835	0.304651	0.381566	109195	37138.3	27937.9	24720.8	87183.5	109195
RPL8	0.400003	0.121483	0.143761	0.153643	0.18111	0.400003	108579	32975.7	39023.1	41705.6	49161.4	108579
HSP90AA1	0.22663	0.146715	0.226595	0.174245	0.225815	0.22663	108507	70244.8	108490	83425.8	108117	108507
SCGN	0.0016123	0.217994	0.453084	0.318801	0.00850859	0.453084	382.21	51677.4	107408	75574.8	2017.04	107408
REG3G	0.999542	0.000264923	5.74084e-05	1.77371e-05	0.000118071	0.999542	105379	27.9301	6.0524	1.86997	12.4479	105379
CD63	0.300836	0.19837	0.121357	0.183101	0.196337	0.300836	105154	69338	42418.9	64001	68627.3	105154
MYL12B	0.389887	0.0863307	0.077801	0.0681462	0.377835	0.389887	104056	23040.5	20764	18187.3	100839	104056
SOX4	0.290885	0.00623522	0.0549483	0.0252379	0.622694	0.622694	48190.8	1032.99	9103.27	4181.15	103161	103161
PRSS3	0.969499	0.0243011	0.00122168	9.99217e-06	0.0049687	0.969499	102806	2576.89	129.547	1.05957	526.882	102806
RPL9	0.393641	0.134704	0.144636	0.131745	0.195274	0.393641	102280	35000.3	37581.1	34231.6	50738.4	102280
UBB	0.197376	0.186785	0.165364	0.178686	0.271789	0.271789	74226.7	70244	62187.9	67198.1	102211	102211
RPS2	0.603302	0.105128	0.0901178	0.0842779	0.117174	0.603302	102082	17788.3	15248.5	14260.3	19826.6	102082
CFTR	0.0276741	0.000819601	0.000208955	0.000140673	0.971157	0.971157	2874.94	85.1448	21.7074	14.6139	100889	100889
RPS19	0.453711	0.0979797	0.0990178	0.105227	0.244064	0.453711	100065	21609.2	21838.1	23207.6	53827.7	100065
PTMA	0.404674	0.0934057	0.104025	0.116087	0.281809	0.404674	99994.5	23080.5	25704.5	28684.9	69634.8	99994.5
S100A11	0.358877	0.0357977	0.0256161	0.0381619	0.541548	0.541548	65361.3	6519.75	4665.39	6950.34	98630.7	98630.7
CRP	0.0410609	0.000180581	0.000136465	7.14692e-05	0.958551	0.958551	4190.36	18.4288	13.9266	7.29361	97822.5	97822.5
RPL13	0.48211	0.0857964	0.128454	0.11787	0.185769	0.48211	97603.5	17369.5	26005.5	23863	37609.1	97603.5
EEF1G	0.377732	0.135729	0.178609	0.133086	0.174844	0.377732	97355.1	34982.2	46034	34301.2	45063.7	97355.1
MAP1B	0.00701443	0.17182	0.368586	0.410444	0.042136	0.410444	1663.6	40750.4	87417.2	97344.5	9993.35	97344.5
RPLP1	0.37965	0.107089	0.136281	0.130343	0.246637	0.37965	95608.5	26968.5	34320.1	32824.8	62111.4	95608.5
KRT19	0.0769986	0.00505836	0.000912691	0.0155837	0.901447	0.901447	8164.87	536.384	96.7811	1652.48	95588.7	95588.7
LDHA	0.453849	0.104054	0.0143701	0.0616321	0.366095	0.453849	95538.2	21904	3025	12974	77065.4	95538.2
GPX3	0.0223705	0.499167	0.166738	0.303592	0.00813163	0.499167	4255.48	94955.5	31718.3	57751.7	1546.86	94955.5
EIF1	0.27694	0.135806	0.174786	0.223433	0.189035	0.27694	94783.8	46480.1	59821.3	76470.9	64698.1	94783.8
RPL23A	0.361336	0.134127	0.150009	0.169316	0.185211	0.361336	94632.6	35127.4	39286.8	44343.2	48506.2	94632.6
RACK1	0.390572	0.126392	0.16618	0.141143	0.175712	0.390572	94590.7	30610.3	40246.3	34182.9	42554.9	94590.7
SLC30A8	0.000286078	0.356864	0.475681	0.165906	0.00126221	0.475681	56.0625	69934.3	93218.7	32512.5	247.354	93218.7
TPI1	0.230371	0.166692	0.176943	0.129815	0.29618	0.29618	71324.3	51608.8	54782.5	40191.4	91699	91699
TACSTD2	0.442285	0.000812275	0.000342057	3.51149e-05	0.556525	0.556525	71708.1	131.695	55.4581	5.69321	90229.9	90229.9
PNLIPRP2	0.998757	0.000101221	0.000142562	0	0.000998949	0.998757	89232.6	9.04341	12.737	0	89.2497	89232.6
TMSB10	0.315252	0.0394046	0.0245343	0.0250794	0.59573	0.59573	47142	5892.47	3668.81	3750.32	89084.1	89084.1
ALDOA	0.260974	0.130732	0.203078	0.135372	0.269844	0.269844	84698.8	42429.1	65909	43934.9	87577.6	87577.6
RPL19	0.350031	0.137739	0.148834	0.147831	0.215565	0.350031	86665.4	34103.2	36850.2	36602	53372.3	86665.4
MYL12A	0.481274	0.0404645	0.044383	0.0431932	0.390686	0.481274	85949.6	7226.46	7926.26	7713.77	69771.6	85949.6
S100A6	0.241017	0.0453796	0.0504917	0.176796	0.486316	0.486316	42431.5	7989.17	8889.16	31125.2	85616.9	85616.9
RPS27	0.391565	0.111241	0.135006	0.137474	0.224714	0.391565	85288.9	24230	29406.4	29943.9	48946.2	85288.9
RPS27A	0.384347	0.135494	0.151992	0.142443	0.185723	0.384347	84989.8	29961.5	33609.7	31498.1	41068.4	84989.8
ABCC8	0.000688403	0.11763	0.658388	0.220433	0.00286133	0.658388	88.4966	15121.7	84638.1	28337.4	367.833	84638.1
RPSA	0.46474	0.113225	0.118924	0.110838	0.192273	0.46474	84591.5	20609.1	21646.4	20174.7	34997.4	84591.5
ATP5F1B	0.203201	0.166461	0.153256	0.167304	0.309779	0.309779	54699.3	44809.4	41254.8	45036.3	83389	83389
MORC2-AS1	0.156142	0.188095	0.17407	0.216597	0.265096	0.265096	48977	58999.9	54600.7	67940.1	83152.8	83152.8
CUZD1	0.997033	0.000572451	0.00055884	0.000546914	0.00128851	0.997033	82955.1	47.629	46.4966	45.5043	107.207	82955.1
RPL23	0.409206	0.0990476	0.164414	0.146976	0.180357	0.409206	81518.7	19731.5	32753.1	29279.3	35929.3	81518.7
ERO1B	0.0404083	0.192176	0.546229	0.215479	0.00570793	0.546229	6011.24	28588.6	81258.3	32055.2	849.125	81258.3
SEC11C	0.0605131	0.0958136	0.216662	0.584402	0.0426093	0.584402	8396.63	13294.8	30063.4	81090	5912.35	81090
SYCN	0.999746	2.21202e-05	0.000178385	0	5.35566e-05	0.999746	80822.2	1.78825	14.4212	0	4.32966	80822.2
GSTP1	0.347198	0.0536411	0.0423886	0.0911838	0.465589	0.465589	60235.3	9306.19	7354	15819.5	80774.9	80774.9
MT1G	0.935273	0.00575344	0.0020308	0.00134373	0.0555993	0.935273	80118.5	492.858	173.965	115.108	4762.82	80118.5
TUBA1A	0.0516001	0.206721	0.268722	0.249714	0.223242	0.268722	15234.7	61033.7	79339.2	73727.1	65911.3	79339.2
RNA28SN5	0.812329	0.0393292	0.0595413	0.0295207	0.0592796	0.812329	79089.8	3829.16	5797.04	2874.19	5771.56	79089.8
SERPING1	0.0792387	0.0032758	0.000946126	8.99516e-05	0.916449	0.916449	6733.89	278.386	80.404	7.6443	77882	77882
RPS5	0.482804	0.1123	0.116779	0.101614	0.186503	0.482804	77145.2	17943.9	18659.6	16236.4	29800.5	77145.2
KRT7	0.244596	0.000889637	0.000348571	4.45444e-05	0.754121	0.754121	24770.4	90.0941	35.3	4.51104	76370.3	76370.3
RPL7A	0.390229	0.135148	0.165066	0.135025	0.174531	0.390229	75555.3	26167.2	31959.7	26143.3	33792.4	75555.3
FOS	0.13931	0.203385	0.241053	0.33317	0.0830825	0.33317	31507.3	45999	54518.1	75351.9	18790.5	75351.9
PDK4	0.0801349	0.728176	0.0509318	0.103209	0.0375489	0.728176	8168.04	74222	5191.41	10519.9	3827.31	74222
EGR1	0.132737	0.159473	0.199587	0.364818	0.143385	0.364818	26622.5	31984.6	40030.1	73169.7	28758	73169.7
CALM1	0.137974	0.26157	0.261112	0.229272	0.110073	0.26157	38142.2	72309.8	72183.1	63381.3	30429.2	72309.8
PCSK2	0.00049119	0.543336	0.172427	0.283237	0.000509139	0.543336	65.3085	72241.8	22925.9	37659.1	67.6951	72241.8
TUBA1B	0.171619	0.27581	0.206475	0.19311	0.152986	0.27581	44745.5	71911	53833.6	50349	39887.4	71911
EIF4A2	0.248304	0.14678	0.301228	0.192709	0.11098	0.301228	58765.6	34738.2	71291	45608.1	26265.4	71291
C6orf62	0.203778	0.187123	0.185625	0.152175	0.271298	0.271298	53440	49072.2	48679.4	39907.2	71146.8	71146.8
DDX5	0.203151	0.17107	0.219715	0.184715	0.22135	0.22135	64981.7	54720.1	70280.1	59084.6	70803.1	70803.1
HNRNPA1	0.400024	0.11683	0.131543	0.162274	0.189329	0.400024	70749.1	20662.8	23264.9	28700.1	33485.1	70749.1
CHGA	0.000588219	0.554002	0.313085	0.132135	0.000189963	0.554002	75.1007	70732	39973	16870.3	24.2535	70732
GC	0.0310173	0.898863	0.00824647	0.00378895	0.0580845	0.898863	2427.17	70338.1	645.305	296.494	4545.25	70338.1
IFITM3	0.306914	0.00624274	0.00302667	0.000634822	0.683182	0.683182	31297	636.592	308.639	64.7348	69666.3	69666.3
RPL17	0.414144	0.127499	0.158145	0.12041	0.179803	0.414144	69575.5	21419.5	26568	20228.6	30206.5	69575.5
RPS11	0.340246	0.15147	0.155555	0.182557	0.170171	0.340246	69450.1	30917.6	31751.5	37263	34734.8	69450.1
CTSD	0.341181	0.042358	0.0624905	0.0609486	0.493022	0.493022	47601.1	5909.74	8718.6	8503.48	68785.9	68785.9
ANXA5	0.248788	0.104782	0.148163	0.138848	0.359419	0.359419	47326.8	19932.6	28184.9	26412.8	68372	68372
TAGLN2	0.402097	0.0825929	0.0645062	0.110063	0.340741	0.402097	68169.4	14002.4	10936	18659.5	57767.5	68169.4
SSR4	0.113236	0.253086	0.228703	0.298237	0.106738	0.298237	25554.3	57114.5	51611.9	67303.8	24087.7	67303.8
CFB	0.206748	0.00723674	0.00108752	0.00011409	0.784813	0.784813	17659.8	618.14	92.8929	9.74521	67036.3	67036.3
RNA28SN1	0.456002	0.170049	0.110171	0.116832	0.146946	0.456002	66201.7	24687.5	15994.5	16961.4	21333.5	66201.7
ATP5F1A	0.19545	0.154727	0.167383	0.187404	0.295034	0.295034	43833.8	34700.8	37539.2	42029.3	66167.6	66167.6
BICC1	0.0324927	0.0134075	0.00988636	0.0156681	0.928545	0.928545	2280.72	941.098	693.941	1099.77	65176.3	65176.3
IL32	0.601681	0.00185495	0.000491882	0.000191964	0.39578	0.601681	65120.3	200.762	53.2367	20.7764	42835.6	65120.3
PIGR	0.0654452	0.00293919	0.00226765	0.00302009	0.926328	0.926328	4578.93	205.643	158.658	211.304	64811.4	64811.4
RPS12	0.506841	0.0814828	0.119366	0.116768	0.175543	0.506841	64007.2	10290.2	15074.3	14746.2	22168.7	64007.2
RGS2	0.0882825	0.0632618	0.0934159	0.711617	0.043423	0.711617	7920.79	5675.91	8381.36	63846.9	3895.95	63846.9
NPM1	0.288506	0.132992	0.185217	0.168846	0.224439	0.288506	63764.3	29393.4	40935.9	37317.5	49604.7	63764.3
TPM1	0.29199	0.029738	0.0389856	0.037731	0.601556	0.601556	30934.1	3150.52	4130.23	3997.32	63730.4	63730.4
RPL14	0.409451	0.11126	0.15289	0.134277	0.192121	0.409451	63432	17236.4	23685.6	20802.2	29763.3	63432
GATM	0.733074	0.0123903	0.00170305	0.0108454	0.241988	0.733074	63402.7	1071.62	147.295	938.003	20929.2	63402.7
RPL31	0.368212	0.125197	0.154626	0.145723	0.206243	0.368212	62967.2	21409.7	26442.2	24919.7	35269.1	62967.2
RPL29	0.482918	0.100172	0.114721	0.0997479	0.202442	0.482918	62841.3	13035.3	14928.4	12980	26343.4	62841.3
CD99	0.0824697	0.413144	0.34226	0.120387	0.0417385	0.413144	12523	62735.9	51972.1	18280.8	6337.98	62735.9
TSPYL1	0.0808338	0.151834	0.355979	0.266124	0.14523	0.355979	14207.9	26687.4	62569.4	46775.9	25526.6	62569.4
PFKFB2	0.022114	0.0517734	0.754813	0.115478	0.0558221	0.754813	1831.48	4287.86	62513.3	9563.82	4623.17	62513.3
CLDN4	0.480081	0.0193241	0.0189562	0.0355421	0.446096	0.480081	62137.1	2501.13	2453.5	4600.22	57738.4	62137.1
PTPRN	0.000457023	0.31195	0.351816	0.334255	0.00152259	0.351816	80.2014	54743.1	61739.1	58657.3	267.194	61739.1
EIF4G2	0.277567	0.137907	0.153021	0.136361	0.295144	0.295144	57990.4	28812.2	31969.8	28489.2	61662.7	61662.7
DPYSL2	0.0219528	0.209074	0.425446	0.252772	0.0907552	0.425446	3167.55	30167.1	61387.1	36472.2	13095	61387.1
EEF1B2	0.495651	0.0973512	0.115953	0.11841	0.172634	0.495651	61355.9	12051	14353.7	14657.8	21370.1	61355.9
MTRNR2L6	0.247142	0.120774	0.210797	0.190118	0.23117	0.247142	60839	29730.9	51892	46801.4	56907.1	60839
TMEM59	0.150416	0.179922	0.248482	0.254643	0.166537	0.254643	35764.2	42779.7	59081	60546	39597.1	60546
ALB	0.994836	0.0011496	0.00110325	0.00102397	0.001887	0.994836	60339.2	69.7261	66.915	62.106	114.451	60339.2
RPL18	0.452312	0.112354	0.137211	0.133751	0.164371	0.452312	60187.2	14950.5	18258.1	17797.7	21872.2	60187.2
SARAF	0.232615	0.144909	0.196573	0.298225	0.127677	0.298225	46920.1	29229.2	39650.2	60154.1	25753.3	60154.1
SRSF6	0.10799	0.238088	0.239087	0.26083	0.154005	0.26083	24865.7	54821.6	55051.6	60058.3	35460.8	60058.3
RPL6	0.401224	0.108401	0.15147	0.152123	0.186783	0.401224	59941.8	16194.8	22629.3	22726.7	27904.9	59941.8
RPS13	0.39784	0.114705	0.138508	0.118432	0.230515	0.39784	59731.8	17221.8	20795.6	17781.4	34609.6	59731.8
HADH	0.0310491	0.00645508	0.594559	0.318238	0.0496982	0.594559	3118.68	648.371	59719.6	31965	4991.87	59719.6
VMP1	0.250429	0.0490683	0.0636187	0.186569	0.450315	0.450315	33038.8	6473.51	8393.13	24613.8	59409.4	59409.4
PABPC1	0.461029	0.0936548	0.119513	0.123011	0.202793	0.461029	59342.3	12055	15383.3	15833.6	26102.9	59342.3
RPL36	0.453314	0.116376	0.135524	0.140428	0.154358	0.453314	59244.4	15209.5	17711.9	18352.8	20173.3	59244.4
XBP1	0.496354	0.122046	0.137317	0.15092	0.0933634	0.496354	59221.4	14561.7	16383.6	18006.8	11139.5	59221.4
ATP1A1	0.178535	0.0783966	0.103742	0.125359	0.513968	0.513968	20543.6	9020.92	11937.3	14424.8	59141.2	59141.2
PTEN	0.0458575	0.220354	0.448544	0.156268	0.128977	0.448544	6036.25	29005.4	59042	20569.6	16977.3	59042
RPS8	0.423325	0.126431	0.146997	0.143391	0.159855	0.423325	57954	17308.6	20124.1	19630.5	21884.5	57954
RPL12	0.434849	0.106276	0.150123	0.135397	0.173356	0.434849	57821.4	14131.4	19961.6	18003.5	23050.9	57821.4
PAM	0.0638634	0.361021	0.331984	0.231649	0.0114826	0.361021	10207.1	57701	53060	37023.9	1835.22	57701
RPS23	0.374299	0.113286	0.169076	0.155768	0.187571	0.374299	57521.2	17409.4	25983.1	23938	28825.4	57521.2
RPL37A	0.382246	0.13316	0.132416	0.179292	0.172887	0.382246	57324.5	19969.7	19858.1	26888	25927.5	57324.5
RPL34	0.391374	0.119827	0.13359	0.159176	0.196033	0.391374	57150	17497.7	19507.3	23243.6	28625.5	57150
RPL32	0.404374	0.114611	0.132566	0.142592	0.205856	0.404374	57128	16191.7	18728.3	20144.7	29082.3	57128
DST	0.0936355	0.125529	0.205649	0.170712	0.404473	0.404473	13068.4	17519.7	28701.8	23825.8	56451	56451
CEL	0.99945	6.98781e-05	0.000255691	5.4499e-05	0.000170013	0.99945	56432	3.94553	14.4371	3.07718	9.59945	56432
SKP1	0.134913	0.178105	0.218362	0.180412	0.288209	0.288209	26271.1	34681.7	42520.8	35130.8	56121.8	56121.8
HLA-B	0.245044	0.125501	0.0464899	0.0597751	0.52319	0.52319	26197.8	13417.4	4970.27	6390.59	55934.5	55934.5
HMGN2	0.159157	0.216236	0.164594	0.284935	0.175078	0.284935	31180.9	42363.5	32246.2	55822.5	34300.1	55822.5
SRP14	0.193779	0.154848	0.152522	0.194229	0.304622	0.304622	35417.5	28302	27876.8	35499.8	55676.7	55676.7
P4HB	0.396403	0.0896814	0.195659	0.126967	0.19129	0.396403	55644.5	12588.9	27465.3	17822.9	26852.1	55644.5
TSPAN3	0.342819	0.151507	0.128635	0.12907	0.247968	0.342819	55434.7	24499.1	20800.6	20870.9	40097.1	55434.7
HSPA5	0.27798	0.154911	0.19953	0.162435	0.205144	0.27798	55017.7	30660	39490.9	32149	40602.2	55017.7
RPL11	0.399008	0.111008	0.128954	0.159328	0.201701	0.399008	54779.7	15240.3	17704.1	21874.2	27691.5	54779.7
ELF3	0.303779	0.0652848	0.0244593	0.0448274	0.561649	0.561649	29606.7	6362.74	2383.84	4368.94	54739.1	54739.1
CFL1	0.271573	0.128316	0.0874593	0.0780066	0.434645	0.434645	33973	16051.9	10940.9	9758.39	54372.8	54372.8
UGDH	0.667262	0.0744696	0.0903688	0.0986872	0.0692126	0.667262	54112.4	6039.2	7328.56	8003.16	5612.88	54112.4
HSP90B1	0.270262	0.166131	0.162434	0.179701	0.221472	0.270262	54071.6	33238.1	32498.4	35953	44310.2	54071.6
SCG3	0.000948257	0.273971	0.456943	0.264138	0.00399958	0.456943	110.173	31831.1	53089.6	30688.7	464.688	53089.6
CNBP	0.296369	0.144666	0.178548	0.197945	0.182471	0.296369	53041.9	25891.3	31955.2	35426.8	32657.2	53041.9
MT1E	0.784339	0.0364545	0.0553382	0.0405397	0.0833287	0.784339	52896.7	2458.53	3732.08	2734.04	5619.79	52896.7
SH3BGRL3	0.40871	0.0773625	0.058963	0.100744	0.354221	0.40871	52579.8	9952.56	7585.49	12960.5	45569.9	52579.8
CAPZA1	0.187073	0.173119	0.145988	0.137511	0.35631	0.35631	27552.6	25497.5	21501.5	20253	52478.3	52478.3
EIF3L	0.438382	0.105549	0.172151	0.132704	0.151215	0.438382	51914.9	12499.5	20386.8	15715.3	17907.5	51914.9
RPS25	0.375605	0.11344	0.166359	0.150066	0.19453	0.375605	51910.6	15678	22991.7	20740	26885.2	51910.6
RNA28SN3	0.553444	0.155958	0.0948134	0.113975	0.0818099	0.553444	51433.5	14493.7	8811.33	10592.1	7602.88	51433.5
FXYD2	0.000874012	0.0844475	0.306148	0.214303	0.394228	0.394228	113.76	10991.6	39847.7	27893.4	51312.1	51312.1
RPL27A	0.373572	0.107037	0.13016	0.145216	0.244014	0.373572	51256.4	14686.2	17858.7	19924.5	33480.3	51256.4
CSNK1A1	0.135969	0.180809	0.246396	0.188647	0.248179	0.248179	28034.6	37279.7	50802.9	38895.8	51170.4	51170.4
SPTBN1	0.353535	0.0584889	0.0678385	0.111968	0.408169	0.408169	44015.7	7281.97	8446.01	13940.3	50817.8	50817.8
HSPB1	0.552072	0.0896854	0.0156696	0.0639139	0.278659	0.552072	50668.3	8231.18	1438.13	5865.92	25574.8	50668.3
ITM2B	0.193378	0.247277	0.172508	0.15019	0.236646	0.247277	39259.5	50202	35022.5	30491.4	48043.8	50202
DSTN	0.256542	0.165958	0.164685	0.198869	0.213947	0.256542	49848.9	32247.3	32000	38642.4	41572.2	49848.9
RTN4	0.083209	0.187802	0.257632	0.347356	0.124	0.347356	11928.1	26921.7	36931.9	49793.9	17775.6	49793.9
ZNF483	0.0087833	0.173798	0.414212	0.372851	0.0303562	0.414212	1052.14	20819.1	49618.1	44663.5	3636.34	49618.1
SPINT2	0.13223	0.265942	0.134852	0.178838	0.288138	0.288138	22365.9	44982.4	22809.4	30249.3	48736.7	48736.7
SERPINB1	0.639892	0.0807329	0.0535838	0.0578328	0.167959	0.639892	48451.9	6113.01	4057.31	4379.04	12717.6	48451.9
TAPBP	0.218836	0.171782	0.110759	0.101121	0.397501	0.397501	26647.2	20917.6	13486.9	12313.3	48402.8	48402.8
CCL2	0.0673994	0.00275877	0.00142069	0	0.928421	0.928421	3503.64	143.41	73.8519	0	48262.3	48262.3
ETNK1	0.0733574	0.175783	0.392287	0.225565	0.133008	0.392287	8968	21489.6	47957.5	27575.5	16260.3	47957.5
RAB11FIP1	0.482314	0.100496	0.117407	0.0903295	0.209454	0.482314	47688.1	9936.36	11608.4	8931.19	20709.5	47688.1
RPS20	0.367442	0.112565	0.154324	0.155784	0.209885	0.367442	47239.2	14471.7	19840.2	20027.9	26983.3	47239.2
RPL27	0.423085	0.123226	0.114228	0.122144	0.217316	0.423085	47228.8	13755.6	12751.2	13634.9	24258.9	47228.8
VIM	0.620197	0.117771	0.0120033	0.0565689	0.19346	0.620197	46884.9	8903.09	907.41	4276.43	14625	46884.9
LOC112268457	0.201495	0.217165	0.18554	0.261468	0.134331	0.261468	36097.7	38905	33239.4	46841.8	24065.2	46841.8
SCD	0.026023	0.221723	0.511309	0.180751	0.0601949	0.511309	2381.7	20292.6	46796.3	16542.8	5509.19	46796.3
AMFR	0.201472	0.162665	0.158115	0.311339	0.166409	0.311339	30153.5	24345.4	23664.5	46596.8	24905.7	46596.8
TTC3	0.103697	0.220581	0.287212	0.296675	0.0918344	0.296675	16276.9	34623.5	45082.2	46567.7	14414.8	46567.7
CYSTM1	0.21251	0.289449	0.124124	0.169092	0.204826	0.289449	34077.2	46414.8	19904	27114.9	32845	46414.8
RPS10	0.368879	0.134936	0.149535	0.148201	0.198449	0.368879	46367.2	16961.1	18796.2	18628.5	24944.5	46367.2
RPL30	0.359857	0.150175	0.159007	0.153211	0.17775	0.359857	46363.8	19348.4	20486.4	19739.7	22901.2	46363.8
TSPAN8	0.0817466	0.00608268	0.00270452	0.00524591	0.90422	0.90422	4181.23	311.121	138.333	268.321	46249.6	46249.6
SLC25A5	0.285826	0.160743	0.0959209	0.161164	0.296346	0.296346	44557.5	25058.4	14953.2	25123.9	46197.6	46197.6
SNRPN	0.0713966	0.256724	0.331512	0.224138	0.11623	0.331512	9923.85	35683.6	46078.8	31154.2	16155.6	46078.8
RIN2	0.060886	0.37688	0.347615	0.0994408	0.115178	0.37688	7415.16	45899.3	42335.2	12110.7	14027.3	45899.3
APLP2	0.154298	0.0996865	0.161713	0.16633	0.417973	0.417973	16852.6	10887.8	17662.4	18166.7	45651.3	45651.3
GABARAP	0.197696	0.171166	0.175351	0.23013	0.225657	0.23013	39198.4	33938.3	34768	45629.3	44742.5	45629.3
SNORA109	1	0	0	0	0	1	45586.7	0	0	0	0	45586.7
PRDX1	0.225393	0.0751282	0.145396	0.116848	0.437235	0.437235	23482.1	7827.06	15147.8	12173.5	45552.4	45552.4
S100A10	0.376158	0.0498199	0.0111686	0.0262044	0.536649	0.536649	31889.7	4223.6	946.84	2221.54	45495.6	45495.6
NACA	0.360501	0.118989	0.1427	0.12645	0.25136	0.360501	45302.7	14952.9	17932.5	15890.4	31587.4	45302.7
ANKRD10	0.165358	0.13901	0.164796	0.182435	0.348401	0.348401	21303.2	17908.7	21230.8	23503.1	44884.6	44884.6
SLC25A6	0.38477	0.12579	0.153909	0.122727	0.212804	0.38477	44800.7	14646.3	17920.4	14289.7	24777.9	44800.7
LDHB	0.808859	0.02782	0.135882	0.00071854	0.026721	0.808859	44769.9	1539.82	7521	39.7708	1478.99	44769.9
SERPINA5	0.0266934	0.000551212	7.08888e-05	0	0.972685	0.972685	1227.34	25.3444	3.25942	0	44723.4	44723.4
YWHAQ	0.270277	0.167502	0.198641	0.171147	0.192432	0.270277	44578.7	27627.2	32763.3	28228.5	31739.1	44578.7
PGK1	0.263694	0.130413	0.173871	0.147117	0.284904	0.284904	41071.2	20312.3	27081	22914	44374.7	44374.7
RPS15	0.3546	0.15509	0.138394	0.156017	0.195899	0.3546	44353.5	19398.7	17310.4	19514.7	24503.2	44353.5
TMED2	0.347093	0.143722	0.176963	0.166543	0.16568	0.347093	44228.9	18314	22549.9	21222	21112	44228.9
SDCBP	0.286732	0.11338	0.160064	0.12062	0.319203	0.319203	39633.8	15672.1	22125	16672.9	44122.1	44122.1
CTSB	0.298505	0.166939	0.152783	0.10651	0.275263	0.298505	44040	24629.4	22540.8	15714	40610.9	44040
CLDN10	0.16434	0.00644008	0.00624594	0.00792008	0.815054	0.815054	8875.07	347.791	337.307	427.717	44016.3	44016.3
TLK1	0.0434164	0.230341	0.400204	0.188602	0.137437	0.400204	4769.5	25304	43964.4	20718.8	15098.1	43964.4
CANX	0.260427	0.143755	0.211731	0.158598	0.22549	0.260427	43826.7	24192.2	35631.8	26690.1	37947.2	43826.7
HLA-E	0.402531	0.250934	0.0680542	0.101458	0.177023	0.402531	43506.8	27121.7	7355.51	10965.9	19133.2	43506.8
AKR1C3	0.685663	0.00402465	0.00236168	0.000174551	0.307776	0.685663	43503.2	255.351	149.841	11.0747	19527.4	43503.2
HMGB1	0.234041	0.171403	0.161137	0.171553	0.261866	0.261866	38699.6	28342.2	26644.6	28366.8	43300.4	43300.4
SRSF3	0.140851	0.14796	0.158331	0.216317	0.336541	0.336541	18101.3	19014.9	20347.6	27799.6	43250	43250
HNRNPC	0.197954	0.165688	0.188155	0.178567	0.269636	0.269636	31720.7	26550.3	30150.6	28614.1	43207.4	43207.4
EEF2	0.515163	0.0724064	0.10659	0.079075	0.226765	0.515163	43194.8	6071.05	8937.24	6630.19	19013.6	43194.8
TUBB	0.295614	0.151306	0.1761	0.123366	0.253614	0.295614	43181.4	22101.7	25723.6	18020.5	37046.2	43181.4
TMEM176B	0.0482672	0.620587	0.0546415	0.171669	0.104835	0.620587	3354.39	43128.5	3797.38	11930.4	7285.64	43128.5
PCSK1	0.000291849	0.0166359	0.478739	0.498033	0.00630042	0.498033	25.1264	1432.25	41216.5	42877.6	542.427	42877.6
DSP	0.145368	0.186706	0.211675	0.199955	0.256296	0.256296	24247.8	31143.1	35308.1	33353.2	42750.9	42750.9
RPS24	0.386159	0.132985	0.125233	0.14376	0.211863	0.386159	42636	14683	13827.1	15872.6	23391.9	42636
ZFP36L1	0.605567	0.0115272	0.00337515	0.00116699	0.378363	0.605567	42504.8	809.097	236.902	81.911	26557.3	42504.8
RPS16	0.427582	0.106378	0.109365	0.114941	0.241734	0.427582	42273.7	10517.2	10812.6	11363.9	23899.4	42273.7
RPL37	0.453635	0.0993282	0.139098	0.112134	0.195806	0.453635	42205	9241.23	12941.3	10432.6	18217.2	42205
MARCHF6	0.233653	0.18568	0.279357	0.188255	0.113055	0.279357	35180.5	27957.3	42062	28345	17022.4	42062
EIF4B	0.349058	0.136841	0.210385	0.185106	0.11861	0.349058	42031.3	16477.5	25333.2	22289.2	14282.3	42031.3
HIF1A	0.231238	0.0993695	0.107054	0.108833	0.453505	0.453505	21415	9202.63	9914.33	10079.1	41999.2	41999.2
GLS	0.0916435	0.616582	0.0732892	0.0883752	0.130111	0.616582	6228.12	41903.1	4980.76	6006.01	8842.35	41903.1
TPD52	0.0795941	0.208186	0.263041	0.387039	0.0621405	0.387039	8611.08	22523.1	28457.7	41872.7	6722.81	41872.7
FDFT1	0.296056	0.113133	0.110454	0.0876945	0.392662	0.392662	31550.3	12056.4	11770.9	9345.47	41845.4	41845.4
NAA20	0.155772	0.406299	0.221033	0.135601	0.0812949	0.406299	16017.2	41777.4	22727.6	13943.1	8359.09	41777.4
C3	0.494547	0.00249204	0.000469272	9.51722e-05	0.502397	0.502397	41022.8	206.716	38.9263	7.89456	41673.9	41673.9
ZBTB20	0.171345	0.0810542	0.172931	0.23272	0.34195	0.34195	20855.7	9865.75	21048.9	28326.2	41621.4	41621.4
EPCAM	0.229076	0.174947	0.163444	0.195822	0.236711	0.236711	40265	30750.8	28728.9	34420	41607.1	41607.1
CRYBA2	0	0.856834	0.096299	0.0468558	1.07931e-05	0.856834	0	41461.8	4659.86	2267.33	0.522273	41461.8
ARRDC3	0.217809	0.102449	0.202878	0.147979	0.328885	0.328885	27456.9	12914.6	25574.7	18654.2	41459.1	41459.1
RPS28	0.407531	0.125472	0.138673	0.171974	0.15635	0.407531	41382.4	12740.9	14081.4	17463	15876.5	41382.4
SLC25A3	0.355533	0.132617	0.129264	0.114132	0.268454	0.355533	40921.6	15264.2	14878.1	13136.5	30898.8	40921.6
LGALS3BP	0.0154664	0.139245	0.176332	0.16116	0.507796	0.507796	1237.6	11142.1	14109.8	12895.8	40632.9	40632.9
HSPD1	0.341865	0.137427	0.186318	0.177291	0.157099	0.341865	40499.9	16280.7	22072.6	21003.2	18611.2	40499.9
RPL35A	0.405971	0.123036	0.136857	0.137679	0.196456	0.405971	40378.6	12237.4	13612	13693.8	19539.8	40378.6
ATP1B1	0.133989	0.188967	0.122313	0.136231	0.418499	0.418499	12903.7	18198.2	11779.2	13119.6	40303	40303
HNRNPH1	0.201056	0.148943	0.179213	0.223329	0.24746	0.24746	32724.7	24242.5	29169.5	36349.9	40277.5	40277.5
DNAJC3	0.159127	0.189102	0.292143	0.191473	0.168155	0.292143	21884.6	26007	40178.1	26333.1	23126.1	40178.1
ARF1	0.256994	0.181551	0.171393	0.176167	0.213894	0.256994	39967.6	28234.7	26655	27397.4	33264.7	39967.6
ANXA3	0.129819	0.00977475	0.0187191	1.70807e-05	0.84167	0.84167	6159.34	463.768	888.138	0.810401	39933.5	39933.5
RPS7	0.386436	0.137538	0.137497	0.138496	0.200032	0.386436	39859.7	14186.6	14182.4	14285.5	20632.7	39859.7
RPLP2	0.373039	0.11836	0.100051	0.135723	0.272827	0.373039	39817.1	12633.4	10679.1	14486.7	29120.8	39817.1
CHP1	0.22551	0.136406	0.215085	0.133908	0.289091	0.289091	30562.7	18486.7	29149.9	18148.1	39179.6	39179.6
COX7C	0.204611	0.146152	0.14552	0.163174	0.340543	0.340543	23327.5	16662.6	16590.5	18603.3	38824.9	38824.9
SERF2	0.183673	0.215932	0.153723	0.211078	0.235594	0.235594	30260	35574.8	25325.9	34775	38813.9	38813.9
NDUFA4	0.262669	0.0621379	0.0641143	0.0624784	0.5486	0.5486	18499	4376.18	4515.37	4400.16	38636.2	38636.2
LAMP2	0.164642	0.186243	0.200399	0.165721	0.282995	0.282995	22462.9	25410.1	27341.6	22610.2	38610.5	38610.5
COX4I1	0.199429	0.156776	0.180425	0.200062	0.263309	0.263309	29174.1	22934.5	26394	29266.8	38519.1	38519.1
RNA45SN4	0.439692	0.113502	0.122355	0.164354	0.160097	0.439692	38503.9	9939.4	10714.7	14392.5	14019.7	38503.9
PEBP1	0.18595	0.154899	0.290716	0.201955	0.166481	0.290716	24613.6	20503.4	38481	26732	22036.5	38481
SSR1	0.185073	0.257089	0.272697	0.187812	0.0973301	0.272697	26059.3	36199.6	38397.3	26445	13704.6	38397.3
MT1X	0.596458	0.103087	0.176159	0.0794988	0.0447969	0.596458	38379.7	6633.24	11335.1	5115.43	2882.49	38379.7
CDH1	0.381937	0.141294	0.076278	0.07234	0.328151	0.381937	38372.5	14195.5	7663.51	7267.86	32968.8	38372.5
ATP5F1C	0.240128	0.139256	0.123797	0.164286	0.332533	0.332533	27578.8	15993.7	14218.2	18868.3	38191.6	38191.6
SERINC1	0.157976	0.162535	0.295726	0.249486	0.134277	0.295726	20394.1	20982.6	38177.1	32207.7	17334.6	38177.1
MORF4L1	0.106287	0.228321	0.250918	0.187391	0.227082	0.250918	16126.6	34642.4	38070.9	28432.3	34454.3	38070.9
GSTA1	0.853388	0.0411739	6.29084e-05	0	0.105376	0.853388	37996.5	1833.24	2.80096	0	4691.78	37996.5
RPS15A	0.400909	0.129718	0.138535	0.149209	0.181629	0.400909	37980.3	12288.9	13124.1	14135.4	17206.7	37980.3
RPS17	0.465873	0.091887	0.111399	0.0996729	0.231168	0.465873	37949.8	7485.06	9074.53	8119.3	18830.8	37949.8
H3-3A	0.217764	0.126938	0.133547	0.167218	0.354533	0.354533	23303.7	13584.1	14291.4	17894.6	37939.9	37939.9
IDS	0.0997936	0.211399	0.261548	0.380336	0.0469224	0.380336	9889.9	20950.4	25920.4	37692.7	4650.18	37692.7
ARFGEF3	0.0474034	0.370668	0.124882	0.429301	0.0277466	0.429301	4161.35	32539.4	10962.9	37686.5	2435.76	37686.5
RHOA	0.231628	0.20695	0.161033	0.154824	0.245565	0.245565	35477.5	31697.7	24664.7	23713.7	37612.2	37612.2
CSDE1	0.273454	0.14522	0.216414	0.164082	0.20083	0.273454	37502.2	19915.8	29679.5	22502.7	27542.4	37502.2
RGS4	0.000582477	0.857471	0.082756	0.0518235	0.00736671	0.857471	25.4112	37408.2	3610.33	2260.86	321.381	37408.2
HNRNPA2B1	0.218022	0.167616	0.152833	0.171256	0.290274	0.290274	28079.7	21587.7	19683.9	22056.6	37385.2	37385.2
XRCC5	0.154319	0.15146	0.15723	0.193647	0.343344	0.343344	16761.5	16450.9	17077.6	21033.1	37292.4	37292.4
UGCG	0.195282	0.0370891	0.0578531	0.0501624	0.659614	0.659614	11021.7	2093.3	3265.21	2831.15	37228.4	37228.4
INSR	0.452394	0.174639	0.106312	0.0760918	0.190564	0.452394	37208.2	14363.6	8743.86	6258.35	15673.4	37208.2
PDIA3	0.211054	0.161375	0.226884	0.198925	0.201762	0.226884	34538.9	26409.1	37129.5	32554.1	33018.3	37129.5
CD74	0.360254	0.0206462	0.00407975	0.0100153	0.605004	0.605004	22036.3	1262.9	249.553	612.624	37007.4	37007.4
RBP1	0.171957	0.0562954	0.0658072	0.136556	0.569384	0.569384	11154.8	3651.87	4268.89	8858.37	36935.8	36935.8
MGST1	0.966907	0.0140088	0.00114924	0.000376542	0.0175585	0.966907	36929.4	535.043	43.8935	14.3814	670.618	36929.4
TMED10	0.25492	0.174827	0.206264	0.192604	0.171385	0.25492	36919.6	25319.8	29872.7	27894.5	24821.3	36919.6
GDF15	0.746715	0.0137153	0.00730982	0.0045522	0.227707	0.746715	36750.2	675.012	359.759	224.04	11206.8	36750.2
GLUL	0.489531	0.078408	0.0709038	0.1183	0.242858	0.489531	36747.2	5885.79	5322.48	8880.31	18230.4	36747.2
RPL10A	0.391897	0.114525	0.121722	0.164533	0.207324	0.391897	36596.2	10694.6	11366.7	15364.5	19360.4	36596.2
PEMT	0.027023	0.541474	0.320801	0.0885588	0.022143	0.541474	1825.28	36574.1	21668.6	5981.74	1495.65	36574.1
TPM4	0.336974	0.0990002	0.0481068	0.0614929	0.454426	0.454426	27080.1	7955.93	3866	4941.75	36519	36519
PKM	0.231746	0.161807	0.11221	0.146775	0.347462	0.347462	24137.8	16853.2	11687.4	15287.6	36190.5	36190.5
RPL26	0.377374	0.110072	0.144227	0.149431	0.218896	0.377374	36189.6	10555.8	13831.2	14330.2	20991.8	36189.6
MTRNR2L4	0.227812	0.119577	0.198516	0.185704	0.268391	0.268391	30651.1	16088.5	26709.5	24985.6	36110.7	36110.7
UBE2D3	0.282705	0.162836	0.167326	0.186626	0.200507	0.282705	36063.6	20772.3	21345	23807.1	25577.8	36063.6
RPL35	0.409472	0.116901	0.133579	0.134481	0.205568	0.409472	36048.1	10291.4	11759.7	11839.1	18097.3	36048.1
PFN1	0.391727	0.101742	0.0642704	0.0984841	0.343776	0.391727	36036.9	9359.75	5912.54	9060.03	31625.6	36036.9
YWHAE	0.177621	0.206543	0.180899	0.217015	0.217922	0.217922	29371.3	34153.8	29913.3	35885.5	36035.4	36035.4
SLC4A4	0.066722	0.00402651	0.00419349	0.0619439	0.863114	0.863114	2766.59	166.957	173.88	2568.46	35788.5	35788.5
PRKAR1A	0.123719	0.195251	0.209851	0.329227	0.141953	0.329227	13430.6	21195.8	22780.7	35739.8	15409.9	35739.8
EZR	0.269822	0.227875	0.0657404	0.12061	0.315953	0.315953	30417.4	25688.6	7411.01	13596.5	35617.9	35617.9
RAB3B	0.0281361	0.378711	0.343396	0.240302	0.00945534	0.378711	2629.37	35391.3	32091	22456.7	883.62	35391.3
RNASEK	0.153681	0.32633	0.17854	0.204332	0.137117	0.32633	16642.7	35339.5	19334.8	22127.9	14848.9	35339.5
SNHG29	0.28615	0.175883	0.193648	0.152583	0.191735	0.28615	35307.1	21701.6	23893.6	18826.7	23657.5	35307.1
ISL1	0.000300973	0.235486	0.162652	0.598654	0.00290682	0.598654	17.7394	13879.6	9586.76	35284.8	171.328	35284.8
CLIC1	0.324763	0.106264	0.105853	0.147997	0.315123	0.324763	35192.6	11515.2	11470.7	16037.6	34147.9	35192.6
PRDX3	0.166753	0.187463	0.225379	0.17628	0.244124	0.244124	24038.2	27023.6	32489.4	25411.6	35191.5	35191.5
BEX1	0.0145411	0.267429	0.296605	0.377074	0.0443504	0.377074	1356.56	24949	27670.8	35177.9	4137.53	35177.9
ENPP2	5.88432e-05	0.37061	0.316608	0.303248	0.00947499	0.37061	5.5676	35066.3	29956.7	28692.6	896.501	35066.3
ATP6V0E1	0.203227	0.153273	0.17868	0.19838	0.26644	0.26644	26737	20165	23507.6	26099.3	35053.6	35053.6
HLA-A	0.0977968	0.28576	0.106921	0.175014	0.334508	0.334508	10152.1	29664.3	11099.3	18167.9	34724.8	34724.8
PPIB	0.199929	0.200846	0.146081	0.198212	0.254932	0.254932	27177.4	27302	19857.6	26943.9	34654.2	34654.2
SRP9	0.17786	0.195859	0.205926	0.183292	0.237064	0.237064	25987.2	28617.1	30088.1	26780.9	34637.6	34637.6
QPCT	0.00240764	0.301388	0.283952	0.361774	0.0504781	0.361774	229.627	28744.7	27081.7	34503.9	4814.32	34503.9
MIF	0.215031	0.194959	0.180436	0.136609	0.272965	0.272965	27122.4	24590.8	22758.9	17230.9	34429.8	34429.8
CLDN1	0.275562	0.000799818	0.000115634	1.70496e-05	0.723505	0.723505	13098	38.0169	5.49632	0.810401	34389.7	34389.7
TMED4	0.0843189	0.272914	0.286435	0.202739	0.153593	0.286435	10104.6	32705.4	34325.8	24295.8	18406.3	34325.8
ARL6IP1	0.157504	0.158588	0.164892	0.140417	0.378599	0.378599	14238.1	14336.1	14906	12693.5	34224.7	34224.7
SEC22B	0.139114	0.23087	0.290192	0.164741	0.175083	0.290192	16385.2	27192.4	34179.4	19403.5	20621.6	34179.4
STT3A	0.374179	0.150368	0.197562	0.128278	0.149613	0.374179	34116.5	13710.1	18013	11695.9	13641.3	34116.5
ELL2	0.209421	0.439628	0.132814	0.149925	0.0682122	0.439628	16191.6	33990.3	10268.7	11591.6	5273.89	33990.3
GHITM	0.212059	0.149469	0.192817	0.253217	0.192438	0.253217	28324.2	19964.2	25754.2	33821.6	25703.5	33821.6
SET	0.18286	0.183376	0.234983	0.181743	0.217038	0.234983	26229.1	26303	33705.4	26068.8	31131.5	33705.4
PAX6	0.000609025	0.3491	0.448737	0.200349	0.00120508	0.448737	45.5906	26133	33591.6	14997.7	90.2105	33591.6
SURF4	0.20218	0.233199	0.396909	0.0897531	0.0779585	0.396909	17038.5	19652.5	33449	7563.83	6569.85	33449
TRAM1	0.440892	0.0760284	0.140204	0.0832621	0.259613	0.440892	33412.8	5761.78	10625.3	6309.97	19674.7	33412.8
GAS5	0.580284	0.0844274	0.128459	0.0836163	0.123213	0.580284	33373.5	4855.62	7387.98	4808.97	7086.28	33373.5
RNASE1	0.845501	0.00182432	0.000888508	0.000407076	0.15138	0.845501	33373.3	72.009	35.0709	16.068	5975.21	33373.3
HLA-C	0.130071	0.126546	0.0629136	0.073786	0.606684	0.606684	7152.34	6958.51	3459.5	4057.35	33360.4	33360.4
CD164	0.231088	0.243522	0.179601	0.142752	0.203037	0.243522	31500.9	33195.8	24482.4	19459.3	27677	33195.8
BCAT1	0.985662	0.00713018	0.00310215	0.00214482	0.00196073	0.985662	33056.8	239.129	104.039	71.9321	65.7584	33056.8
PFN2	0.0413052	0.261186	0.388935	0.268751	0.0398226	0.388935	3508.1	22182.9	33032.7	22825.4	3382.18	33032.7
TMEM33	0.0653567	0.22471	0.323306	0.213806	0.172821	0.323306	6669.86	22932.4	32994.4	21819.6	17636.9	32994.4
CD46	0.217216	0.254406	0.200643	0.151547	0.176188	0.254406	28095	32905.3	25951.4	19601.2	22788.4	32905.3
RHOC	0.463987	0.0212255	0.00389451	0.0349728	0.47592	0.47592	32017	1464.65	268.737	2413.26	32840.5	32840.5
KLK1	0.999719	3.78641e-05	0.000101705	0	0.000141775	0.999719	32801.8	1.24236	3.33704	0	4.65179	32801.8
FKBP1A	0.384129	0.107529	0.10687	0.13412	0.267353	0.384129	32666.7	9144.33	9088.31	11405.7	22736	32666.7
CTTN	0.256291	0.15705	0.134091	0.139062	0.313506	0.313506	26671.5	16343.7	13954.5	14471.8	32625.7	32625.7
TBL1XR1	0.181062	0.114446	0.28738	0.220058	0.197054	0.28738	20525.2	12973.6	32577.4	24945.7	22338.1	32577.4
KIAA1324	0.0673787	0.334205	0.316374	0.272049	0.00999295	0.334205	6559.85	32537.5	30801.5	26486.1	972.893	32537.5
RAN	0.258008	0.161132	0.157634	0.155859	0.267367	0.267367	31216.7	19495.6	19072.3	18857.5	32349.1	32349.1
ZFAND5	0.339708	0.134558	0.134908	0.206142	0.184684	0.339708	32231.3	12766.8	12800	19558.6	17522.7	32231.3
LOXL4	0.00407545	0.932132	0.00267713	0.0045782	0.0565369	0.932132	140.685	32177.3	92.415	158.04	1951.66	32177.3
MTRNR2L10	0.215966	0.136177	0.23074	0.209272	0.207846	0.23074	30103	18981.4	32162.3	29170	28971.2	32162.3
OAZ1	0.2533	0.201815	0.172881	0.157485	0.214519	0.2533	32111.5	25584.7	21916.5	19964.8	27195.1	32111.5
HDLBP	0.304989	0.14827	0.177461	0.166139	0.203141	0.304989	32098.9	15604.8	18677	17485.5	21379.8	32098.9
UCHL1	0.000589891	0.0742934	0.409254	0.502356	0.0135063	0.502356	37.6882	4746.61	26147.3	32095.6	862.92	32095.6
SLC38A2	0.461897	0.0697593	0.110752	0.113512	0.24408	0.461897	31818.3	4805.46	7629.26	7819.44	16813.8	31818.3
EEF1D	0.505973	0.0601068	0.107113	0.0988381	0.227969	0.505973	31792.8	3776.81	6730.4	6210.48	14324.4	31792.8
MTUS1	0.564692	0.053071	0.0480635	0.179514	0.154659	0.564692	31767.8	2985.61	2703.91	10098.9	8700.64	31767.8
SEC31A	0.290288	0.161056	0.225125	0.147034	0.176496	0.290288	31615.9	17541	24518.8	16013.7	19222.5	31615.9
GAD2	0.000221431	0.110053	0.357576	0.531925	0.000223945	0.531925	13.1453	6533.34	21227.6	31577.9	13.2946	31577.9
TPM3	0.279055	0.166376	0.210958	0.117535	0.226077	0.279055	31458.5	18755.9	23781.7	13250	25486.1	31458.5
SYNGR2	0.412989	0.0698997	0.060335	0.091492	0.365284	0.412989	31397.9	5314.2	4587.02	6955.77	27771.1	31397.9
IGFBP7	0.0296046	0.213525	0.0930166	0.0374275	0.626426	0.626426	1481.99	10689	4656.37	1873.6	31358.6	31358.6
MEG3	0.22127	0.0498335	0.649275	0.0399482	0.0396731	0.649275	10683.9	2406.18	31349.9	1928.87	1915.59	31349.9
ATP6V0B	0.189642	0.202631	0.206985	0.239245	0.161496	0.239245	24798	26496.6	27065.8	31284.3	21117.6	31284.3
GSN	0.0742462	0.01946	0.487434	0.071517	0.347342	0.487434	4762.89	1248.36	31268.9	4587.81	22282	31268.9
RPL24	0.34228	0.115451	0.168772	0.162318	0.21118	0.34228	31237.8	10536.5	15402.8	14813.8	19273.1	31237.8
SLC7A2	0.170601	0.529349	0.140121	0.14537	0.0145593	0.529349	10033	31130.9	8240.46	8549.14	856.23	31130.9
BTF3	0.389947	0.126278	0.130236	0.119393	0.234146	0.389947	31091.2	10068.4	10384	9519.39	18668.9	31091.2
HEPACAM2	4.79908e-05	0.201884	0.240264	0.52089	0.0369142	0.52089	2.8552	12011	14294.5	30990.3	2196.21	30990.3
PERP	0.192537	0.106705	0.207204	0.0952375	0.398317	0.398317	14978.2	8300.93	16119.1	7408.87	30986.5	30986.5
TOB1	0.127753	0.146229	0.312479	0.165423	0.248116	0.312479	12654.2	14484.3	30951.7	16385.4	24576.3	30951.7
ARPC2	0.262742	0.167368	0.117761	0.133398	0.318731	0.318731	25405.2	16183.3	11386.6	12898.6	30818.9	30818.9
GRN	0.198951	0.173685	0.156824	0.181035	0.289505	0.289505	21177.4	18488	16693.2	19270.3	30816.5	30816.5
VDAC2	0.360764	0.143179	0.129311	0.1159	0.250847	0.360764	30792.3	12220.8	11037.1	9892.42	21410.5	30792.3
CTSH	0.0297139	0.012797	0.00986198	0.000600249	0.947027	0.947027	963.816	415.089	319.889	19.47	30718.3	30718.3
ARF4	0.27787	0.157579	0.18842	0.161754	0.214377	0.27787	30702.6	17411.3	20819.1	17872.6	23687.1	30702.6
OCLN	0.438526	0.123658	0.0438547	0.0680882	0.325873	0.438526	30700.3	8657.03	3070.18	4766.72	22813.7	30700.3
CTNNA1	0.301523	0.117811	0.132054	0.0694005	0.379211	0.379211	24323.5	9503.65	10652.6	5598.44	30590.4	30590.4
KLF6	0.390995	0.124299	0.0800038	0.0487083	0.355994	0.390995	30498.9	9695.75	6240.56	3799.4	27768.6	30498.9
EIF4A1	0.368584	0.121077	0.101352	0.084189	0.324798	0.368584	30463.2	10006.9	8376.7	6958.16	26844.3	30463.2
DLK1	0.00607321	0.000559715	0.990263	0.00104067	0.00206385	0.990263	186.73	17.2093	30447.1	31.997	63.4562	30447.1
UBA52	0.355242	0.140621	0.117309	0.137487	0.249341	0.355242	30416.9	12040.4	10044.3	11772.1	21349.3	30416.9
GDI2	0.324964	0.156073	0.177993	0.126473	0.214497	0.324964	30350.2	14576.5	16623.7	11812	20033	30350.2
KCNQ1OT1	0.193495	0.270691	0.165647	0.189026	0.181142	0.270691	21691.3	30345.2	18569.5	21190.3	20306.5	30345.2
ALDH1A3	0.00406104	0.00102882	0.000639357	0.000165455	0.994105	0.994105	123.918	31.3934	19.5093	5.04868	30334.1	30334.1
CD47	0.272286	0.131808	0.126758	0.128767	0.340381	0.340381	24211.8	11720.4	11271.4	11450	30266.8	30266.8
GPI	0.122992	0.206658	0.231604	0.176503	0.262243	0.262243	14161.5	23794.9	26667.2	20322.8	30195	30195
EIF3E	0.349949	0.103746	0.228045	0.175184	0.143076	0.349949	30035.5	8904.36	19572.7	15035.7	12279.9	30035.5
CALR	0.16138	0.153085	0.132436	0.211791	0.341308	0.341308	14193.1	13463.5	11647.5	18626.6	30017.3	30017.3
EIF3A	0.379063	0.154701	0.174184	0.117933	0.174118	0.379063	29957.2	12226	13765.7	9320.19	13760.5	29957.2
HIGD1A	0.225416	0.401481	0.11829	0.0529718	0.20184	0.401481	16777.5	29881.8	8804.22	3942.64	15022.8	29881.8
HERPUD1	0.330135	0.135016	0.251346	0.148088	0.135415	0.330135	29855.2	12210	22730.1	13392.1	12246	29855.2
ZKSCAN1	0.104577	0.222083	0.20671	0.321165	0.145465	0.321165	9688.64	20575	19150.8	29754.5	13476.7	29754.5
ACLY	0.0783877	0.272211	0.385174	0.158278	0.10595	0.385174	6028.25	20933.8	29621	12172.1	8147.83	29621
PMEPA1	0.0827029	0.00239989	0.014021	0.0184374	0.882439	0.882439	2768.93	80.3495	469.429	617.292	29544.4	29544.4
ATP5MC3	0.168817	0.166625	0.137763	0.186839	0.339955	0.339955	14664.5	14474.1	11966.9	16230	29530.5	29530.5
TXNIP	0.357695	0.104663	0.0181076	0.00716324	0.512371	0.512371	20574	6020.04	1041.52	412.018	29470.7	29470.7
TMBIM1	0.470333	0.0590902	0.04642	0.0775215	0.346636	0.470333	29436.7	3698.27	2905.28	4851.83	21694.8	29436.7
ATP5PB	0.181882	0.181905	0.178454	0.170762	0.286997	0.286997	18650	18652.4	18298.5	17509.8	29428.4	29428.4
SERPINB6	0.444762	0.113683	0.138329	0.114234	0.188993	0.444762	29331	7497.11	9122.46	7533.47	12463.6	29331
DAZAP2	0.293809	0.112874	0.11771	0.185078	0.290529	0.293809	29290	11252.5	11734.5	18450.5	28962.9	29290
CNN3	0.342975	0.0626308	0.0168047	0.0609195	0.51667	0.51667	19439.2	3549.81	952.461	3452.81	29284	29284
YWHAB	0.232677	0.16251	0.147912	0.169153	0.287747	0.287747	23592.4	16477.7	14997.6	17151.3	29176.2	29176.2
RPS9	0.430963	0.109129	0.113535	0.124293	0.22208	0.430963	29039.5	7353.44	7650.29	8375.23	14964.4	29039.5
MYH9	0.48469	0.0599269	0.0426582	0.0370811	0.375644	0.48469	28957.4	3580.28	2548.58	2215.38	22442.5	28957.4
MDH1	0.101151	0.164621	0.245751	0.21261	0.275867	0.275867	10603.6	17257	25761.8	22287.7	28918.9	28918.9
CLDN7	0.231007	0.113591	0.0750001	0.0717644	0.508638	0.508638	13126.7	6454.71	4261.81	4077.94	28902.8	28902.8
AKAP9	0.140318	0.20516	0.251506	0.225926	0.17709	0.251506	16071.3	23498	28806.1	25876.4	20282.9	28806.1
PSMB5	0.123761	0.184957	0.272834	0.18039	0.238058	0.272834	13042.5	19491.5	28752.3	19010.2	25087.4	28752.3
PAFAH1B2	0.144491	0.175004	0.272333	0.221277	0.186895	0.272333	15211.8	18424.2	28670.9	23295.8	19676.1	28670.9
ERO1A	0.172164	0.177426	0.195746	0.108541	0.346123	0.346123	14259.7	14695.5	16212.9	8990.05	28668.1	28668.1
TIMP1	0.0910337	0.260516	0.183614	0.248336	0.216501	0.260516	9983.09	28569.1	20135.8	27233.5	23742.2	28569.1
RPN2	0.237065	0.148553	0.170779	0.185328	0.258276	0.258276	26161.8	16393.9	18846.7	20452.3	28502.7	28502.7
RNA28SN2	0.576133	0.0910252	0.0632673	0.122267	0.147307	0.576133	28477	4499.18	3127.16	6043.41	7281.06	28477
ACADVL	0.205936	0.131824	0.138557	0.0946622	0.42902	0.42902	13615.6	8715.61	9160.76	6258.63	28364.9	28364.9
ANXA7	0.147589	0.259166	0.234615	0.235957	0.122673	0.259166	16026.9	28143	25477	25622.9	13321.2	28143
DEPP1	0.10752	0.372851	0.208077	0.138922	0.172629	0.372851	8108.83	28119.3	15692.5	10477.1	13019.1	28119.3
SGK1	0.787738	0.00744347	0.035606	0.000596376	0.168616	0.787738	28106.3	265.581	1270.41	21.2785	6016.18	28106.3
NFKBIA	0.461479	0.0626056	0.0697132	0.0639263	0.342276	0.461479	27916.3	3787.2	4217.16	3867.09	20705.3	27916.3
PAK3	0.101799	0.361689	0.226242	0.291681	0.0185893	0.361689	7834.09	27834.3	17410.8	22446.7	1430.56	27834.3
RPL36AL	0.327022	0.139969	0.158895	0.19761	0.176504	0.327022	27805.6	11901.1	13510.3	16802.2	15007.6	27805.6
FAP	0.00032837	0.978135	0.0140697	0.00269854	0.00476844	0.978135	9.32178	27767.3	399.412	76.6063	135.366	27767.3
DNAJA1	0.24334	0.170237	0.202386	0.204805	0.179231	0.24334	27746.8	19411.3	23077	23352.9	20436.8	27746.8
CFC1	0.000230959	0.510478	0.356063	0.127697	0.00553075	0.510478	12.5478	27733.8	19344.6	6937.63	300.48	27733.8
HNRNPK	0.34683	0.111149	0.103365	0.217207	0.221449	0.34683	27713.1	8881.24	8259.26	17355.7	17694.7	27713.1
EIF2S3	0.253379	0.107422	0.192031	0.18186	0.265309	0.265309	26318.6	11158	19946.4	18889.9	27557.9	27557.9
COX6A1	0.234913	0.201748	0.152467	0.161283	0.249588	0.249588	25909.5	22251.6	16816.2	17788.5	27528	27528
TXN	0.343194	0.116352	0.105354	0.142137	0.292963	0.343194	27517.6	9329.22	8447.37	11396.7	23490	27517.6
ARPC3	0.263247	0.166806	0.134045	0.146793	0.289108	0.289108	25025.1	15857.1	12742.8	13954.7	27483.5	27483.5
SPINT1	0.259992	0.0748706	0.0686507	0.0741133	0.522374	0.522374	13659.3	3933.52	3606.74	3893.74	27444.2	27444.2
ACAA2	0.117359	0.140321	0.1447	0.143386	0.454233	0.454233	7068.78	8451.81	8715.55	8636.43	27359.3	27359.3
COX7A2	0.184786	0.208518	0.157391	0.187887	0.261418	0.261418	19321.2	21802.6	16456.8	19645.4	27333.8	27333.8
PPA1	0.310522	0.132795	0.159649	0.143925	0.253109	0.310522	27314	11680.9	14042.9	12659.8	22263.8	27314
ITGB8	0.103242	0.154938	0.0567552	0.0305408	0.654524	0.654524	4302.08	6456.28	2364.99	1272.64	27274	27274
ATP6V1G1	0.152506	0.205606	0.244413	0.224586	0.172889	0.244413	17014.9	22939.3	27268.9	25056.8	19289.1	27268.9
CAPN2	0.288447	0.0748699	0.0945779	0.122397	0.419708	0.419708	18737.3	4863.51	6143.73	7950.86	27264	27264
NEUROD1	0.00334494	0.315037	0.335877	0.335972	0.00976893	0.335972	271.204	25542.8	27232.6	27240.3	792.054	27240.3
CTNNB1	0.166648	0.148453	0.121017	0.156799	0.407083	0.407083	11143.9	9927.19	8092.48	10485.3	27222	27222
DUSP1	0.308754	0.106324	0.105681	0.13626	0.342981	0.342981	24383.8	8396.97	8346.12	10761.1	27086.9	27086.9
JUP	0.290914	0.0591331	0.0511393	0.0629721	0.535842	0.535842	14700.9	2988.2	2584.25	3182.2	27078	27078
SLC7A8	0.0420391	0.380885	0.340087	0.229573	0.00741595	0.380885	2986.84	27061.5	24162.9	16311	526.897	27061.5
SERP1	0.459769	0.127315	0.167033	0.086324	0.159559	0.459769	27041.7	7488.15	9824.17	5077.21	9384.59	27041.7
RPL39	0.442913	0.125168	0.107474	0.109488	0.214956	0.442913	27016.3	7634.86	6555.59	6678.45	13111.6	27016.3
RUFY3	0.103449	0.212463	0.321237	0.272336	0.0905151	0.321237	8691.14	17849.8	26988.4	22880	7604.51	26988.4
SEPTIN2	0.271336	0.142224	0.155905	0.158556	0.271979	0.271979	26895.5	14097.6	15453.6	15716.5	26959.2	26959.2
BEX3	0.0460421	0.36761	0.215554	0.242129	0.128665	0.36761	3370.85	26913.6	15781.2	17726.8	9419.89	26913.6
REEP5	0.255075	0.172827	0.196755	0.164512	0.210831	0.255075	26770	18138.1	20649.3	17265.5	22126.6	26770
CHCHD2	0.273158	0.149471	0.129594	0.184326	0.263452	0.273158	26735.4	14629.5	12684	18040.9	25785.4	26735.4
SAR1A	0.192855	0.201448	0.221321	0.201341	0.183035	0.221321	23274.9	24312	26710.3	24299.1	22089.7	26710.3
VAPA	0.254799	0.157123	0.182069	0.17126	0.234749	0.254799	26677.3	16450.6	19062.4	17930.8	24578	26677.3
XRCC6	0.226529	0.175457	0.159676	0.206227	0.23211	0.23211	25959.3	20106.7	18298.2	23632.8	26598.9	26598.9
CDC42	0.269158	0.166699	0.150474	0.166474	0.247195	0.269158	26590.4	16468.4	14865.5	16446.2	24420.7	26590.4
ST13	0.193274	0.15443	0.269047	0.23443	0.148819	0.269047	19082	15246.9	26563.2	23145.4	14693	26563.2
CTRL	0.996909	0.00121575	0.000488272	0.000152144	0.00123443	0.996909	26550.3	32.3785	13.004	4.052	32.8762	26550.3
HINT1	0.194571	0.207968	0.176598	0.204997	0.215866	0.215866	23842.6	25484.2	21640.2	25120.1	26452.1	26452.1
RPL38	0.326408	0.14657	0.135132	0.192272	0.199618	0.326408	26430.1	11868.2	10942	15568.8	16163.6	26430.1
PRSS8	0.535531	0.00286313	0.000605036	0.000123421	0.460878	0.535531	26420.2	141.251	29.8492	6.08893	22737.2	26420.2
SARS1	0.202077	0.157572	0.23449	0.239607	0.166254	0.239607	22272.4	17367.1	25844.9	26408.8	18324	26408.8
AKR1C1	0.536648	0.00405077	0.00470896	0.000909233	0.453683	0.536648	26397.6	199.256	231.633	44.725	22316.6	26397.6
ATF4	0.379232	0.144587	0.145711	0.134449	0.196022	0.379232	26335.3	10040.7	10118.7	9336.62	13612.5	26335.3
PDLIM3	0.110667	0.000832079	0.00213247	0.00995254	0.876416	0.876416	3319.05	24.9552	63.9556	298.491	26284.9	26284.9
TENT5A	0.0901005	0.372853	0.172059	0.209139	0.155849	0.372853	6345.92	26260.6	12118.4	14730	10976.7	26260.6
PPT1	0.100657	0.199397	0.266989	0.236127	0.196831	0.266989	9881.83	19575.5	26211.2	23181.4	19323.6	26211.2
SUMO2	0.196605	0.184095	0.173919	0.193416	0.251965	0.251965	20368.9	19072.9	18018.5	20038.5	26104.4	26104.4
SOD1	0.144012	0.1956	0.246155	0.166084	0.248148	0.248148	15128.3	20547.6	25858.3	17447	26067.7	26067.7
TSPAN7	0.00265867	0.357303	0.336626	0.302292	0.00112109	0.357303	192.936	25929	24428.4	21936.9	81.3556	25929
NFKBIZ	0.367777	0.0409553	0.0281288	0.036426	0.526713	0.526713	18091.2	2014.61	1383.67	1791.81	25909.2	25909.2
LAPTM4A	0.274998	0.129567	0.140636	0.199593	0.255206	0.274998	25868.1	12187.9	13229.2	18775.1	24006.4	25868.1
NONO	0.283923	0.132243	0.186843	0.183389	0.213602	0.283923	25787.6	12011.1	16970.2	16656.5	19400.6	25787.6
PDIA6	0.298054	0.148253	0.209141	0.139285	0.205267	0.298054	25760.1	12813.2	18075.6	12038.1	17740.8	25760.1
CADM1	0.0234484	0.0840032	0.407184	0.410186	0.0751783	0.410186	1472.27	5274.35	25566	25754.5	4720.25	25754.5
FLRT2	0.264694	0.0357673	0.0260509	0.0545134	0.618975	0.618975	10985.9	1484.5	1081.23	2262.54	25690.1	25690.1
NME2	0.37778	0.139373	0.118127	0.0952071	0.269513	0.37778	25658.4	9466.03	8023.03	6466.34	18305	25658.4
SORL1	0.00224721	0.0775832	0.546602	0.322606	0.0509618	0.546602	105.442	3640.31	25647.3	15137.1	2391.2	25647.3
FAU	0.342225	0.140293	0.138399	0.145667	0.233416	0.342225	25644.8	10513	10371	10915.7	17491.2	25644.8
NCOA7	0.167038	0.0459614	0.0203063	0.148233	0.618461	0.618461	6916.74	1903.17	840.847	6138.06	25609.3	25609.3
MORF4L2	0.181043	0.17396	0.216245	0.211289	0.217463	0.217463	21219.4	20389.2	25345.3	24764.4	25488.1	25488.1
TSC22D1	0.111402	0.158489	0.238636	0.208054	0.28342	0.28342	9999.46	14226.1	21420	18675	25439.9	25439.9
EIF3F	0.448923	0.119672	0.151786	0.129744	0.149876	0.448923	25395.9	6769.92	8586.62	7339.7	8478.58	25395.9
LINC00504	0.130699	0.23557	0.195021	0.26233	0.17638	0.26233	12638.9	22780.1	18858.9	25367.9	17056.3	25367.9
CCNI	0.255852	0.166775	0.219422	0.158841	0.199109	0.255852	25287.8	16483.7	21687.2	15699.5	19679.5	25287.8
HEXB	0.273454	0.111768	0.117882	0.108655	0.388241	0.388241	17790.2	7271.38	7669.13	7068.83	25258.1	25258.1
CACUL1	0.177768	0.169112	0.277241	0.143052	0.232827	0.277241	16195.4	15406.8	25257.8	13032.6	21211.5	25257.8
ATP6AP2	0.0629303	0.287159	0.266982	0.207858	0.175071	0.287159	5531.38	25240.4	23466.9	18270.1	15388.2	25240.4
ANXA11	0.264415	0.127067	0.0839897	0.0687395	0.455789	0.455789	14615.6	7023.64	4642.55	3799.59	25193.9	25193.9
CNOT7	0.150489	0.166288	0.320686	0.214243	0.148294	0.320686	11758.8	12993.3	25057.5	16740.4	11587.2	25057.5
LITAF	0.136657	0.00444351	0.0333049	0.0645525	0.761042	0.761042	4497.94	146.254	1096.2	2124.69	25049	25049
GSTA2	0.998698	0.000836585	0.000135427	0	0.000329577	0.998698	25019.1	20.9578	3.39268	0	8.25646	25019.1
MSMO1	0.192172	0.111582	0.184718	0.0916435	0.419885	0.419885	11433	6638.4	10989.6	5452.2	24980.5	24980.5
ANPEP	0.953524	0.000843767	0.00130418	0.000210275	0.0441177	0.953524	24978.7	22.1035	34.1645	5.50838	1155.71	24978.7
TXLNA	0.132077	0.193865	0.388633	0.192836	0.0925895	0.388633	8488.35	12459.4	24976.8	12393.3	5950.58	24976.8
CAPZA2	0.181394	0.170413	0.188896	0.199172	0.260126	0.260126	17386.1	16333.6	18105.1	19090	24932.3	24932.3
ADAM9	0.343946	0.0876857	0.0607581	0.0577881	0.449822	0.449822	19057.6	4858.56	3366.53	3201.97	24924.1	24924.1
ATP6V1B2	0.0991189	0.225044	0.321099	0.272755	0.0819835	0.321099	7686.77	17452.4	24901.6	21152.4	6357.91	24901.6
DYNLL1	0.195008	0.156086	0.163202	0.183604	0.3021	0.3021	16058.8	12853.6	13439.5	15119.6	24877.6	24877.6
SDC4	0.388884	0.00282652	0.0263003	0.0255634	0.556425	0.556425	17305.6	125.782	1170.38	1137.58	24761.2	24761.2
TUBA1C	0.49676	0.0689001	0.0905649	0.0410593	0.302715	0.49676	24755.1	3433.51	4513.13	2046.11	15085.3	24755.1
LRRFIP1	0.358487	0.195245	0.0716907	0.106796	0.267782	0.358487	24623.4	13410.8	4924.22	7335.49	18393.1	24623.4
MARCKS	0.216781	0.19887	0.152802	0.176396	0.25515	0.25515	20898.6	19171.8	14730.7	17005.3	24597.4	24597.4
SSR2	0.290543	0.199389	0.143655	0.127903	0.23851	0.290543	24399.7	16744.6	12064.1	10741.3	20030	24399.7
LEPR	0.0564341	0.0175113	0.0230487	0.885507	0.0174992	0.885507	1551.79	481.515	633.78	24349.1	481.184	24349.1
PPP2R1A	0.20877	0.150444	0.148949	0.162695	0.329142	0.329142	15439.9	11126.3	11015.7	12032.4	24342.2	24342.2
ATP5PO	0.203091	0.148382	0.163897	0.158188	0.326442	0.326442	15143.4	11064	12220.9	11795.2	24341	24341
ATP5MG	0.161531	0.200907	0.200882	0.231368	0.205312	0.231368	16976.1	21114.4	21111.7	24315.6	21577.3	24315.6
DYNLT1	0.21041	0.16294	0.156699	0.120205	0.349745	0.349745	14619.8	11321.4	10887.8	8352.14	24301.1	24301.1
LIMCH1	0.03548	0.337838	0.274442	0.233602	0.118637	0.337838	2547.19	24254.2	19702.8	16770.8	8517.23	24254.2
TOR1AIP2	0.231204	0.164422	0.205852	0.207786	0.190735	0.231204	24243.9	17241.1	21585.5	21788.3	20000.3	24243.9
PSME1	0.239945	0.168295	0.116558	0.184027	0.291175	0.291175	19932.8	13980.6	9682.74	15287.5	24188.5	24188.5
BZW1	0.233141	0.198821	0.142232	0.124441	0.301365	0.301365	18692.9	15941.2	11403.9	9977.45	24163	24163
NCL	0.304956	0.128166	0.147578	0.220721	0.198579	0.304956	24156.6	10152.5	11690.1	17484	15730.1	24156.6
SON	0.215655	0.193541	0.205032	0.215426	0.170346	0.215655	24134.9	21660	22946	24109.3	19064.2	24134.9
THRAP3	0.177151	0.176124	0.22723	0.171521	0.247974	0.247974	17187	17087.4	22045.6	16640.8	24058.1	24058.1
PEG10	0.00265981	0.339353	0.101606	0.542727	0.0136539	0.542727	117.844	15035.2	4501.72	24045.8	604.945	24045.8
RPL36A	0.476995	0.108027	0.133485	0.0944586	0.187035	0.476995	23959.5	5426.2	6704.97	4744.67	9394.79	23959.5
HNRNPDL	0.267511	0.195734	0.178787	0.186981	0.170986	0.267511	23954.9	17527.5	16009.9	16743.6	15311.4	23954.9
ECH1	0.186478	0.175828	0.149279	0.137476	0.350939	0.350939	12723.4	11996.7	10185.3	9379.96	23944.6	23944.6
CAST	0.367265	0.131331	0.130315	0.115238	0.255851	0.367265	23943.5	8561.97	8495.74	7512.85	16680	23943.5
SLC3A1	0.0445538	0.0497867	0.0419765	0.0775937	0.786089	0.786089	1354.59	1513.69	1276.23	2359.12	23899.9	23899.9
MACF1	0.184142	0.143243	0.158584	0.193868	0.320162	0.320162	13733.9	10683.5	11827.7	14459.3	23878.7	23878.7
CLTC	0.16525	0.183317	0.209475	0.235945	0.206013	0.235945	16715	18542.4	21188.3	23865.7	20838.1	23865.7
CELA2B	0.999067	0.000397797	0.00022333	8.90703e-05	0.000222422	0.999067	23769.6	9.4643	5.31342	2.11914	5.2918	23769.6
PAPSS2	0.0918009	0.349905	0.416068	0.0893431	0.0528827	0.416068	5243.79	19987.1	23766.4	5103.4	3020.74	23766.4
RAC1	0.315896	0.131543	0.112645	0.166438	0.273479	0.315896	23766	9896.44	8474.69	12521.7	20574.9	23766
NORAD	0.0691249	0.196985	0.304177	0.257091	0.172622	0.304177	5390.69	15361.9	23721.2	20049.2	13461.9	23721.2
TNFRSF12A	0.424742	0.0206221	0.0362535	0.0531391	0.465244	0.465244	21628.2	1050.1	1846.05	2705.89	23690.6	23690.6
ANKRD36C	0.423644	0.0754749	0.0650788	0.0643843	0.371418	0.423644	23650.1	4213.42	3633.06	3594.28	20734.6	23650.1
DDOST	0.301658	0.139822	0.163531	0.167532	0.227457	0.301658	23592.3	10935.3	12789.6	13102.5	17789.2	23592.3
NAMPT	0.239304	0.139671	0.104398	0.085071	0.431556	0.431556	13053.2	7618.57	5694.52	4640.32	23539.9	23539.9
CDC42BPA	0.101514	0.226254	0.323213	0.246108	0.102911	0.323213	7391.55	16474.3	23534.2	17919.9	7493.27	23534.2
EIF3I	0.2912	0.156552	0.143746	0.130676	0.277826	0.2912	23521.8	12645.6	11611.2	10555.4	22441.6	23521.8
TM9SF2	0.251529	0.15843	0.21202	0.193417	0.184605	0.251529	23408.9	14744.5	19731.9	18000.6	17180.5	23408.9
ARL6IP5	0.195908	0.119307	0.240229	0.159975	0.284581	0.284581	16093	9800.58	19733.8	13141.3	23377.1	23377.1
PTP4A2	0.255881	0.125778	0.131322	0.138638	0.34838	0.34838	17170	8439.86	8811.9	9302.83	23376.8	23376.8
PARK7	0.205561	0.187262	0.163144	0.213257	0.230776	0.230776	20811.5	18958.8	16517.1	21590.7	23364.3	23364.3
PRDX4	0.337537	0.193524	0.150556	0.208672	0.109711	0.337537	23311.8	13365.6	10398.1	14411.8	7577.15	23311.8
KANTR	0.126626	0.211565	0.207198	0.25145	0.203161	0.25145	11703.4	19553.7	19150.1	23240	18777	23240
LAMC2	0.240999	0.0479901	0.032644	0.0200608	0.658306	0.658306	8506.02	1693.8	1152.17	708.045	23234.8	23234.8
TACC1	0.146264	0.165971	0.124976	0.129375	0.433414	0.433414	7840.11	8896.44	6699.03	6934.83	23232.1	23232.1
IFITM2	0.216331	0.0139843	0.00230143	0.000273297	0.76711	0.76711	6548.97	423.346	69.671	8.27351	23222.6	23222.6
PSMB1	0.203808	0.158265	0.230484	0.193413	0.214029	0.230484	20533.9	15945.3	23221.5	19486.6	21563.7	23221.5
PRDX2	0.0812207	0.247041	0.215073	0.196615	0.26005	0.26005	7166.43	21797.4	18976.8	17348.1	22945.3	22945.3
CCN2	0.0348408	0.00449076	0.00139406	0.00156689	0.957707	0.957707	834.625	107.578	33.3952	37.5354	22942.2	22942.2
PTP4A1	0.244573	0.215661	0.0866462	0.130128	0.322991	0.322991	17363.1	15310.5	6151.32	9238.25	22930.3	22930.3
ZNF292	0.186979	0.182816	0.168939	0.28872	0.172546	0.28872	14810.3	14480.5	13381.4	22869	13667.1	22869
SORBS2	0.193336	0.105831	0.150509	0.149531	0.400793	0.400793	11022.8	6033.78	8581.07	8525.26	22850.6	22850.6
HADHB	0.280659	0.140104	0.135267	0.142935	0.301035	0.301035	21294.3	10630	10263	10844.8	22840.3	22840.3
NAP1L1	0.255043	0.167847	0.194512	0.162937	0.219662	0.255043	22815.4	15015	17400.5	14575.8	19650.3	22815.4
PLCE1	0.0500812	0.793455	0.0502863	0.0720366	0.0341405	0.793455	1439.47	22806.1	1445.37	2070.53	981.292	22806.1
CXADR	0.366425	0.0324565	0.115578	0.155754	0.329787	0.366425	22797.7	2019.34	7190.86	9690.47	20518.3	22797.7
MAPK1IP1L	0.172656	0.189745	0.233975	0.210896	0.192728	0.233975	16813	18477.1	22784.2	20536.8	18767.6	22784.2
SSR3	0.288322	0.165012	0.214064	0.123314	0.209288	0.288322	22775.9	13035.1	16909.9	9741.12	16532.6	22775.9
SYNE2	0.110515	0.0183919	0.29242	0.286715	0.291959	0.29242	8594.8	1430.35	22741.7	22298	22705.8	22741.7
SNAP25	0.0021812	0.264493	0.33159	0.391834	0.00990193	0.391834	126.569	15347.8	19241.2	22737	574.581	22737
CEACAM7	9.1087e-05	2.27652e-05	4.14519e-05	0	0.999845	0.999845	2.07	0.517351	0.942017	0	22722	22722
PCNP	0.2978	0.154532	0.214205	0.138733	0.194729	0.2978	22581.3	11717.7	16242.5	10519.7	14765.7	22581.3
ANP32E	0.0546013	0.210261	0.375376	0.19726	0.162502	0.375376	3283.11	12642.7	22570.9	11861	9771.02	22570.9
PSMB6	0.280521	0.165206	0.177564	0.162873	0.213836	0.280521	22569.8	13291.9	14286.2	13104.3	17204.5	22569.8
RPS29	0.377695	0.117628	0.117992	0.169741	0.216944	0.377695	22494.1	7005.49	7027.16	10109.1	12920.4	22494.1
QDPR	0.0617756	0.362512	0.125127	0.385043	0.0655419	0.385043	3608.26	21174	7308.56	22490	3828.24	22490
DDX3X	0.305104	0.151304	0.190284	0.152053	0.201255	0.305104	22442.1	11129.2	13996.5	11184.4	14803.4	22442.1
NUCB2	0.190216	0.260352	0.304999	0.186801	0.0576321	0.304999	13962.6	19110.8	22388.1	13712	4230.42	22388.1
CYP51A1	0.216183	0.144713	0.202021	0.138738	0.298346	0.298346	16222.5	10859.4	15159.8	10411	22388	22388
COX6B1	0.235922	0.146623	0.104377	0.167501	0.345577	0.345577	15271.4	9490.99	6756.38	10842.5	22369.5	22369.5
TNFSF10	0.214186	0.0770348	0.0143657	0.0593339	0.63508	0.63508	7543.02	2712.95	505.92	2089.57	22365.7	22365.7
DHRS3	0.459109	0.0184577	0.025886	0.0431565	0.453391	0.459109	22359.3	898.918	1260.69	2101.79	22080.9	22359.3
CEACAM6	0.175176	0.000151324	0.000263396	7.67528e-05	0.824332	0.824332	4746.9	4.10055	7.13746	2.07984	22337.6	22337.6
CDKN1A	0.468698	0.036719	0.135718	0.0586938	0.300171	0.468698	22210.8	1740.05	6431.47	2781.41	14224.6	22210.8
RAB11A	0.165895	0.241265	0.218444	0.205772	0.168624	0.241265	15251.5	22180.5	20082.5	18917.5	15502.4	22180.5
CFI	0.139799	0.0611079	0.0581151	0.097146	0.643832	0.643832	4813.14	2103.88	2000.84	3344.63	22166.4	22166.4
THUMPD1	0.153459	0.154299	0.1807	0.109265	0.402276	0.402276	8422.67	8468.8	9917.81	5997.08	22079.1	22079.1
LPP	0.235908	0.19913	0.0897694	0.0850651	0.390128	0.390128	13346.1	11265.4	5078.55	4812.41	22070.8	22070.8
AQP1	0.00489191	0.000530071	0.000743978	0.000442486	0.993392	0.993392	107.964	11.6986	16.4195	9.76562	21924	21924
WSB1	0.179062	0.236444	0.202004	0.1305	0.251991	0.251991	15549.6	20532.7	17542	11332.6	21882.8	21882.8
NUDT3	0.105062	0.22561	0.326004	0.227156	0.116168	0.326004	7038.75	15115	21841	15218.6	7782.8	21841
FGL1	0.964578	0.013962	0.00121273	0.00939204	0.0108549	0.964578	21837.5	316.092	27.4556	212.63	245.749	21837.5
MAT2A	0.382126	0.0899871	0.125789	0.180847	0.22125	0.382126	21766.8	5125.87	7165.23	10301.5	12602.9	21766.8
BSG	0.152756	0.229252	0.137307	0.176319	0.304366	0.304366	10882.8	16332.6	9782.18	12561.5	21683.9	21683.9
SAR1B	0.135526	0.24581	0.279203	0.177903	0.161559	0.279203	10521.7	19083.7	21676.3	13811.7	12542.8	21676.3
SPATS2L	0.218681	0.143964	0.022385	0.118282	0.496688	0.496688	9540.6	6280.84	976.609	5160.41	21669.5	21669.5
USP22	0.141213	0.162556	0.190565	0.202657	0.303009	0.303009	10079.3	11602.7	13601.9	14464.9	21627.8	21627.8
VAMP8	0.411869	0.088303	0.0683022	0.0851084	0.346418	0.411869	21618.6	4634.93	3585.11	4467.25	18183.1	21618.6
AMY2B	0.876835	0.0195029	0.0344509	0.0365668	0.032644	0.876835	21599.3	480.419	848.637	900.756	804.126	21599.3
ACTN4	0.321491	0.0521372	0.073262	0.0585625	0.494547	0.494547	14025.3	2274.53	3196.12	2554.84	21575.1	21575.1
CCT3	0.221105	0.15939	0.171297	0.173585	0.274622	0.274622	17333.6	12495.5	13428.9	13608.3	21529.1	21529.1
CCT8	0.250909	0.154748	0.18914	0.164407	0.240797	0.250909	21509.8	13266.1	16214.4	14094.1	20642.8	21509.8
CNP	0.0519923	0.151444	0.368631	0.252051	0.175882	0.368631	3029.01	8822.93	21476	14684.2	10246.6	21476
PSMA7	0.291773	0.134106	0.135186	0.144916	0.294019	0.294019	21303.7	9791.71	9870.51	10581	21467.6	21467.6
RPS26	0.395161	0.120535	0.142347	0.161644	0.180314	0.395161	21462.9	6546.77	7731.49	8779.58	9793.66	21462.9
PDCD4	0.26251	0.209558	0.230319	0.16307	0.134543	0.26251	21457.3	17129.1	18826	13329.2	10997.4	21457.3
EIF3D	0.403269	0.0882668	0.144081	0.140732	0.223652	0.403269	21369.3	4677.27	7634.85	7457.42	11851.3	21369.3
SF3B1	0.226255	0.173	0.186939	0.193452	0.220354	0.226255	21360.3	16332.6	17648.5	18263.4	20803.2	21360.3
CCNL1	0.380233	0.110294	0.0986703	0.13126	0.279542	0.380233	21327.2	6186.38	5534.39	7362.31	15679.4	21327.2
SLPI	0.0720551	0.00224421	0.00208227	0.00117006	0.922448	0.922448	1665.26	51.8659	48.1234	27.0412	21318.7	21318.7
MUC1	0.823257	0.0169894	0.000433935	0.00915973	0.15016	0.823257	21269.2	438.928	11.2109	236.645	3879.46	21269.2
PFDN5	0.196559	0.168285	0.230565	0.226363	0.178228	0.230565	18110.3	15505.2	21243.5	20856.4	16421.3	21243.5
CASR	0.0115149	0.0189091	0.450051	0.493913	0.0256114	0.493913	494.731	812.418	19336.2	21220.7	1100.38	21220.7
EFCAB8	0.0796251	0.356824	0.329182	0.190126	0.0442436	0.356824	4717.28	21139.6	19501.9	11263.7	2621.15	21139.6
TUSC3	0.0488005	0.290575	0.178669	0.255391	0.226565	0.290575	3548.86	21131.2	12993.1	18572.5	16476.2	21131.2
PTGR1	0.577959	0.0624228	0.091355	0.0575715	0.210692	0.577959	21105.5	2279.51	3336.03	2102.35	7693.87	21105.5
MATR3	0.12007	0.22677	0.256447	0.197625	0.199088	0.256447	9870.59	18642	21081.6	16246.1	16366.4	21081.6
GOLGA4	0.16077	0.206031	0.23933	0.253977	0.139892	0.253977	13298.7	17042.6	19797.1	21008.6	11571.7	21008.6
RBM39	0.213487	0.170245	0.206929	0.221478	0.18786	0.221478	20213.7	16119.4	19592.7	20970.2	17787.2	20970.2
UQCRC1	0.259715	0.131361	0.121915	0.200924	0.286084	0.286084	18985.7	9602.81	8912.25	14688	20913.3	20913.3
KTN1	0.315865	0.148684	0.193345	0.144456	0.19765	0.315865	20891.9	9834.18	12788.1	9554.56	13072.9	20891.9
GOLGB1	0.199267	0.144385	0.289708	0.133806	0.232834	0.289708	14363	10407.2	20881.9	9644.59	16782.5	20881.9
PRDX5	0.179493	0.194305	0.17896	0.173357	0.273885	0.273885	13665.1	14792.8	13624.6	13198	20851.4	20851.4
CAP1	0.275341	0.133674	0.121506	0.11678	0.352699	0.352699	16270.2	7898.92	7179.89	6900.63	20841.4	20841.4
DBI	0.201777	0.189383	0.206326	0.115399	0.287116	0.287116	14635.2	13736.3	14965.2	8370.1	20825	20825
RSL1D1	0.382859	0.134907	0.174694	0.137166	0.170374	0.382859	20824.2	7337.78	9501.82	7460.64	9266.89	20824.2
GLG1	0.197291	0.20638	0.243606	0.210729	0.141993	0.243606	16845.1	17621.1	20799.5	17992.4	12123.6	20799.5
PTGES3	0.253514	0.150766	0.176506	0.242321	0.176893	0.253514	20779.4	12357.6	14467.4	19862	14499.2	20779.4
SPCS1	0.187439	0.240705	0.209054	0.165862	0.19694	0.240705	16174.1	20770.4	18039.3	14312.2	16994	20770.4
KAT7	0.323247	0.161235	0.152479	0.220355	0.142685	0.323247	20762.8	10356.5	9794	14153.8	9164.92	20762.8
TXNRD1	0.387788	0.068065	0.150413	0.146383	0.247352	0.387788	20761.7	3644.12	8052.92	7837.18	13242.9	20761.7
MEIS1	0.100684	0.108344	0.202755	0.401796	0.186421	0.401796	5202.24	5598.01	10476.2	20760.4	9632.2	20760.4
TMOD1	0.0682284	0.192125	0.365859	0.362298	0.0114897	0.365859	3867.45	10890.4	20738.3	20536.4	651.28	20738.3
PTTG1IP	0.245803	0.12841	0.10782	0.145997	0.371971	0.371971	13683.1	7148.17	6001.99	8127.17	20706.4	20706.4
ERP27	0.929697	0.00437221	0.00037452	0.0003257	0.0652311	0.929697	20694.9	97.3247	8.33677	7.25003	1452.03	20694.9
HSBP1	0.196862	0.185059	0.171903	0.211476	0.2347	0.2347	17349.9	16309.6	15150.3	18637.9	20684.7	20684.7
COX7B	0.156766	0.225704	0.186467	0.180825	0.250239	0.250239	12908	18584.3	15353.5	14889	20604.5	20604.5
SCARB2	0.175113	0.213002	0.175968	0.187253	0.248664	0.248664	14496.3	17632.9	14567.1	15501.4	20585.1	20585.1
HACD3	0.123502	0.194477	0.304383	0.253941	0.123697	0.304383	8331.69	13119.8	20534.3	17131.3	8344.82	20534.3
PCP4	0	0.138385	0.203407	0.654425	0.00378345	0.654425	0	4341.64	6381.59	20531.6	118.7	20531.6
ATRX	0.208235	0.157377	0.230678	0.215125	0.188584	0.230678	18524	13999.9	20520.5	19136.9	16775.9	20520.5
F3	0.591832	0.0509244	0.0719025	0.104627	0.180714	0.591832	20510.1	1764.8	2491.8	3625.89	6262.7	20510.1
CBX5	0.0679029	0.21202	0.288996	0.280824	0.150257	0.288996	4814.9	15034	20492.3	19912.8	10654.5	20492.3
ID2	0.175712	0.0936478	0.127828	0.246446	0.356368	0.356368	10086	5375.46	7337.4	14146.2	20455.8	20455.8
PSMA1	0.273789	0.127802	0.200863	0.15289	0.244657	0.273789	20401.5	9523.21	14967.4	11392.6	18230.7	20401.5
ATP5MC2	0.226073	0.175922	0.175343	0.206719	0.215943	0.226073	20390.9	15867.5	15815.3	18645.3	19477.2	20390.9
IQGAP1	0.310968	0.141567	0.159913	0.144294	0.243257	0.310968	20352.6	9265.47	10466.1	9443.94	15921	20352.6
RRAGD	0.052304	0.190307	0.511901	0.179769	0.0657192	0.511901	2075.42	7551.39	20312.2	7133.24	2607.74	20312.2
IDH2	0.262937	0.061153	0.024181	0.0403651	0.611364	0.611364	8700.01	2023.42	800.094	1335.59	20228.7	20228.7
JMJD1C	0.316861	0.129496	0.180486	0.174079	0.199078	0.316861	20184.5	8249.05	11497.1	11089	12681.5	20184.5
BACE2	0.515269	0.0483633	0.0233654	0.00806424	0.404939	0.515269	20153.8	1891.64	913.893	315.418	15838.4	20153.8
PLD3	0.161288	0.242529	0.195917	0.311602	0.0886635	0.311602	10412.2	15656.9	12647.7	20116	5723.81	20116
HMGN1	0.314493	0.127437	0.167319	0.128617	0.262134	0.314493	20107.2	8147.68	10697.6	8223.14	16759.6	20107.2
CD9	0.377792	0.00852631	0.0302815	0.242445	0.340955	0.377792	20027.7	452.002	1605.3	12852.7	18074.9	20027.7
RAB10	0.221045	0.152135	0.156928	0.103833	0.366059	0.366059	12086.8	8318.77	8580.85	5677.62	20016.2	20016.2
AKAP13	0.455282	0.0864247	0.0543031	0.13697	0.267021	0.455282	19964.8	3789.85	2381.27	6006.35	11709.3	19964.8
ACTR3	0.373736	0.139464	0.0924751	0.129028	0.265297	0.373736	19912	7430.4	4926.91	6874.38	14134.6	19912
FOXP1	0.316661	0.159252	0.151203	0.231908	0.140976	0.316661	19905.4	10010.6	9504.65	14577.8	8861.8	19905.4
BCLAF1	0.237801	0.204353	0.210046	0.192051	0.155749	0.237801	19883.3	17086.6	17562.6	16058	13022.7	19883.3
RPS27L	0.339112	0.149515	0.102718	0.130107	0.278549	0.339112	19845.8	8750.07	6011.36	7614.24	16301.5	19845.8
ARPC5	0.183365	0.160828	0.142633	0.249854	0.263319	0.263319	13804.4	12107.7	10737.9	18809.9	19823.6	19823.6
SEC61A1	0.387369	0.11801	0.186512	0.177361	0.130748	0.387369	19821.4	6038.49	9543.68	9075.43	6690.3	19821.4
BTG1	0.343859	0.168007	0.106187	0.105059	0.276888	0.343859	19814.1	9681.03	6118.8	6053.77	15955.1	19814.1
NFIB	0.372479	0.00552135	0.00486123	0.0024434	0.614695	0.614695	12003.6	177.932	156.659	78.7415	19809.3	19809.3
EIF3C	0.381769	0.096416	0.142454	0.14473	0.234631	0.381769	19775.3	4994.27	7378.99	7496.88	12153.7	19775.3
RAB1A	0.231185	0.172031	0.221413	0.164696	0.210675	0.231185	19773.9	14714.3	18938.1	14086.9	18019.6	19773.9
MOB1B	0.0303077	0.498054	0.31443	0.102821	0.0543875	0.498054	1203.04	19769.8	12481	4081.39	2158.86	19769.8
CXCL2	0.594446	0.0243748	0.00121614	0.000202556	0.379761	0.594446	19765.1	810.453	40.4362	6.73491	12626.9	19765.1
NPC2	0.0887086	0.258949	0.160672	0.228998	0.262673	0.262673	6671.26	19474	12083.2	17221.6	19754.1	19754.1
CHMP2A	0.304204	0.156565	0.131238	0.168658	0.239335	0.304204	19751.4	10165.4	8521.06	10950.7	15539.6	19751.4
RPN1	0.215067	0.129284	0.152313	0.214452	0.288884	0.288884	14683.8	8826.92	10399.3	14641.8	19723.7	19723.7
PARM1	0.250446	0.345856	0.311786	0.0898885	0.00202391	0.345856	14281.7	19722.5	17779.7	5125.92	115.414	19722.5
VDAC1	0.287361	0.174386	0.162021	0.102568	0.273664	0.287361	19700.7	11955.4	11107.7	7031.76	18761.7	19700.7
CHD9	0.0869623	0.209302	0.188262	0.320019	0.195454	0.320019	5348.29	12872.4	11578.3	19681.6	12020.7	19681.6
AMBP	0.301369	0.0229385	0.00247068	0.00707091	0.666151	0.666151	8888.1	676.511	72.8665	208.538	19646.4	19646.4
HNRNPU	0.254777	0.176579	0.161787	0.155599	0.251257	0.254777	19638.6	13610.9	12470.7	11993.8	19367.2	19638.6
RTN3	0.242607	0.148299	0.199265	0.198986	0.210843	0.242607	19616.8	11991.2	16112.3	16089.7	17048.4	19616.8
TNFRSF21	0.205561	0.113859	0.133516	0.122701	0.424363	0.424363	9500.37	5262.19	6170.68	5670.86	19612.7	19612.7
S100A16	0.195664	0.0134217	0.0080848	0.0217938	0.761036	0.761036	5035.77	345.432	208.077	560.903	19586.7	19586.7
SYPL1	0.347558	0.108129	0.136463	0.104047	0.303804	0.347558	19577.8	6090.86	7686.93	5860.97	17113.2	19577.8
RAP2B	0.259039	0.213294	0.066269	0.103077	0.358321	0.358321	14105.7	11614.6	3608.6	5612.95	19511.9	19511.9
TFPI	0.528632	0.0133632	0.0136457	0.115756	0.328604	0.528632	19503.2	493.017	503.441	4270.65	12123.4	19503.2
ARHGAP1	0.0947884	0.272615	0.166958	0.328047	0.137592	0.328047	5620.05	16163.5	9899	19450.1	8157.88	19450.1
EIF3M	0.334625	0.108293	0.168598	0.139713	0.248771	0.334625	19426.2	6286.85	9787.78	8110.85	14442.1	19426.2
C11orf58	0.178178	0.202136	0.237193	0.21139	0.171103	0.237193	14583.6	16544.5	19413.9	17302	14004.6	19413.9
TGOLN2	0.16463	0.183982	0.223879	0.183346	0.244164	0.244164	13050.8	14584.9	17747.7	14534.5	19355.7	19355.7
BTG2	0.268193	0.214971	0.113973	0.2807	0.122164	0.2807	18458.1	14795.2	7844.08	19318.9	8407.84	19318.9
DAD1	0.214553	0.152371	0.189868	0.193133	0.250075	0.250075	16570.6	11768.1	14664	14916.2	19314	19314
PALLD	0.188394	0.452639	0.106835	0.148732	0.103399	0.452639	8037.6	19311.3	4558	6345.48	4411.38	19311.3
MAGED1	0.122089	0.233626	0.174109	0.290779	0.179398	0.290779	8103.99	15507.6	11557	19301.3	11908.1	19301.3
RANBP2	0.120571	0.161389	0.261115	0.310111	0.146814	0.310111	7494.22	10031.3	16229.9	19275.3	9125.41	19275.3
SLC39A9	0.0994783	0.252107	0.354872	0.111359	0.182183	0.354872	5400.55	13686.6	19265.5	6045.55	9890.5	19265.5
NDUFA13	0.147806	0.215185	0.171005	0.21651	0.249493	0.249493	11411.6	16613.7	13202.8	16716.1	19262.6	19262.6
SEPTIN7	0.106824	0.187639	0.246023	0.267888	0.191627	0.267888	7671.24	13474.7	17667.3	19237.5	13761.1	19237.5
F11R	0.337664	0.114418	0.08502	0.0628793	0.400019	0.400019	16238.3	5502.39	4088.62	3023.87	19236.9	19236.9
ASAH1	0.123818	0.22918	0.235024	0.201224	0.210753	0.235024	10095.1	18685.5	19162	16406.2	17183.1	19162
PJA2	0.066862	0.168426	0.317885	0.243717	0.203111	0.317885	4026.3	10142.3	19142.4	14676.2	12230.9	19142.4
TNFAIP2	0.0989451	0.0088737	0.00481359	0.00810936	0.879258	0.879258	2153.34	193.118	104.758	176.484	19135.3	19135.3
PCBP1	0.356036	0.142419	0.138635	0.13453	0.22838	0.356036	19122.2	7649.11	7445.9	7225.45	12266	19122.2
CBX6	0.110256	0.266863	0.19864	0.288221	0.13602	0.288221	7304.06	17678.7	13159.1	19093.5	9010.79	19093.5
LGALS4	0.0834545	0.00180339	0.00165828	9.94803e-05	0.912984	0.912984	1744.78	37.7035	34.6698	2.07984	19087.8	19087.8
SPCS2	0.20803	0.160771	0.273673	0.20751	0.150016	0.273673	14501.8	11207.4	19077.8	14465.6	10457.7	19077.8
HADHA	0.271348	0.142085	0.167194	0.13251	0.286863	0.286863	18030.3	9441.17	11109.6	8804.94	19061.2	19061.2
OST4	0.333434	0.159473	0.119054	0.123229	0.264809	0.333434	19047	9109.7	6800.81	7039.32	15126.9	19047
SFPQ	0.355084	0.156575	0.124819	0.1798	0.183722	0.355084	19031.4	8391.91	6689.91	9636.72	9846.91	19031.4
NFE2L2	0.36989	0.104128	0.178714	0.0917217	0.255546	0.36989	19029.7	5357.08	9194.3	4718.79	13147	19029.7
POMP	0.294458	0.164763	0.150764	0.149791	0.240225	0.294458	19028.7	10647.5	9742.78	9679.9	15524	19028.7
PCSK1N	7.44512e-05	0.354385	0.292589	0.351711	0.0012406	0.354385	3.99719	19026.5	15708.7	18882.9	66.6064	19026.5
RPAP2	0.129669	0.203455	0.183849	0.274936	0.208091	0.274936	8972.22	14077.7	12721.1	19023.7	14398.5	19023.7
COX5A	0.425264	0.113336	0.117432	0.105136	0.238831	0.425264	19023.4	5069.86	5253.09	4703.07	10683.7	19023.4
AKR1B10	0.571305	0.00150544	0.00185058	0.00181299	0.423526	0.571305	19022.1	50.1249	61.6164	60.3648	14101.6	19022.1
KDELR2	0.330019	0.199949	0.152008	0.111943	0.20608	0.330019	19007.6	11516.1	8754.96	6447.43	11869.3	19007.6
SRI	0.362005	0.111498	0.137197	0.102887	0.286413	0.362005	18991.3	5849.34	7197.56	5397.59	15025.6	18991.3
EIF3H	0.276425	0.126314	0.214787	0.185988	0.196487	0.276425	18933	8651.55	14711.3	12738.7	13457.9	18933
TJP1	0.404971	0.109402	0.0808391	0.116668	0.28812	0.404971	18929.4	5113.73	3778.63	5453.37	13467.4	18929.4
DHRS7	0.270263	0.0774607	0.230331	0.171876	0.250069	0.270263	18916.8	5421.8	16121.8	12030.3	17503.4	18916.8
BCAP31	0.209694	0.168915	0.189745	0.162648	0.268997	0.268997	14736.4	11870.7	13334.5	11430.2	18904	18904
GPX4	0.21473	0.180924	0.165741	0.224443	0.214162	0.224443	18080.3	15233.8	13955.5	18898.1	18032.5	18898.1
EID1	0.148686	0.195657	0.24992	0.240447	0.16529	0.24992	11234.7	14783.8	18883.9	18168.2	12489.3	18883.9
ERGIC3	0.173985	0.186761	0.148479	0.174964	0.315811	0.315811	10397.7	11161.2	8873.43	10456.2	18873.5	18873.5
VDAC3	0.158745	0.195951	0.222638	0.15391	0.268756	0.268756	11147.5	13760.1	15634.2	10807.9	18872.7	18872.7
NDUFA1	0.149322	0.251254	0.177985	0.201617	0.219822	0.251254	11203.7	18851.6	13354.3	15127.4	16493.3	18851.6
BSCL2	0.0830492	0.341622	0.181771	0.187437	0.206121	0.341622	4574.49	18817.1	10012.2	10324.4	11353.5	18817.1
ANXA1	0.0395325	0.00338699	0.00310354	0.000493971	0.953483	0.953483	779.91	66.8195	61.2276	9.74521	18810.6	18810.6
SRSF11	0.156785	0.214669	0.175585	0.27102	0.181941	0.27102	10881.6	14899.1	12186.4	18810.1	12627.6	18810.1
LAPTM4B	0.275492	0.147064	0.101429	0.022099	0.453916	0.453916	11394.5	6082.65	4195.14	914.024	18774.2	18774.2
CRYAB	0.135479	0.00326673	0.00215638	0	0.859098	0.859098	2958.47	71.3361	47.0893	0	18760.2	18760.2
NDUFS5	0.212955	0.180658	0.160187	0.172162	0.274037	0.274037	14558	12350.1	10950.7	11769.3	18733.6	18733.6
VWA5A	0.161695	0.189573	0.211422	0.375082	0.0622293	0.375082	8072.18	9463.92	10554.7	18725	3106.63	18725
CCT5	0.201225	0.167266	0.152419	0.188442	0.290648	0.290648	12961.4	10773.9	9817.65	12137.9	18721.3	18721.3
PRELID1	0.462443	0.115384	0.107165	0.0870657	0.227942	0.462443	18701.6	4666.21	4333.86	3521.01	9218.17	18701.6
CMPK1	0.262982	0.113623	0.136782	0.130327	0.356285	0.356285	13799.3	5962.09	7177.26	6838.57	18695.1	18695.1
GABARAPL2	0.147336	0.182302	0.251803	0.26399	0.154569	0.26399	10421.6	12894.9	17811	18673	10933.2	18673
VCP	0.303995	0.135678	0.179719	0.180567	0.200041	0.303995	18662.2	8329.28	11032.9	11085	12280.5	18662.2
COPB1	0.272793	0.201501	0.199218	0.175805	0.150683	0.272793	18657.5	13781.5	13625.4	12024.1	10305.9	18657.5
TALDO1	0.335714	0.11954	0.144149	0.146949	0.253648	0.335714	18634.2	6635.25	8001.21	8156.57	14079	18634.2
TCP1	0.27188	0.148144	0.180902	0.203455	0.195619	0.27188	18591.9	10130.5	12370.6	13912.8	13377	18591.9
HSPA9	0.223153	0.16144	0.213755	0.180383	0.221268	0.223153	18570	13434.5	17788	15010.9	18413.1	18570
ALDH3A2	0.343196	0.0529106	0.0639184	0.0546025	0.485373	0.485373	13128.3	2024	2445.09	2088.72	18567.1	18567.1
VTCN1	0.00949886	0.000457456	0.000246839	0.000113021	0.989684	0.989684	178.104	8.57731	4.62823	2.11914	18556.6	18556.6
PAPOLA	0.174608	0.228928	0.226426	0.242125	0.127913	0.242125	13378.6	17540.6	17348.9	18551.8	9800.75	18551.8
EIF4E	0.197954	0.195128	0.209849	0.221817	0.175252	0.221817	16516.4	16280.6	17508.8	18507.4	14622.2	18507.4
CUTA	0.126784	0.221645	0.238962	0.299636	0.112973	0.299636	7817.38	13666.4	14734.2	18475.2	6965.81	18475.2
OGT	0.182187	0.297968	0.184197	0.0786836	0.256964	0.297968	11291	18466.6	11415.7	4876.42	15925.4	18466.6
SLC3A2	0.257242	0.200807	0.202992	0.179785	0.159174	0.257242	18397.9	14361.7	14518	12858.2	11384.1	18397.9
MDH2	0.153121	0.220871	0.184572	0.195781	0.245655	0.245655	11458.7	16528.8	13812.4	14651.2	18383.5	18383.5
MSN	0.42004	0.00166559	0.0476653	0.0174712	0.513158	0.513158	15041.3	59.6434	1706.85	625.63	18375.8	18375.8
SAP18	0.156662	0.186773	0.216899	0.253886	0.18578	0.253886	11332.3	13510.4	15689.6	18365.1	13438.6	18365.1
DDIT3	0.114553	0.126567	0.440406	0.191845	0.126629	0.440406	4769.56	5269.77	18336.9	7987.74	5272.39	18336.9
GABRB3	0.00307771	0.166632	0.181079	0.613409	0.0358032	0.613409	91.8741	4974.19	5405.46	18311.1	1068.78	18311.1
TKT	0.404017	0.0864644	0.110083	0.118942	0.280494	0.404017	18305.3	3917.55	4987.67	5389.05	12708.7	18305.3
KRT23	7.01571e-05	0.000411571	0.000345224	0	0.999173	0.999173	1.2848	7.53716	6.32213	0	18298	18298
N4BP2L2	0.123464	0.170461	0.243944	0.274522	0.18761	0.274522	8205.57	11329	16212.8	18245	12468.8	18245
CPNE3	0.207272	0.269261	0.207204	0.20699	0.109273	0.269261	14025.3	18219.9	14020.7	14006.3	7394.08	18219.9
SLC39A14	0.488404	0.0937512	0.216359	0.042768	0.158719	0.488404	18217	3496.82	8069.95	1595.2	5920.04	18217
MAGED2	0.110769	0.222109	0.233707	0.235127	0.198288	0.235127	8564.11	17172.4	18069	18178.9	15330.6	18178.9
DDX17	0.182266	0.192982	0.185584	0.263059	0.176109	0.263059	12561.5	13300	12790.1	18129.6	12137.1	18129.6
SLC9A3R1	0.264413	0.109145	0.115807	0.0305045	0.48013	0.48013	9983.95	4121.21	4372.75	1151.82	18129.2	18129.2
VPS35	0.213092	0.131184	0.211383	0.188518	0.255823	0.255823	15093.7	9292.01	14972.7	13353.2	18120.5	18120.5
ATRAID	0.151231	0.249028	0.215517	0.164978	0.219246	0.249028	11003.8	18119.7	15681.4	12004.1	15952.7	18119.7
CCT7	0.235882	0.169061	0.177227	0.235154	0.182676	0.235882	18107.5	12978	13604.8	18051.6	14023.2	18107.5
KIF5B	0.234688	0.161058	0.170331	0.209921	0.224001	0.234688	18106.7	12425.9	13141.4	16195.9	17282.2	18106.7
RDH11	0.118396	0.175114	0.211287	0.207352	0.28785	0.28785	7447.14	11014.7	13290	13042.4	18105.8	18105.8
NPTX2	0.0348103	0.0297678	0.72594	0.184097	0.0253845	0.72594	868.144	742.388	18104.4	4591.26	633.07	18104.4
FAM171B	0.00528622	0.179633	0.462415	0.284272	0.0683934	0.462415	206.949	7032.4	18102.9	11128.9	2677.51	18102.9
RCAN1	0.509576	0.0174385	0.0330848	0.0631608	0.37674	0.509576	18098.4	619.355	1175.06	2243.25	13380.5	18098.4
PON2	0.134284	0.0741508	0.178306	0.215847	0.397412	0.397412	6109.72	3373.75	8112.65	9820.69	18081.7	18081.7
PGAM1	0.215775	0.187531	0.199507	0.168643	0.228543	0.228543	17069.8	14835.4	15782.8	13341.1	18079.8	18079.8
PAPPA2	0.000307378	0.655936	0.00406466	0.338182	0.00150919	0.655936	8.45496	18042.7	111.806	9302.29	41.513	18042.7
H2AZ1	0.192541	0.200684	0.208315	0.187631	0.210828	0.210828	16453.2	17149.1	17801.1	16033.6	18015.9	18015.9
INSIG1	0.429381	0.098321	0.142254	0.0793432	0.250701	0.429381	17980.6	4117.24	5956.95	3322.54	10498.2	17980.6
ELMO1	0.013375	0.100514	0.735948	0.143991	0.00617233	0.735948	326.705	2455.21	17976.7	3517.21	150.769	17976.7
EIF5	0.216831	0.182448	0.178637	0.208767	0.213318	0.216831	17975.6	15125.2	14809.2	17307.1	17684.4	17975.6
SRSF7	0.2014	0.173937	0.153687	0.160854	0.310122	0.310122	11651.8	10063	8891.43	9306.04	17941.8	17941.8
PDLIM1	0.258658	0.115522	0.100966	0.0471814	0.477673	0.477673	9697.44	4331.06	3785.35	1768.9	17908.6	17908.6
TAX1BP3	0.322352	0.0577703	0.0314987	0.0336748	0.554704	0.554704	10404.6	1864.66	1016.69	1086.93	17904.3	17904.3
BNIP3	0.384234	0.214819	0.173943	0.139379	0.0876248	0.384234	17890.3	10002.2	8098.94	6489.62	4079.9	17890.3
AADAC	0.998372	1.58249e-05	7.16863e-05	0	0.00154077	0.998372	17887.6	0.283531	1.28439	0	27.6057	17887.6
TVP23B	0.101199	0.226341	0.340021	0.18437	0.148069	0.340021	5312.74	11882.4	17850.4	9679.03	7773.27	17850.4
SELENOT	0.192036	0.223494	0.206788	0.221777	0.155906	0.223494	15307.8	17815.4	16483.8	17678.5	12427.8	17815.4
ENAH	0.229871	0.0420818	0.145008	0.0851027	0.497936	0.497936	8218.09	1504.46	5184.18	3042.5	17801.7	17801.7
MAPRE1	0.173804	0.286433	0.260295	0.133786	0.145682	0.286433	10801.1	17800.6	16176.2	8314.24	9053.5	17800.6
PSMB4	0.216471	0.182563	0.230129	0.181479	0.189358	0.230129	16723.6	14104	17778.7	14020.3	14629	17778.7
FNDC3A	0.152321	0.278099	0.217668	0.291095	0.060816	0.291095	9286.76	16955.2	13270.8	17747.6	3707.84	17747.6
UGDH-AS1	0.136788	0.220877	0.196759	0.250539	0.195036	0.250539	9685.89	15640.2	13932.4	17740.5	13810.4	17740.5
CYB5A	0.358501	0.0970372	0.0959488	0.143901	0.304612	0.358501	17729.8	4799.02	4745.2	7116.69	15064.7	17729.8
CCT6A	0.225611	0.1384	0.163483	0.189424	0.283081	0.283081	14129.8	8667.85	10238.8	11863.5	17729.1	17729.1
JAK1	0.321562	0.146716	0.160587	0.177324	0.19381	0.321562	17658.7	8056.96	8818.7	9737.81	10643.2	17658.7
GPX2	0.169563	0.0294838	0.173985	0.141063	0.485906	0.485906	6159.97	1071.1	6320.62	5124.59	17652.2	17652.2
UQCRQ	0.18721	0.183924	0.170914	0.203124	0.254828	0.254828	12964.7	12737.1	11836.1	14066.8	17647.4	17647.4
ILF2	0.256835	0.145603	0.171217	0.1512	0.275145	0.275145	16468	9335.93	10978.3	9694.77	17642	17642
LYZ	0.32647	0.00881286	0.00698802	0.00639189	0.651337	0.651337	8829.36	238.343	188.99	172.868	17615.4	17615.4
CLDN2	0.016887	0.000541989	0.000396339	4.52088e-05	0.982129	0.982129	302.712	9.71555	7.10467	0.810401	17605.4	17605.4
PIGT	0.212938	0.264934	0.181587	0.169888	0.170653	0.264934	14147.7	17602.3	12064.7	11287.4	11338.2	17602.3
RNF213	0.416178	0.129086	0.088919	0.117413	0.248404	0.416178	17590.5	5456.04	3758.31	4962.67	10499.2	17590.5
TAX1BP1	0.226819	0.159183	0.214837	0.180962	0.218199	0.226819	17562.2	12325.3	16634.5	14011.6	16894.8	17562.2
ALCAM	0.0982427	0.194587	0.380569	0.255105	0.0714962	0.380569	4530.9	8974.25	17551.7	11765.3	3297.37	17551.7
MAP4	0.31955	0.139215	0.0987328	0.0888026	0.3537	0.3537	15846.2	6903.58	4896.09	4403.65	17539.7	17539.7
EDF1	0.346061	0.124057	0.161447	0.14334	0.225095	0.346061	17531.3	6284.63	8178.82	7261.54	11403.2	17531.3
DSG2	0.379203	0.119234	0.0520863	0.0645393	0.384937	0.384937	17263.3	5428.14	2371.25	2938.17	17524.4	17524.4
VAT1	0.229156	0.124464	0.158233	0.174629	0.313519	0.313519	12800.2	6952.3	8838.58	9754.43	17512.6	17512.6
ATP6V0D1	0.154386	0.186527	0.182227	0.30686	0.17	0.30686	8802.81	10635.4	10390.2	17496.6	9693.09	17496.6
EPRS1	0.235983	0.154774	0.268629	0.174102	0.166513	0.268629	15368.7	10079.9	17494.8	11338.6	10844.4	17494.8
PAIP2	0.147157	0.166052	0.237956	0.291317	0.157518	0.291317	8837.08	9971.73	14289.7	17494.1	9459.24	17494.1
RPL22	0.389561	0.151736	0.145031	0.138321	0.175351	0.389561	17473.3	6805.94	6505.2	6204.26	7865.19	17473.3
PCLO	0.0402088	0.180943	0.29558	0.463901	0.0193667	0.463901	1513.31	6810.01	11124.5	17459.5	728.89	17459.5
STAT3	0.249372	0.149892	0.205045	0.194617	0.201074	0.249372	17454.6	10491.5	14351.9	13622	14074	17454.6
NDUFB8	0.144873	0.239834	0.212873	0.220119	0.1823	0.239834	10535.8	17441.7	15481	16007.9	13257.6	17441.7
TMBIM4	0.223669	0.148872	0.217284	0.196605	0.21357	0.223669	17438.3	11606.8	16940.6	15328.3	16650.9	17438.3
PTPRF	0.23054	0.107774	0.113308	0.112026	0.436352	0.436352	9203.79	4302.64	4523.58	4472.37	17420.4	17420.4
PSMB3	0.213828	0.183996	0.162239	0.175558	0.264378	0.264378	14070.9	12107.8	10676.1	11552.5	17397.4	17397.4
MRFAP1	0.199282	0.195842	0.179254	0.196379	0.229243	0.229243	15103.2	14842.5	13585.3	14883.2	17373.9	17373.9
MPC2	0.104603	0.342199	0.130628	0.185482	0.237089	0.342199	5307.41	17362.7	6627.87	9411.08	12029.6	17362.7
CYCS	0.181921	0.230133	0.197095	0.13407	0.256782	0.256782	12294.7	15553.1	13320.3	9060.87	17354.1	17354.1
PPP2CA	0.322402	0.151353	0.158092	0.175449	0.192704	0.322402	17340.6	8140.58	8503.06	9436.62	10364.7	17340.6
DYNC1H1	0.161831	0.165099	0.198952	0.245244	0.228874	0.245244	11431.1	11662	14053.2	17323.1	16166.8	17323.1
RDX	0.320842	0.122383	0.178335	0.169963	0.208476	0.320842	17315	6604.68	9624.23	9172.45	11250.9	17315
GNAI3	0.369225	0.150505	0.18998	0.13976	0.15053	0.369225	17299	7051.5	8900.99	6548.06	7052.65	17299
RPL28	0.423517	0.114147	0.116535	0.125529	0.220272	0.423517	17298.9	4662.43	4759.96	5127.33	8997.2	17298.9
COX6C	0.186382	0.200508	0.186652	0.194668	0.23179	0.23179	13901.5	14955.1	13921.6	14519.5	17288.3	17288.3
GNG5	0.365747	0.121321	0.0561515	0.101582	0.355199	0.365747	17286.8	5734.17	2653.97	4801.2	16788.3	17286.8
ARPC1A	0.292765	0.143141	0.123076	0.181494	0.259524	0.292765	17279.6	8448.49	7264.2	10712.2	15317.7	17279.6
DNAJB9	0.223762	0.120032	0.418955	0.166701	0.0705514	0.418955	9211.78	4941.44	17247.5	6862.7	2904.45	17247.5
COPB2	0.202746	0.184438	0.236664	0.164412	0.211741	0.236664	14770.7	13436.9	17241.8	11977.9	15426	17241.8
ATP5PF	0.231118	0.166182	0.149312	0.186474	0.266914	0.266914	14916.3	10725.4	9636.59	12035	17226.6	17226.6
SERINC2	0.273703	0.0142054	0.0141242	0.0160455	0.681922	0.681922	6906.77	358.466	356.416	404.9	17208	17208
DDIT4	0.524546	0.0265293	0.114969	0.0512107	0.282744	0.524546	17203.1	870.06	3770.55	1679.51	9272.93	17203.1
DDAH1	0.170085	0.183395	0.151465	0.165013	0.330042	0.330042	8851.06	9543.71	7882.08	8587.14	17175.1	17175.1
SNRPD2	0.2446	0.174441	0.15401	0.210941	0.216008	0.2446	17151.4	12231.9	10799.3	14791.2	15146.5	17151.4
SEL1L	0.427078	0.144677	0.183298	0.107876	0.137072	0.427078	17127	5801.93	7350.72	4326.11	5496.94	17127
NCOA4	0.252654	0.140676	0.19672	0.208026	0.201924	0.252654	17059.5	9498.57	13282.8	14046.1	13634.1	17059.5
TMEM176A	0.0335985	0.545154	0.0288834	0.253816	0.138548	0.545154	1050.7	17048.2	903.246	7937.38	4332.69	17048.2
PLK2	0.14254	0.392555	0.200438	0.106787	0.157681	0.392555	6186.83	17038.5	8699.81	4634.97	6843.99	17038.5
RBMX	0.311283	0.137873	0.16557	0.179711	0.205563	0.311283	17037.3	7546.1	9062.07	9836	11251	17037.3
ADCYAP1	0.0002086	0.00486817	0.990953	0.00364778	0.000322027	0.990953	3.58508	83.6662	17030.9	62.692	5.53447	17030.9
MYO6	0.245197	0.137602	0.138022	0.205812	0.273367	0.273367	15264.5	8566.26	8592.42	12812.6	17018.2	17018.2
IMPDH2	0.419134	0.131878	0.173966	0.124923	0.150099	0.419134	17018.1	5354.64	7063.56	5072.24	6094.5	17018.1
GOLPH3	0.46564	0.109748	0.089629	0.132907	0.202076	0.46564	17006.8	4008.39	3273.57	4854.22	7380.55	17006.8
BNIP3L	0.11469	0.178833	0.319184	0.209108	0.178186	0.319184	6110.9	9528.56	17006.8	11141.7	9494.12	17006.8
EHF	0.0955322	0.0942768	0.0283504	0.387277	0.394564	0.394564	4107.76	4053.78	1219.03	16652.4	16965.7	16965.7
ONECUT2	0.0321061	0.0309942	0.0427525	0.00165063	0.892497	0.892497	610.213	589.081	812.562	31.3721	16962.9	16962.9
ACP1	0.182566	0.189923	0.173039	0.170482	0.28399	0.28399	10894.6	11333.6	10326.1	10173.5	16947.1	16947.1
SUB1	0.146455	0.193419	0.15709	0.217359	0.285677	0.285677	8682.59	11466.8	9313.12	12886.2	16936.4	16936.4
KMT2C	0.200076	0.166605	0.182798	0.213611	0.236911	0.236911	14297	11905.2	13062.3	15264.2	16929.1	16929.1
G3BP1	0.260599	0.131785	0.263105	0.129449	0.215062	0.263105	16767.5	8479.31	16928.7	8329	13837.6	16928.7
EIF6	0.288761	0.124093	0.147996	0.125837	0.313314	0.313314	15594.1	6701.44	7992.29	6795.62	16920	16920
IER2	0.529908	0.0390641	0.0301027	0.0836151	0.31731	0.529908	16907.4	1246.39	960.466	2667.85	10124.2	16907.4
CDS2	0.146656	0.218398	0.290915	0.229374	0.114658	0.290915	8520.17	12688.1	16901.1	13325.8	6661.2	16901.1
EFNA5	0.0104938	0.181556	0.414562	0.330295	0.063092	0.414562	426.89	7385.76	16864.5	13436.5	2566.6	16864.5
UBXN4	0.195866	0.157416	0.215749	0.225125	0.205844	0.225125	14655.6	11778.6	16143.4	16845	15402.3	16845
TES	0.280946	0.111517	0.074693	0.066148	0.466696	0.466696	10128	4020.13	2692.65	2384.61	16824.2	16824.2
BEX4	0.057483	0.21321	0.259077	0.35636	0.11387	0.35636	2712.53	10061.1	12225.5	16816.1	5373.36	16816.1
PSMA2	0.240214	0.171793	0.1762	0.147914	0.26388	0.26388	15263.7	10916.1	11196.1	9398.77	16767.5	16767.5
BHLHE40	0.466525	0.0583728	0.130341	0.0842222	0.260539	0.466525	16741.3	2094.72	4677.3	3022.33	9349.49	16741.3
LGALS3	0.512813	0.00222769	0.0028472	0.000139433	0.481973	0.512813	16735.4	72.6996	92.9171	4.55034	15729	16735.4
COPZ1	0.229524	0.238671	0.179771	0.216886	0.135149	0.238671	16071.7	16712.1	12587.8	15186.7	9463.33	16712.1
SLC25A37	0.530971	0.0366386	0.0691443	0.0822455	0.281001	0.530971	16704.8	1152.68	2175.34	2587.51	8840.53	16704.8
RAB18	0.258302	0.148246	0.246577	0.153792	0.193082	0.258302	16679.2	9572.63	15922.1	9930.72	12467.8	16679.2
CADPS	0.0117541	0.261104	0.267692	0.443853	0.0155962	0.443853	440.481	9784.79	10031.7	16633.2	584.463	16633.2
PLS3	0.285302	0.0592047	0.020044	0.121538	0.513911	0.513911	9225.38	1914.42	648.134	3930	16617.6	16617.6
FXYD6	0.000418422	0.403144	0.151806	0.429749	0.0148815	0.429749	16.1777	15587	5869.39	16615.7	575.372	16615.7
STXBP1	0.00784212	0.256225	0.366631	0.313656	0.0556462	0.366631	353.922	11563.7	16546.4	14155.6	2511.37	16546.4
SRPRB	0.210458	0.214587	0.242195	0.197715	0.135045	0.242195	14376.3	14658.3	16544.2	13505.8	9224.85	16544.2
PRELID3B	0.102823	0.229909	0.286742	0.161552	0.218974	0.286742	5926.08	13250.6	16526.1	9310.89	12620.4	16526.1
FILIP1L	0.163006	0.0127748	0.0100924	0.0718535	0.742273	0.742273	3627.98	284.326	224.624	1599.22	16520.6	16520.6
CNDP2	0.243934	0.146803	0.0964707	0.142477	0.370316	0.370316	10863.7	6537.95	4296.39	6345.29	16492.3	16492.3
LRPAP1	0.0977992	0.288163	0.181203	0.219453	0.213382	0.288163	5593.7	16481.7	10364	12551.8	12204.5	16481.7
CALU	0.300388	0.189119	0.193569	0.117129	0.199795	0.300388	16466.8	10367.2	10611.2	6420.82	10952.4	16466.8
LUC7L3	0.123019	0.214159	0.242512	0.264261	0.156049	0.264261	7665.3	13344.2	15110.8	16466	9723.39	16466
LINC00506	0.139774	0.22796	0.207113	0.237786	0.187367	0.237786	9678.61	15785	14341.5	16465.5	12974.2	16465.5
NDUFA9	0.177053	0.186599	0.191081	0.174804	0.270462	0.270462	10775.2	11356.1	11628.9	10638.3	16459.9	16459.9
GUK1	0.28624	0.172074	0.172925	0.169762	0.199	0.28624	16450.8	9889.43	9938.32	9756.58	11436.9	16450.8
PSME2	0.220674	0.161209	0.0946297	0.169232	0.354255	0.354255	10243.4	7483.1	4392.59	7855.55	16444.1	16444.1
DEFB1	0.216741	0.000912034	0.000342009	0	0.782005	0.782005	4556.38	19.173	7.1898	0	16439.5	16439.5
JKAMP	0.126833	0.177291	0.321675	0.198377	0.175824	0.321675	6476.75	9053.38	16426.4	10130.1	8978.48	16426.4
ATP5IF1	0.254446	0.175868	0.180328	0.196883	0.192475	0.254446	16373.8	11317.2	11604.2	12669.5	12385.9	16373.8
SERPINI2	0.999573	0.000120678	0.000130004	0	0.0001764	0.999573	16356	1.97465	2.12726	0	2.88644	16356
EMC4	0.273144	0.1348	0.179381	0.177518	0.235157	0.273144	16352.5	8070.15	10739.1	10627.6	14078.3	16352.5
PRG4	7.08937e-05	0.0636372	0.0347921	0.900857	0.000642365	0.900857	1.2848	1153.29	630.532	16326.1	11.6415	16326.1
PSMB2	0.206058	0.165784	0.169309	0.167695	0.291154	0.291154	11552.6	9294.65	9492.3	9401.79	16323.5	16323.5
ACAT1	0.254364	0.157524	0.304549	0.155688	0.127875	0.304549	13605.7	8425.83	16290	8327.58	6839.89	16290
SND1	0.346162	0.149424	0.176215	0.2108	0.117398	0.346162	16282	7028.28	8288.4	9915.14	5521.91	16282
NOTCH2NLB	0.265873	0.0217875	0.017135	0.00882669	0.686378	0.686378	6306.44	516.793	406.437	209.366	16280.7	16280.7
MCFD2	0.353074	0.184115	0.128529	0.176799	0.157484	0.353074	16276.4	8487.53	5925.07	8150.25	7259.86	16276.4
KCNJ6	0.0063024	0.48201	0.308648	0.1913	0.0117398	0.48201	212.37	16242.1	10400.4	6446.17	395.592	16242.1
IGFBP3	0.0281679	0.0452802	0.0604066	4.32434e-05	0.866102	0.866102	527.879	848.571	1132.05	0.810401	16231.1	16231.1
CNTN1	0.00223846	0.542122	0.336384	0.118476	0.000779741	0.542122	67.0141	16229.8	10070.5	3546.9	23.3436	16229.8
SERBP1	0.38117	0.143431	0.140938	0.117955	0.216505	0.38117	16226.4	6105.89	5999.75	5021.37	9216.66	16226.4
MMADHC	0.278579	0.152534	0.144032	0.157461	0.267394	0.278579	16205.9	8873.42	8378.8	9160.04	15555.2	16205.9
ERP44	0.363125	0.152334	0.157224	0.127877	0.19944	0.363125	16197.5	6794.97	7013.08	5704.04	8896.17	16197.5
EIF2S1	0.315021	0.134265	0.154818	0.133322	0.262573	0.315021	16191.8	6901.1	7957.47	6852.62	13496	16191.8
CST3	0.270691	0.229846	0.173891	0.183277	0.142295	0.270691	16186.9	13744.4	10398.4	10959.7	8509.06	16186.9
SCD5	0.0636181	0.0316057	0.400441	0.230264	0.274071	0.400441	2571.06	1277.31	16183.4	9305.89	11076.3	16183.4
ASPH	0.208629	0.261333	0.166927	0.159151	0.20396	0.261333	12904.2	16164.1	10324.9	9843.85	12615.4	16164.1
PSMA4	0.212483	0.151618	0.159957	0.18199	0.293952	0.293952	11672.9	8329.22	8787.32	9997.74	16148.5	16148.5
CTSA	0.17893	0.190927	0.178981	0.198386	0.252776	0.252776	11424.4	12190.4	11427.7	12666.7	16139.4	16139.4
DDX24	0.128831	0.208593	0.280928	0.26764	0.114007	0.280928	7399.13	11980.1	16134.5	15371.3	6547.74	16134.5
SERINC3	0.223922	0.17806	0.231772	0.176939	0.189306	0.231772	15563.4	12375.9	16109	12298	13157.5	16109
SLC38A1	0.396323	0.0172817	0.0192549	0.249233	0.317907	0.396323	16077.2	701.049	781.093	10110.4	12896.2	16077.2
DOCK1	0.158004	0.179436	0.144586	0.202378	0.315596	0.315596	8044.1	9135.24	7360.97	10303.2	16067.2	16067.2
TMEM30A	0.350888	0.108654	0.14803	0.183176	0.209252	0.350888	16043.2	4967.82	6768.17	8375.09	9567.35	16043.2
MRPL42	0.103717	0.19234	0.235619	0.213217	0.255107	0.255107	6518.95	12089.2	14809.5	13401.4	16034.3	16034.3
ATP6V1D	0.0899296	0.193204	0.261565	0.23146	0.223842	0.261565	5508.29	11834	16021.1	14177.2	13710.6	16021.1
EDN1	0.159688	0.00243096	0.0007618	0.000336592	0.836783	0.836783	3046.48	46.3771	14.5334	6.4214	15963.9	15963.9
SLC12A2	0.116908	0.0516981	0.0919813	0.0677204	0.671693	0.671693	2777.57	1228.28	2185.35	1608.95	15958.5	15958.5
NARS1	0.187158	0.13605	0.18718	0.214337	0.275274	0.275274	10849.1	7886.48	10850.4	12424.6	15957	15957
CTNND1	0.341649	0.103895	0.0976693	0.113151	0.343636	0.343636	15857.3	4822.17	4533.22	5251.8	15949.5	15949.5
GPRC5A	0.735243	0.0158694	0.0117095	0.0143955	0.222783	0.735243	15917.2	343.556	253.499	311.648	4823	15917.2
NDUFV2	0.226541	0.197047	0.205175	0.151517	0.219721	0.226541	15889.2	13820.6	14390.7	10627.2	15410.9	15889.2
PER2	0.0397767	0.272244	0.186821	0.381676	0.119483	0.381676	1654.93	11326.8	7772.78	15879.8	4971.12	15879.8
ATP5F1E	0.169727	0.271437	0.193142	0.188307	0.177386	0.271437	9917.36	15860.4	11285.5	11003	10364.9	15860.4
ECHS1	0.0649175	0.158133	0.204843	0.215879	0.356227	0.356227	2884.24	7025.74	9101.03	9591.34	15826.9	15826.9
PLP2	0.348225	0.197652	0.151579	0.0995429	0.203	0.348225	15819.5	8979.15	6886.08	4522.13	9222.08	15819.5
PRRC2C	0.176868	0.206087	0.176395	0.192057	0.248594	0.248594	11250.1	13108.7	11220	12216.3	15812.5	15812.5
UQCRC2	0.167323	0.154969	0.161914	0.135383	0.380411	0.380411	6944.21	6431.51	6719.73	5618.64	15787.8	15787.8
MTDH	0.330641	0.119164	0.174225	0.159766	0.216205	0.330641	15786.5	5689.51	8318.4	7628.05	10322.8	15786.5
ADAM10	0.219545	0.142818	0.104237	0.12093	0.41247	0.41247	8400.6	5464.74	3988.51	4627.24	15782.6	15782.6
IL6ST	0.244051	0.181862	0.129752	0.104524	0.339812	0.339812	11333.1	8445.21	6025.34	4853.86	15780	15780
SLC40A1	0.287931	0.24685	0.042052	0.0787447	0.344422	0.344422	13183.3	11302.4	1925.4	3605.42	15769.8	15769.8
RPS21	0.371481	0.117747	0.128248	0.157515	0.22501	0.371481	15752.8	4993.14	5438.41	6679.49	9541.66	15752.8
MTCH2	0.15126	0.193231	0.186131	0.174547	0.294831	0.294831	8075.77	10316.6	9937.53	9319.03	15741	15741
SDHD	0.209029	0.17456	0.168951	0.170692	0.276767	0.276767	11878.2	9919.42	9600.69	9699.65	15727.4	15727.4
MBNL2	0.408629	0.141989	0.116298	0.229449	0.103635	0.408629	15704.7	5457.03	4469.64	8818.32	3982.97	15704.7
PLPP2	0.141796	0.00255874	0.000709017	0.000247925	0.854689	0.854689	2602.47	46.9624	13.0131	4.55034	15686.7	15686.7
HM13	0.357358	0.11843	0.174371	0.152723	0.197119	0.357358	15674.9	5194.72	7648.5	6698.92	8646.29	15674.9
BAZ2B	0.0924605	0.200625	0.219646	0.314662	0.172606	0.314662	4602.94	9987.68	10934.6	15664.8	8592.81	15664.8
UQCRB	0.193373	0.197971	0.189849	0.181961	0.236846	0.236846	12789.3	13093.5	12556.3	12034.6	15664.6	15664.6
TMX4	0.0925817	0.254057	0.238873	0.302835	0.111652	0.302835	4785.44	13131.9	12347.1	15653.2	5771.17	15653.2
ELOB	0.170915	0.172305	0.173462	0.231825	0.251493	0.251493	10633.4	10719.9	10791.9	14422.9	15646.6	15646.6
HNRNPR	0.205997	0.164142	0.172915	0.189985	0.266961	0.266961	12062.8	9611.85	10125.6	11125.1	15632.7	15632.7
ARPC4	0.191865	0.204713	0.15153	0.147014	0.304877	0.304877	9825.24	10483.2	7759.69	7528.45	15612.5	15612.5
PDZD8	0.282718	0.152098	0.212195	0.167175	0.185814	0.282718	15597	8390.97	11706.4	9222.74	10251	15597
LOC100129434	0.149483	0.216445	0.18806	0.241384	0.204628	0.241384	9650.44	13973.5	12141	15583.5	13210.6	15583.5
BROX	0.220142	0.166374	0.245232	0.191798	0.176454	0.245232	13988.4	10571.9	15582.8	12187.4	11212.4	15582.8
SEC62	0.208224	0.17006	0.214887	0.247812	0.159018	0.247812	13088	10689.2	13506.8	15576.3	9995.14	15576.3
KPNA6	0.127374	0.206149	0.250563	0.192618	0.223297	0.250563	7904.14	12792.5	15548.6	11952.9	13856.6	15548.6
ITGA6	0.780803	0.00515859	0.00541767	0.0482231	0.160397	0.780803	15547.6	102.72	107.878	960.234	3193.88	15547.6
EIF4H	0.323614	0.169821	0.131894	0.16005	0.214621	0.323614	15526.3	8147.67	6328	7678.85	10297.1	15526.3
NUDC	0.313991	0.137448	0.123286	0.169789	0.255486	0.313991	15478.3	6775.56	6077.44	8369.85	12594.3	15478.3
FABP5	0.06298	0.632053	0.026578	0.235932	0.0424575	0.632053	1540.74	15462.5	650.202	5771.8	1038.68	15462.5
AKR1A1	0.202052	0.158991	0.201321	0.118341	0.319295	0.319295	9784.67	7699.36	9749.28	5730.84	15462.3	15462.3
TNRC6B	0.0888856	0.240226	0.264612	0.295686	0.110591	0.295686	4644.12	12551.4	13825.5	15449.1	5778.19	15449.1
THAP5	0.101538	0.179471	0.370804	0.204952	0.143234	0.370804	4226.13	7469.84	15433.4	8530.4	5961.61	15433.4
C1orf43	0.150625	0.206544	0.237514	0.199326	0.205991	0.237514	9777.54	13407.4	15417.8	12938.8	13371.5	15417.8
MET	0.685346	0.0162017	0.0029534	0.0576109	0.237888	0.685346	15413.3	364.372	66.4211	1295.66	5350.04	15413.3
REEP3	0.14958	0.26891	0.177346	0.209183	0.19498	0.26891	8565.21	15398.3	10155.2	11978.2	11164.9	15398.3
RRBP1	0.610393	0.0932752	0.0506277	0.0373206	0.208383	0.610393	15397.3	2352.89	1277.09	941.42	5256.51	15397.3
NDUFS2	0.243897	0.128962	0.147624	0.178093	0.301424	0.301424	12442.5	6579.07	7531.13	9085.48	15377.3	15377.3
PSMA6	0.232935	0.152206	0.187555	0.179227	0.248077	0.248077	14429.6	9428.7	11618.5	11102.6	15367.6	15367.6
YBX1	0.320224	0.16428	0.108291	0.181124	0.226082	0.320224	15356.1	7877.94	5193.01	8685.64	10841.6	15356.1
EBP	0.345866	0.135729	0.119682	0.0957107	0.303013	0.345866	15345.9	6022.23	5310.23	4246.64	13444.6	15345.9
IBTK	0.333716	0.146264	0.183304	0.177975	0.158741	0.333716	15339.2	6723.02	8425.53	8180.63	7296.5	15339.2
UQCRH	0.162013	0.182652	0.130168	0.125979	0.399188	0.399188	6215.38	7007.2	4993.73	4833.01	15314.3	15314.3
RAP1B	0.261956	0.141975	0.165265	0.176839	0.253966	0.261956	15281.3	8282.16	9640.78	10315.9	14815.2	15281.3
CCT4	0.347408	0.159004	0.186449	0.13288	0.174259	0.347408	15261.8	6985.13	8190.8	5837.49	7655.27	15261.8
AZIN1	0.304257	0.150229	0.175558	0.218535	0.15142	0.304257	15248.6	7529.12	8798.56	10952.5	7588.8	15248.6
LCLAT1	0.0658164	0.457902	0.266164	0.0735421	0.136575	0.457902	2191.13	15244.3	8861.04	2448.34	4546.79	15244.3
TMA7	0.25262	0.188266	0.150207	0.214797	0.19411	0.25262	15242.4	11359.5	9063.11	12960.3	11712.1	15242.4
MLXIP	0.474039	0.129629	0.113315	0.131902	0.151116	0.474039	15232.1	4165.32	3641.11	4238.38	4855.76	15232.1
CS	0.335141	0.117818	0.142609	0.136168	0.268264	0.335141	15222.5	5351.41	6477.46	6184.9	12184.9	15222.5
SHISAL2B	0.00053011	0.0410679	0.837361	0.120992	4.85592e-05	0.837361	9.63597	746.505	15221	2199.31	0.882676	15221
CXCL8	0.454428	0.0558417	0.00846819	0.000410561	0.480851	0.480851	14374.4	1766.38	267.865	12.9868	15210.2	15210.2
DHCR24	0.289171	0.0329956	0.0199905	0.152745	0.505097	0.505097	8699.84	992.689	601.422	4595.41	15196.1	15196.1
PLEKHB2	0.183843	0.231158	0.215744	0.129596	0.239659	0.239659	11656.7	14656.8	13679.5	8217.14	15195.8	15195.8
GSTO1	0.218123	0.109113	0.149127	0.1373	0.386337	0.386337	8572.12	4288.1	5860.63	5395.8	15182.9	15182.9
C1S	0.0764095	0.00774062	0.00571879	0.000254043	0.909877	0.909877	1274.76	129.139	95.4084	4.23828	15179.8	15179.8
PCBP2	0.25573	0.17361	0.177967	0.132789	0.259905	0.259905	14926.7	10133.5	10387.8	7750.75	15170.4	15170.4
STMN1	0.0638505	0.312151	0.158151	0.262975	0.202872	0.312151	3095.97	15135.5	7668.41	12751.1	9836.84	15135.5
TMEM230	0.209658	0.18681	0.214165	0.158786	0.230581	0.230581	13758.1	12258.8	14053.9	10419.8	15131.1	15131.1
ARF6	0.322845	0.130975	0.186013	0.0858759	0.274291	0.322845	15125	6136.06	8714.56	4023.21	12850.3	15125
OSTC	0.188702	0.147843	0.240447	0.165225	0.257783	0.257783	11063.4	8667.96	14097.3	9687.06	15113.6	15113.6
LIN7C	0.100641	0.171983	0.34744	0.165484	0.214451	0.34744	4377.69	7480.93	15112.9	7198.23	9328.2	15112.9
ATP6V1A	0.0983571	0.16542	0.303617	0.273809	0.158797	0.303617	4895.02	8232.63	15110.3	13626.9	7903	15110.3
PCM1	0.161017	0.196536	0.225017	0.266373	0.151057	0.266373	9130.31	11144.3	12759.4	15104.4	8565.49	15104.4
PLSCR1	0.273865	0.093517	0.0670641	0.0739075	0.491646	0.491646	8404.35	2869.84	2058.06	2268.07	15087.6	15087.6
MOB1A	0.131268	0.172134	0.149175	0.142779	0.404644	0.404644	4887.89	6409.61	5554.7	5316.54	15067.4	15067.4
CHMP3	0.260955	0.150535	0.176081	0.192155	0.220274	0.260955	15066.1	8691.1	10165.9	11094	12717.5	15066.1
B4GALT1	0.32652	0.107997	0.0977356	0.0917738	0.375973	0.375973	13068.1	4322.3	3911.62	3673.01	15047.4	15047.4
SNU13	0.145862	0.226948	0.200524	0.223052	0.203613	0.226948	9671.11	15047.3	13295.4	14789	13500.1	15047.3
YPEL5	0.177388	0.23561	0.195493	0.14349	0.248018	0.248018	10755.1	14285.2	11852.9	8699.89	15037.5	15037.5
COPA	0.255053	0.20536	0.159613	0.212649	0.167324	0.255053	15036.2	12106.7	9409.73	12536.4	9864.31	15036.2
PSMD11	0.199358	0.157988	0.246067	0.186174	0.210414	0.246067	12171.8	9645.93	15023.6	11366.8	12846.8	15023.6
LSM12	0.134136	0.187131	0.2447	0.157416	0.276618	0.276618	7273.43	10147.1	13268.7	8535.77	14999.4	14999.4
TUBA4A	0.197775	0.258228	0.218322	0.212228	0.113447	0.258228	11458.1	14960.4	12648.4	12295.4	6572.51	14960.4
PARD6B	0.418952	0.0941951	0.0727121	0.0677576	0.346383	0.418952	14945	3360.16	2593.81	2417.07	12356.3	14945
STRAP	0.208459	0.171551	0.191241	0.205322	0.223427	0.223427	13939.7	11471.6	12788.4	13729.9	14940.6	14940.6
COX5B	0.181772	0.158107	0.161918	0.186544	0.311659	0.311659	8710.29	7576.27	7758.91	8938.95	14934.3	14934.3
SLC44A1	0.412835	0.125624	0.149877	0.116444	0.195221	0.412835	14920.6	4540.29	5416.81	4208.49	7055.62	14920.6
PDK3	0.0459763	0.542942	0.285139	0.0462194	0.0797229	0.542942	1262.36	14907.4	7829	1269.03	2188.93	14907.4
SCP2	0.190939	0.227409	0.163355	0.192634	0.225663	0.227409	12486.5	14871.4	10682.6	12597.3	14757.2	14871.4
ZNF706	0.301707	0.14888	0.141028	0.217801	0.190584	0.301707	14861.2	7333.36	6946.57	10728.2	9387.56	14861.2
TMEM50A	0.309453	0.122305	0.117215	0.129114	0.321913	0.321913	14283.4	5645.21	5410.26	5959.49	14858.5	14858.5
HLA-A-2	0.121847	0.309567	0.131463	0.178877	0.258245	0.309567	5848.14	14857.9	6309.64	8585.33	12394.7	14857.9
PRMT2	0.106682	0.183405	0.30286	0.245281	0.161772	0.30286	5233.39	8997.16	14857.1	12032.6	7935.89	14857.1
XIST	0.308756	0.154048	0.116982	0.194534	0.22568	0.308756	14842.3	7405.3	5623.47	9351.49	10848.7	14842.3
CYB5R3	0.108566	0.172576	0.154572	0.17376	0.390526	0.390526	4120.49	6549.9	5866.59	6594.83	14821.9	14821.9
PSMB7	0.289666	0.117637	0.154253	0.167445	0.270998	0.289666	14820.3	6018.72	7892.14	8567.09	13865.2	14820.3
TUBB4B	0.299794	0.141698	0.102626	0.153281	0.302602	0.302602	14674.9	6936.12	5023.54	7503.11	14812.4	14812.4
FNDC3B	0.313713	0.112158	0.156361	0.0926376	0.325131	0.325131	14267.1	5100.73	7111.02	4212.98	14786.3	14786.3
UQCR10	0.177754	0.187293	0.137252	0.206596	0.291105	0.291105	9020.96	9505.04	6965.46	10484.7	14773.5	14773.5
SKIL	0.182077	0.121454	0.185807	0.175173	0.335489	0.335489	8012.81	5344.9	8176.95	7708.95	14764.1	14764.1
EWSR1	0.269134	0.162829	0.176044	0.113894	0.278099	0.278099	14275.2	8636.69	9337.63	6041.08	14750.7	14750.7
ATP5PD	0.220568	0.145254	0.143068	0.200317	0.290793	0.290793	11185.3	7366.07	7255.19	10158.4	14746.6	14746.6
SRRM2	0.32582	0.157337	0.15395	0.18827	0.174623	0.32582	14745	7120.28	6967.02	8520.16	7902.57	14745
LMNA	0.348216	0.138105	0.10269	0.0779808	0.333008	0.348216	14744.3	5847.69	4348.14	3301.89	14100.4	14744.3
UBE2V1	0.277032	0.169709	0.180872	0.165861	0.206526	0.277032	14743.9	9032.09	9626.15	8827.27	10991.5	14743.9
RHBDD2	0.0843188	0.248256	0.280239	0.225509	0.161677	0.280239	4434.94	13057.6	14739.8	11861.2	8503.75	14739.8
ANKRD12	0.208757	0.19739	0.267662	0.1928	0.133392	0.267662	11488.5	10862.9	14730.1	10610.3	7340.89	14730.1
SUSD6	0.0877799	0.102089	0.218419	0.203769	0.387942	0.387942	3330.29	3873.18	8286.63	7730.83	14718.2	14718.2
AP1G2	0.379037	0.116462	0.134169	0.161021	0.20931	0.379037	14714.1	4521.04	5208.42	6250.78	8125.38	14714.1
RAB2A	0.185484	0.211861	0.243363	0.154902	0.20439	0.243363	11207.3	12801.1	14704.5	9359.5	12349.7	14704.5
H4C3	0.21713	0.151701	0.217918	0.157582	0.255668	0.255668	12471.7	8713.59	12517	9051.37	14685.3	14685.3
UQCRFS1	0.262448	0.172184	0.135814	0.131579	0.297974	0.297974	12920.5	8476.74	6686.23	6477.74	14669.5	14669.5
PRSS23	0.1111	0.0218095	0.282883	0.333575	0.250633	0.333575	4884.73	958.901	12437.5	14666.3	11019.6	14666.3
ARPC1B	0.244538	0.127057	0.0705758	0.112951	0.444878	0.444878	8059.78	4187.69	2326.12	3722.78	14662.8	14662.8
PLCXD3	0.00219406	0.214347	0.563393	0.207761	0.0123058	0.563393	57.0977	5578.11	14661.6	5406.72	320.244	14661.6
GARS1	0.292769	0.16522	0.156989	0.151115	0.233906	0.292769	14658.8	8272.52	7860.39	7566.27	11711.6	14658.8
FBXO7	0.14484	0.139925	0.291073	0.180011	0.244152	0.291073	7290.61	7043.2	14651.3	9060.96	12289.5	14651.3
ENO2	0.016079	0.204323	0.349852	0.375355	0.0543911	0.375355	627.031	7967.98	13643.2	14637.7	2121.09	14637.7
FUNDC2	0.304139	0.166094	0.158326	0.140201	0.23124	0.304139	14603.2	7974.98	7601.99	6731.76	11103	14603.2
RBM4	0.16213	0.181703	0.229756	0.176139	0.250272	0.250272	9456.13	10597.7	13400.4	10273.2	14596.9	14596.9
MALL	0.102481	0.0192277	0.0156164	0.0151589	0.847516	0.847516	1761.27	330.456	268.39	260.526	14565.8	14565.8
CFLAR	0.237543	0.157618	0.145701	0.188132	0.271006	0.271006	12763.5	8469.02	7828.71	10108.6	14561.5	14561.5
IDI1	0.142912	0.282011	0.221214	0.190723	0.163141	0.282011	7376.52	14556.3	11418.2	9844.36	8420.66	14556.3
PNISR	0.133517	0.233758	0.228558	0.235166	0.169002	0.235166	8262.86	14466.5	14144.6	14553.5	10458.9	14553.5
TECR	0.0821172	0.218175	0.257961	0.163813	0.277934	0.277934	4298.76	11421.3	13504	8575.48	14549.6	14549.6
CLINT1	0.263305	0.10066	0.152021	0.131168	0.352847	0.352847	10843.8	4145.52	6260.75	5401.97	14531.5	14531.5
GGT1	0.0776527	0.00174807	0.00219295	0.000291747	0.918115	0.918115	1228.55	27.6565	34.6949	4.61577	14525.6	14525.6
APCS	0.000619372	2.82498e-05	0	0	0.999352	0.999352	8.99357	0.4102	0	0	14511.1	14511.1
ERP29	0.121408	0.266609	0.178123	0.195605	0.238256	0.266609	6596.92	14486.7	9678.64	10628.6	12946.1	14486.7
SUMO1	0.193929	0.183424	0.213326	0.161483	0.247837	0.247837	11330.1	10716.4	12463.4	9434.46	14479.7	14479.7
SEL1L3	0.306276	0.0435226	0.0588176	0.0614719	0.529912	0.529912	8347.35	1186.18	1603.04	1675.37	14442.4	14442.4
COX8A	0.132524	0.26822	0.153768	0.199908	0.24558	0.26822	7134.6	14439.9	8278.25	10762.3	13221.1	14439.9
RBBP4	0.20316	0.147024	0.232716	0.213156	0.203944	0.232716	12597.8	9116.85	14430.5	13217.6	12646.4	14430.5
SMS	0.194547	0.117624	0.152596	0.192929	0.342303	0.342303	8201	4958.37	6432.57	8132.78	14429.5	14429.5
MAL2	0.268851	0.0644611	0.102063	0.130803	0.433821	0.433821	8938.77	2143.2	3393.41	4348.95	14423.7	14423.7
PRDX6	0.336373	0.127416	0.159095	0.134631	0.242484	0.336373	14414.7	5460.19	6817.74	5769.37	10391.2	14414.7
SELENOF	0.172019	0.180668	0.225229	0.192839	0.229245	0.229245	10811.3	11354.9	14155.5	12119.8	14407.9	14407.9
PRKACB	0.0258252	0.0997042	0.322301	0.505243	0.0469267	0.505243	736.438	2843.19	9190.83	14407.7	1338.18	14407.7
WDR1	0.256167	0.119266	0.098822	0.107494	0.418251	0.418251	8806.13	4099.94	3397.16	3695.28	14378	14378
JUN	0.452314	0.0675511	0.0794688	0.112734	0.287933	0.452314	14376.4	2147.06	2525.85	3583.16	9151.7	14376.4
PNRC2	0.27335	0.171879	0.166611	0.225131	0.163028	0.27335	14376.1	9039.54	8762.48	11840.2	8574.04	14376.1
UBA1	0.16813	0.183781	0.17894	0.170883	0.298266	0.298266	8094.74	8848.28	8615.19	8227.26	14360.2	14360.2
YWHAH	0.278767	0.188518	0.173461	0.17099	0.188265	0.278767	14350.4	9704.57	8929.46	8802.3	9691.54	14350.4
EIF4EBP2	0.379764	0.124699	0.101474	0.0982643	0.295798	0.379764	14340.6	4708.89	3831.87	3710.65	11169.9	14340.6
TMEM147	0.336311	0.189194	0.14319	0.0841426	0.247162	0.336311	14337.2	8065.51	6104.34	3587.07	10536.7	14337.2
CSRP1	0.276653	0.148276	0.0919917	0.182277	0.300802	0.300802	13184.9	7066.62	4384.19	8687.03	14335.8	14335.8
GOLM1	0.30798	0.095293	0.0668301	0.0524076	0.47749	0.47749	9245.61	2860.71	2006.25	1573.29	14334.3	14334.3
POLR1D	0.452786	0.100807	0.13053	0.103432	0.212444	0.452786	14333.8	3191.24	4132.16	3274.34	6725.32	14333.8
CLMN	0.443495	0.057355	0.0227885	0.00996147	0.4664	0.4664	13614.9	1760.74	699.585	305.807	14318	14318
MLF2	0.206316	0.167857	0.163387	0.159976	0.302465	0.302465	9760.49	7941.05	7729.6	7568.21	14309.1	14309.1
LAD1	0.254264	0.000562981	0.0087171	0	0.736456	0.736456	4932.59	10.9216	169.107	0	14286.9	14286.9
SMIM14	0.303724	0.13484	0.183306	0.19962	0.17851	0.303724	14280.3	6339.81	8618.53	9385.59	8393.06	14280.3
PSMD8	0.282575	0.163778	0.143768	0.190119	0.21976	0.282575	14260.7	8265.41	7255.53	9594.75	11090.6	14260.7
MCL1	0.482311	0.070461	0.0722717	0.124665	0.250291	0.482311	14247.7	2081.45	2134.94	3682.65	7393.69	14247.7
TAF7	0.150996	0.18161	0.219754	0.244336	0.203304	0.244336	8796.2	10579.6	12801.6	14233.7	11843.3	14233.7
CXCL17	0.991567	0.0018051	4.66094e-05	0.000396664	0.0061842	0.991567	14231.7	25.9082	0.668972	5.69321	88.7601	14231.7
FDPS	0.160677	0.197226	0.173095	0.140365	0.328637	0.328637	6957.11	8539.64	7494.77	6077.64	14229.5	14229.5
CHMP1B	0.298219	0.138379	0.209264	0.150645	0.203493	0.298219	14210.2	6593.79	9971.46	7178.28	9696.47	14210.2
CCT2	0.256056	0.15425	0.145934	0.159044	0.284716	0.284716	12774.7	7695.55	7280.7	7934.76	14204.5	14204.5
BRK1	0.186201	0.197833	0.196269	0.183035	0.236662	0.236662	11162.8	11860.2	11766.4	10973	14188	14188
APP	0.145746	0.114905	0.135575	0.156191	0.447584	0.447584	4614.92	3638.37	4292.87	4945.65	14172.4	14172.4
LIMA1	0.347217	0.122067	0.0563483	0.0858828	0.388484	0.388484	12666.8	4453.13	2055.64	3133.08	14172.3	14172.3
HNRNPF	0.273667	0.149938	0.162687	0.147677	0.266031	0.273667	14164.6	7760.54	8420.4	7643.54	13769.3	14164.6
SNX6	0.162853	0.127524	0.147481	0.117389	0.444753	0.444753	5181.96	4057.79	4692.84	3735.31	14152	14152
RAB7A	0.220929	0.185856	0.180317	0.18993	0.222968	0.222968	14015.6	11790.5	11439.1	12049	14144.9	14144.9
AHI1	0.0720692	0.272392	0.252928	0.329885	0.0727262	0.329885	3089.81	11678.2	10843.8	14143.1	3117.98	14143.1
NCOR1	0.273554	0.169346	0.154275	0.215065	0.18776	0.273554	14129.8	8747.17	7968.73	11108.7	9698.33	14129.8
DLD	0.184677	0.159903	0.213196	0.137501	0.304723	0.304723	8563.13	7414.42	9885.52	6375.68	14129.5	14129.5
TARDBP	0.155721	0.174259	0.23597	0.26131	0.172741	0.26131	8419.94	9422.29	12759.1	14129.2	9340.22	14129.2
TRMT112	0.257918	0.195377	0.176758	0.235808	0.134138	0.257918	14128.7	10702.7	9682.76	12917.5	7348.07	14128.7
UBE2B	0.213043	0.166555	0.199891	0.233391	0.187121	0.233391	12894.7	10080.9	12098.6	14126.3	11325.7	14126.3
VCAM1	0.000380173	0.000547734	0.000249908	0.00018949	0.998633	0.998633	5.37762	7.74779	3.53499	2.68037	14125.8	14125.8
NDUFB9	0.159421	0.207532	0.20815	0.179705	0.245193	0.245193	9184.19	11955.8	11991.5	10352.8	14125.5	14125.5
BLVRB	0.471926	0.0837092	0.0829218	0.0828116	0.278632	0.471926	14114.3	2503.56	2480.01	2476.72	8333.28	14114.3
RBM3	0.420403	0.128748	0.12653	0.103102	0.221217	0.420403	14110.4	4321.3	4246.87	3460.53	7424.94	14110.4
ATP6AP1	0.190852	0.216485	0.254685	0.192365	0.145612	0.254685	10552.2	11969.4	14081.5	10635.8	8050.86	14081.5
UFC1	0.281972	0.169092	0.169406	0.147051	0.23248	0.281972	14070.6	8437.84	8453.48	7337.95	11600.9	14070.6
IST1	0.221388	0.173862	0.154627	0.190714	0.25941	0.25941	11999	9423.09	8380.62	10336.5	14059.7	14059.7
C12orf45	0.181565	0.185202	0.197735	0.213298	0.2222	0.2222	11450.3	11679.6	12470.1	13451.5	14013	14013
MAP1LC3B	0.255607	0.160113	0.200166	0.141461	0.242654	0.255607	14012.2	8777.25	10972.9	7754.75	13302.1	14012.2
HSPH1	0.150685	0.127013	0.209752	0.344435	0.168115	0.344435	6128.7	5165.92	8531.12	14009	6837.63	14009
GFPT1	0.237147	0.190813	0.251507	0.180058	0.140474	0.251507	13202.8	10623.2	14002.3	10024.5	7820.7	14002.3
NBPF9	0.164157	0.101328	0.130636	0.068115	0.535764	0.535764	4287.82	2646.72	3412.26	1779.19	13994.3	13994.3
NDUFA6	0.219206	0.19123	0.153624	0.101612	0.334328	0.334328	9170.78	8000.34	6427.06	4251.08	13987	13987
CXCL1	0.161027	0.0350512	0.00176522	0.000121526	0.802035	0.802035	2807.95	611.213	30.7815	2.11914	13985.7	13985.7
CALD1	0.125868	0.0052194	0.141437	0.12499	0.602486	0.602486	2920.06	121.087	3281.26	2899.7	13977.3	13977.3
PDLIM5	0.262964	0.14511	0.17456	0.168393	0.248974	0.262964	13976.5	7712.58	9277.84	8950.08	13232.9	13976.5
CYP3A5	0.561384	0.0779326	0.00605696	0.0119794	0.342647	0.561384	13970.5	1939.42	150.733	298.117	8527.07	13970.5
LMAN2	0.346931	0.126693	0.134463	0.113548	0.278365	0.346931	13969.2	5101.32	5414.16	4572.02	11208.4	13969.2
EIF4G1	0.3833	0.128693	0.161336	0.137842	0.188829	0.3833	13961.3	4687.49	5876.52	5020.74	6877.92	13961.3
SCOC	0.171149	0.21401	0.265183	0.211673	0.137985	0.265183	9008.98	11265.1	13958.8	11142.1	7263.28	13958.8
PDCD6IP	0.370346	0.126527	0.119486	0.120973	0.262669	0.370346	13945.6	4764.46	4499.3	4555.31	9890.95	13945.6
TFRC	0.146315	0.164944	0.214559	0.122206	0.351976	0.351976	5794.09	6531.83	8496.58	4839.4	13938.3	13938.3
ARID5B	0.0981973	0.214933	0.323472	0.171447	0.191952	0.323472	4228	9254.18	13927.4	7381.83	8264.7	13927.4
C15orf48	0.382296	0.159453	0.0748111	0.132953	0.250486	0.382296	13915.9	5804.24	2723.19	4839.62	9117.92	13915.9
PAPSS1	0.172064	0.155002	0.124188	0.11726	0.431485	0.431485	5544	4994.24	4001.41	3778.18	13902.7	13902.7
SEC63	0.317056	0.154512	0.281739	0.132993	0.1137	0.317056	13882.9	6765.57	12336.4	5823.36	4978.55	13882.9
MXRA7	0.0366014	0.223838	0.415296	0.189608	0.134657	0.415296	1223.51	7482.42	13882.5	6338.21	4501.29	13882.5
AHCYL1	0.128981	0.154015	0.261823	0.171527	0.283653	0.283653	6310.85	7535.72	12810.6	8392.58	13878.7	13878.7
PTPRN2	0.0206149	0.401244	0.212644	0.319419	0.0460776	0.401244	712.744	13872.7	7351.99	11043.7	1593.09	13872.7
PDGFA	0.372179	0.137474	0.104148	0.0949046	0.291294	0.372179	13861.5	5120.09	3878.9	3534.63	10849	13861.5
CA12	0.756795	0.0016522	0.00136783	0.00185426	0.23833	0.756795	13853.4	30.2442	25.0386	33.9429	4362.73	13853.4
TMEM123	0.380784	0.0708582	0.150722	0.0592997	0.338336	0.380784	13839	2575.24	5477.77	2155.16	12296.3	13839
CCPG1	0.271218	0.145685	0.23869	0.185932	0.158475	0.271218	13836.9	7432.53	12177.4	9485.8	8085.01	13836.9
COX7A2L	0.217329	0.207351	0.22653	0.164743	0.184047	0.22653	13249.6	12641.3	13810.5	10043.7	11220.6	13810.5
GMNN	0.273103	0.0415362	0.0536886	0.0263552	0.605317	0.605317	6229.61	947.46	1224.66	601.173	13807.5	13807.5
PSMC1	0.210173	0.119096	0.193413	0.194252	0.283066	0.283066	10233.8	5799.06	9417.68	9458.54	13783.1	13783.1
CDV3	0.275202	0.197102	0.248269	0.127775	0.151652	0.275202	13748.5	9846.77	12402.9	6383.32	7576.16	13748.5
ANAPC16	0.192319	0.165059	0.246476	0.220036	0.17611	0.246476	10724.8	9204.64	13744.9	12270.5	9820.94	13744.9
IFNGR2	0.200042	0.114421	0.118627	0.0925274	0.474383	0.474383	5794.17	3314.18	3436	2680.03	13740.4	13740.4
CALCOCO2	0.191325	0.244109	0.213135	0.2162	0.135231	0.244109	10758.1	13726.1	11984.4	12156.8	7603.96	13726.1
RO60	0.186054	0.146093	0.211705	0.222251	0.233896	0.233896	10917.3	8572.5	12422.5	13041.3	13724.6	13724.6
ADIPOR1	0.284263	0.173569	0.191777	0.200166	0.150225	0.284263	13722.6	8378.91	9257.9	9662.9	7252.03	13722.6
ABLIM1	0.0961621	0.279222	0.222124	0.205336	0.197155	0.279222	4718.8	13701.8	10899.9	10076.1	9674.67	13701.8
BCHE	0.00065707	0.000853777	0.0161513	0.982338	0	0.982338	9.16313	11.9063	225.237	13699.1	0	13699.1
PSMA3	0.229299	0.144782	0.185772	0.189496	0.250652	0.250652	12518.4	7904.23	10142.1	10345.4	13684.1	13684.1
PRUNE2	0.00182869	0.147452	0.485345	0.364629	0.000744449	0.485345	51.5377	4155.62	13678.4	10276.3	20.9807	13678.4
UBE4A	0.195337	0.204324	0.301406	0.196184	0.102748	0.301406	8860.58	9268.26	13672	8899.02	4660.71	13672
DZIP3	0.0170619	0.270345	0.305964	0.366495	0.0401343	0.366495	636.357	10083.1	11411.5	13669.2	1496.89	13669.2
C12orf75	0.0998382	0.302927	0.166065	0.0186968	0.412473	0.412473	3306.87	10033.6	5500.46	619.28	13662.1	13662.1
PNPO	0.0886346	0.160989	0.296857	0.191091	0.262429	0.296857	4075.27	7401.99	13649	8786.03	12066	13649
POGZ	0.0708102	0.2068	0.236197	0.292467	0.193726	0.292467	3304.11	9649.59	11021.3	13647	9039.55	13647
RFX6	0.000218247	0.452509	0.20006	0.345368	0.00184523	0.452509	6.57265	13627.6	6024.93	10401	55.5703	13627.6
RAB6A	0.23598	0.13645	0.196823	0.155582	0.275165	0.275165	11685.9	6757.09	9746.78	7704.5	13626.3	13626.3
SERINC5	0.184466	0.187963	0.117495	0.0709931	0.439083	0.439083	5707.95	5816.15	3635.66	2196.75	13586.6	13586.6
UGT2B15	0.085212	0.00554332	0.0030082	0.00300575	0.903231	0.903231	1281.59	83.3713	45.2433	45.2063	13584.6	13584.6
TMCO1	0.199644	0.158632	0.214259	0.187355	0.24011	0.24011	11290.2	8970.93	12116.7	10595.3	13578.6	13578.6
C1orf198	0.231177	0.0966653	0.0705292	0.0417461	0.559882	0.559882	5593.37	2338.83	1706.46	1010.05	13546.4	13546.4
PHACTR2	0.102431	0.212808	0.361211	0.167498	0.156052	0.361211	3834.65	7966.78	13522.5	6270.52	5842.03	13522.5
DAP	0.216164	0.206492	0.163741	0.236312	0.177291	0.236312	12355.7	11802.9	9359.22	13507.3	10133.7	13507.3
TM9SF3	0.282097	0.158256	0.15772	0.173776	0.228152	0.282097	13497.6	7572.11	7546.47	8314.73	10916.4	13497.6
UBE2L3	0.236922	0.183646	0.15437	0.171696	0.253365	0.253365	12621.4	9783.26	8223.66	9146.65	13497.3	13497.3
EI24	0.310018	0.207487	0.15443	0.1786	0.149464	0.310018	13496.4	9032.82	6722.99	7775.22	6506.82	13496.4
SRSF10	0.1682	0.191402	0.170904	0.225611	0.243883	0.243883	9306.5	10590.3	9456.16	12483.1	13494.1	13494.1
MIR7-3HG	0	0.267587	0.294081	0.4382	0.000131692	0.4382	0	8235.32	9050.72	13486.1	4.05298	13486.1
GPRC5B	0.27556	0.00114282	0.000539844	0	0.722757	0.722757	5139.04	21.3128	10.0678	0	13479	13479
ARPP19	0.190249	0.206675	0.242937	0.227094	0.133044	0.242937	10540.5	11450.5	13459.6	12581.8	7371.12	13459.6
ILK	0.333007	0.115175	0.124229	0.128602	0.298986	0.333007	13453	4652.92	5018.68	5195.33	12078.6	13453
SBDS	0.258908	0.155467	0.22876	0.205488	0.151378	0.258908	13435.2	8067.48	11870.8	10663.2	7855.29	13435.2
IFNGR1	0.364586	0.0802337	0.148446	0.052814	0.35392	0.364586	13425.1	2954.43	5466.2	1944.76	13032.3	13425.1
AKR1C2	0.823801	0.00725374	0.00905106	0.00244657	0.157447	0.823801	13420.7	118.172	147.453	39.8576	2565.01	13420.7
YBX3	0.673668	0.0102336	0.00216419	0.000204465	0.31373	0.673668	13414.1	203.773	43.0935	4.07132	6247.01	13414.1
DCDC2	0.0309805	0.0602361	0.072949	0.0356456	0.800189	0.800189	518.182	1007.51	1220.15	596.211	13384	13384
ACTN1	0.33592	0.115857	0.0559053	0.138985	0.353333	0.353333	12718.5	4386.52	2116.66	5262.2	13377.7	13377.7
SELENOW	0.177288	0.109053	0.259034	0.188985	0.265639	0.265639	8928.04	5491.77	13044.7	9517.07	13377.3	13377.3
PSMD1	0.213019	0.155777	0.274634	0.174485	0.182085	0.274634	10375.7	7587.56	13376.8	8498.81	8868.99	13376.8
SYT14	0.0131108	0.255547	0.494932	0.229366	0.00704456	0.494932	354.033	6900.56	13364.7	6193.58	190.225	13364.7
NDUFC2	0.1776	0.200583	0.21762	0.197372	0.206825	0.21762	10905.5	12316.8	13362.9	12119.6	12700.1	13362.9
EFNA1	0.423091	0.092907	0.0256858	0.022383	0.435933	0.435933	12949.1	2843.51	786.138	685.054	13342.2	13342.2
CASC4	0.222555	0.189771	0.233609	0.184843	0.169222	0.233609	12705.2	10833.6	13336.3	10552.3	9660.57	13336.3
VPS13C	0.0995427	0.265908	0.26374	0.254163	0.116647	0.265908	4990.56	13331.3	13222.6	12742.4	5848.08	13331.3
PIAS1	0.0920299	0.21186	0.338928	0.200276	0.156906	0.338928	3618.56	8330.22	13326.4	7874.72	6169.46	13326.4
SH3GLB1	0.316772	0.143624	0.187844	0.151824	0.199935	0.316772	13324.3	6041.23	7901.25	6386.14	8409.84	13324.3
STAU1	0.382483	0.119172	0.123735	0.104603	0.270007	0.382483	13291.3	4141.22	4299.78	3634.96	9382.75	13291.3
NDUFB4	0.159742	0.197818	0.208788	0.213958	0.219694	0.219694	9659.04	11961.4	12624.7	12937.3	13284.2	13284.2
GNG12	0.28527	0.1122	0.0839041	0.2238	0.294826	0.294826	12853.2	5055.34	3780.41	10083.6	13283.8	13283.8
NGRN	0.144053	0.187783	0.211559	0.289714	0.166891	0.289714	6600.35	8604.03	9693.39	13274.4	7646.78	13274.4
DDX21	0.399317	0.156456	0.144081	0.130057	0.170089	0.399317	13273.3	5200.59	4789.24	4323.08	5653.75	13273.3
HUWE1	0.238416	0.174978	0.204971	0.221648	0.159987	0.238416	13266.7	9736.64	11405.6	12333.6	8902.47	13266.7
IARS1	0.22717	0.156386	0.224645	0.188833	0.202966	0.22717	13257.1	9126.32	13109.7	11019.9	11844.6	13257.1
TM9SF1	0.245799	0.12877	0.132479	0.0760091	0.416943	0.416943	7812.43	4092.79	4210.69	2415.86	13252	13252
KARS1	0.295337	0.145454	0.199764	0.07518	0.284265	0.295337	13231.9	6516.73	8949.98	3368.28	12735.9	13231.9
HAX1	0.165581	0.218395	0.29495	0.20554	0.115534	0.29495	7423.85	9791.78	13224.2	9215.41	5180.01	13224.2
PDHA1	0.127153	0.154016	0.170191	0.13901	0.40963	0.40963	4103.56	4970.46	5492.47	4486.2	13219.8	13219.8
CDCP1	0.229085	0.060492	0.223606	0.25634	0.230477	0.25634	11805.4	3117.34	11523.1	13210	11877.2	13210
LAMTOR5	0.244077	0.196202	0.142405	0.184622	0.232694	0.244077	13194.8	10606.7	7698.39	9980.65	12579.4	13194.8
PHPT1	0.146938	0.238878	0.224985	0.198828	0.190372	0.238878	8115.18	13192.9	12425.6	10981	10514	13192.9
MAN1A1	0.126121	0.379855	0.188427	0.263055	0.0425407	0.379855	4379.53	13190.4	6543.11	9134.55	1477.22	13190.4
SELENOK	0.168982	0.257499	0.24805	0.187859	0.13761	0.257499	8649.53	13180.4	12696.7	9615.76	7043.74	13180.4
AHCY	0.489888	0.144164	0.138611	0.10327	0.124067	0.489888	13170.9	3875.94	3726.63	2776.48	3335.61	13170.9
BCL10	0.201759	0.0889583	0.0985917	0.0488055	0.561886	0.561886	4728.54	2084.88	2310.66	1143.84	13168.7	13168.7
FAM107B	0.550791	0.164261	0.0595313	0.0428115	0.182605	0.550791	13164.8	3926.12	1422.9	1023.27	4364.58	13164.8
UBD	0.391158	0.00498375	2.1023e-05	0	0.603838	0.603838	8523.58	108.599	0.458104	0	13158	13158
FAM241A	0.168903	0.220237	0.176296	0.266052	0.168512	0.266052	8350.02	10887.8	8715.5	13152.7	8330.7	13152.7
TC2N	0.58613	0.0108661	0.026315	0.0231932	0.353496	0.58613	13152.6	243.832	590.501	520.448	7932.35	13152.6
ATP5MD	0.277502	0.185255	0.141361	0.153767	0.242114	0.277502	13149.4	8778.3	6698.38	7286.24	11472.5	13149.4
CAMK2D	0.15575	0.300059	0.244764	0.142921	0.156507	0.300059	6824.92	13148.5	10725.5	6262.76	6858.12	13148.5
ATP6V1E1	0.162378	0.186201	0.222038	0.223323	0.20606	0.223323	9551.68	10953	13061.1	13136.7	12121.2	13136.7
ARL1	0.17918	0.218811	0.244795	0.189843	0.167371	0.244795	9613.82	11740.2	13134.4	10186	8980.24	13134.4
SLMO2-ATP5E	0.136593	0.265357	0.177575	0.242834	0.177642	0.265357	6756.26	13125.3	8783.37	12011.3	8786.66	13125.3
DCTN2	0.2591	0.172314	0.179694	0.169936	0.218956	0.2591	13122.2	8726.93	9100.65	8606.46	11089.1	13122.2
RAB22A	0.178644	0.1917	0.30723	0.160646	0.16178	0.30723	7621.03	8177.99	13106.6	6853.23	6901.61	13106.6
MPP6	0.0434995	0.20079	0.311033	0.343041	0.101636	0.343041	1661.62	7669.91	11881	13103.7	3882.37	13103.7
MEAF6	0.0995736	0.198022	0.23494	0.281403	0.186061	0.281403	4635.21	9218.06	10936.6	13099.5	8661.27	13099.5
RBM5	0.123139	0.172939	0.189921	0.339469	0.174532	0.339469	4746.98	6666.74	7321.4	13086.4	6728.18	13086.4
PPP6R3	0.111651	0.21887	0.215685	0.243787	0.210007	0.243787	5972.31	11707.5	11537.1	13040.3	11233.4	13040.3
CIB1	0.282487	0.164176	0.102961	0.0638914	0.386484	0.386484	9530.82	5539.14	3473.8	2155.63	13039.6	13039.6
HEXA	0.146157	0.231386	0.168619	0.249437	0.204401	0.249437	7636.05	12088.9	8809.61	13032	10679	13032
SYNJ2BP	0.11311	0.170171	0.246784	0.22465	0.245285	0.246784	5972.47	8985.38	13030.7	11862	12951.6	13030.7
NCEH1	0.166366	0.0553888	0.0319718	0.00737645	0.738897	0.738897	2933.13	976.536	563.68	130.051	13027.2	13027.2
FXYD5	0.248963	0.546979	0.0196744	0.0223393	0.162045	0.546979	5929.17	13026.6	468.556	532.022	3859.17	13026.6
CYC1	0.285478	0.130513	0.119566	0.119735	0.344708	0.344708	10774.3	4925.74	4512.56	4518.97	13009.7	13009.7
CACNB2	0.0483937	0.451512	0.223886	0.220603	0.0556058	0.451512	1393.12	12997.7	6445.04	6350.52	1600.73	12997.7
WTAP	0.224787	0.191191	0.168622	0.148359	0.267041	0.267041	10937.5	9302.81	8204.68	7218.75	12993.5	12993.5
ETV1	0.00185045	0.136266	0.104477	0.749608	0.00779861	0.749608	32.0691	2361.55	1810.63	12991	135.153	12991
SLC38A4	0.00469922	0.686026	0.119016	0.187445	0.00281357	0.686026	88.9763	12989.4	2253.49	3549.13	53.273	12989.4
GRSF1	0.168097	0.266433	0.263433	0.130798	0.171239	0.266433	8183.4	12970.7	12824.6	6367.58	8336.36	12970.7
CNOT9	0.162574	0.246711	0.255071	0.211976	0.123668	0.255071	8266.9	12545.2	12970.4	10779	6288.53	12970.4
OCIAD1	0.190355	0.2006	0.245486	0.192059	0.171499	0.245486	10040.9	10581.3	12948.9	10130.8	9046.26	12948.9
DYNLT3	0.109593	0.280586	0.285532	0.236003	0.0882869	0.285532	4968.43	12720.5	12944.7	10699.3	4002.53	12944.7
CDC42SE2	0.22263	0.192671	0.204312	0.219077	0.161311	0.22263	12940.3	11198.9	11875.5	12733.8	9376.12	12940.3
NRP1	0.0293943	0.139522	0.0544362	0.2326	0.544048	0.544048	698.965	3317.68	1294.43	5530.99	12936.9	12936.9
SCFD1	0.178357	0.199831	0.324743	0.178864	0.118204	0.324743	7103.05	7958.28	12932.9	7123.28	4707.49	12932.9
ORC4	0.148707	0.198009	0.212337	0.198744	0.242204	0.242204	7940.03	10572.4	11337.5	10611.7	12932.2	12932.2
TERF2IP	0.0875043	0.222582	0.281369	0.299896	0.108648	0.299896	3770.64	9591.27	12124.4	12922.8	4681.73	12922.8
PLIN2	0.507079	0.175143	0.0705943	0.0216635	0.225519	0.507079	12920.1	4462.57	1798.71	551.974	5746.13	12920.1
DPP6	0.025802	0.259545	0.557415	0.130428	0.0268099	0.557415	597.606	6011.38	12910.4	3020.87	620.948	12910.4
CLDN3	0.223339	0.0729447	0.0809473	0.0470383	0.575731	0.575731	5007.4	1635.47	1814.89	1054.63	12908.3	12908.3
SRPRA	0.23648	0.172609	0.267014	0.169028	0.154869	0.267014	11429.9	8342.75	12905.7	8169.7	7485.33	12905.7
TSPAN6	0.247034	0.0692213	0.0356182	0.0618366	0.58629	0.58629	5432.13	1522.13	783.223	1359.75	12892.1	12892.1
IRF2BP2	0.122883	0.232233	0.228352	0.16704	0.249492	0.249492	6342.7	11986.9	11786.5	8621.9	12877.7	12877.7
PCDH17	0.00189818	0.499788	0.26321	0.182497	0.0526071	0.499788	48.8939	12873.7	6779.81	4700.8	1355.07	12873.7
SUMF2	0.121609	0.306868	0.177337	0.164544	0.229642	0.306868	5100.87	12871.5	7438.33	6901.74	9632.26	12871.5
CAPRIN1	0.282438	0.154135	0.183517	0.158743	0.221167	0.282438	12827.1	7000.12	8334.53	7209.38	10044.4	12827.1
LEPROT	0.259667	0.1183	0.144284	0.198021	0.279728	0.279728	11901.4	5422.09	6613	9075.97	12820.9	12820.9
CDC42EP3	0.0459152	0.403419	0.307212	0.183059	0.0603949	0.403419	1459.06	12819.6	9762.33	5817.1	1919.18	12819.6
FAM102A	0.351189	0.076596	0.134921	0.190906	0.246388	0.351189	12786.7	2788.84	4912.44	6950.83	8970.91	12786.7
TPP1	0.197139	0.228511	0.244999	0.20167	0.12768	0.244999	10279.7	11915.5	12775.2	10515.9	6657.76	12775.2
WSB2	0.205312	0.213048	0.255673	0.150057	0.17591	0.255673	10258.6	10645.1	12774.9	7497.72	8789.49	12774.9
ZNF91	0.119499	0.246794	0.361649	0.171651	0.100407	0.361649	4221.06	8717.49	12774.5	6063.22	3546.66	12774.5
ZC3H11A	0.112113	0.18072	0.211344	0.229984	0.26584	0.26584	5383.99	8678.73	10149.4	11044.5	12766.4	12766.4
TARS1	0.230706	0.146106	0.240235	0.196425	0.186529	0.240235	12258.6	7763.31	12764.9	10437	9911.19	12764.9
PHB	0.305704	0.120268	0.105374	0.215757	0.252897	0.305704	12759.9	5019.91	4398.28	9005.61	10555.8	12759.9
CCNG1	0.379184	0.142341	0.215699	0.128618	0.134158	0.379184	12755.1	4788.13	7255.76	4326.51	4512.85	12755.1
KIN	0.122456	0.24617	0.169357	0.230875	0.231142	0.24617	6341.38	12747.9	8770.16	11955.8	11969.7	12747.9
HMGN3	0.137213	0.241977	0.161985	0.25421	0.204615	0.25421	6856.61	12091.8	8094.51	12703.1	10224.8	12703.1
NR5A2	0.554571	0.00301747	0.00427758	0.0697681	0.368365	0.554571	12699	69.0965	97.9517	1597.61	8435.14	12699
ERLEC1	0.135396	0.215674	0.261947	0.250545	0.136438	0.261947	6563.01	10454.3	12697.3	12144.6	6613.54	12697.3
TPPP3	0.0331637	0.0908786	0.171621	0.598504	0.105833	0.598504	703.439	1927.64	3640.28	12694.9	2244.84	12694.9
SHISA2	0.00851364	0.0333527	0.0179576	0.00969238	0.930484	0.930484	116.133	454.957	244.955	132.212	12692.5	12692.5
SMARCE1	0.132966	0.176517	0.215913	0.201379	0.273225	0.273225	6174.99	8197.52	10027.1	9352.14	12688.7	12688.7
SDHB	0.252839	0.159072	0.17067	0.158467	0.258952	0.258952	12387.4	7793.44	8361.64	7763.79	12686.9	12686.9
TMED3	0.25174	0.239452	0.174708	0.200991	0.13311	0.25174	12680	12061.1	8799.93	10123.8	6704.67	12680
TMEM179B	0.277796	0.145689	0.131874	0.159321	0.28532	0.28532	12340.2	6471.77	5858.07	7077.33	12674.4	12674.4
COA3	0.172662	0.220734	0.224134	0.190094	0.192377	0.224134	9762.64	12480.7	12673	10748.3	10877.3	12673
EIF4EBP1	0.500748	0.107217	0.12397	0.0596075	0.208458	0.500748	12667.7	2712.33	3136.14	1507.93	5273.48	12667.7
CSTB	0.241422	0.154065	0.159899	0.189552	0.255061	0.255061	11983.6	7647.41	7937.02	9408.92	12660.6	12660.6
DARS1	0.301146	0.123504	0.182202	0.140542	0.252605	0.301146	12647.5	5186.94	7652.15	5902.51	10608.9	12647.5
NDFIP1	0.175729	0.188875	0.199482	0.296906	0.139008	0.296906	7474.79	8033.99	8485.17	12629.2	5912.83	12629.2
CLTA	0.243963	0.126419	0.158153	0.177274	0.29419	0.29419	10472.4	5426.67	6788.88	7609.66	12628.4	12628.4
FTO	0.0805958	0.194175	0.24075	0.312802	0.171678	0.312802	3253.68	7838.91	9719.16	12627.9	6930.71	12627.9
RHEB	0.338873	0.154768	0.151545	0.199944	0.15487	0.338873	12626	5766.48	5646.38	7449.7	5770.26	12626
OLMALINC	0.00494921	0.16713	0.686042	0.129521	0.0123588	0.686042	91.0521	3074.74	12621.3	2382.83	227.369	12621.3
ADAR	0.13986	0.189085	0.256211	0.247179	0.167665	0.256211	6889.03	9313.71	12620.1	12175.2	8258.66	12620.1
CIRBP	0.192907	0.191176	0.218542	0.252749	0.144625	0.252749	9630.3	9543.9	10910.1	12617.7	7219.98	12617.7
GNB1	0.347293	0.183303	0.182437	0.173166	0.113801	0.347293	12611.9	6656.64	6625.18	6288.49	4132.66	12611.9
C1QBP	0.379994	0.154062	0.148206	0.0960376	0.221701	0.379994	12607	5111.3	4916.99	3186.22	7355.33	12607
GCH1	0.0158727	0.41215	0.160016	0.397439	0.0145225	0.41215	485.415	12604.3	4893.57	12154.4	444.126	12604.3
RNA45SN3	0.281533	0.144382	0.145466	0.221851	0.206768	0.281533	12602.7	6463.19	6511.73	9931.08	9255.91	12602.7
THOC2	0.157551	0.198604	0.211447	0.239303	0.193096	0.239303	8284.29	10442.9	11118.2	12583	10153.3	12583
POLR2B	0.1577	0.147675	0.210842	0.183416	0.300367	0.300367	6604.92	6185.07	8830.67	7681.97	12580.2	12580.2
TUFM	0.233099	0.150033	0.170489	0.157479	0.288901	0.288901	10144	6529.17	7419.37	6853.19	12572.4	12572.4
STMN2	0.000315667	0.374359	0.438387	0.182035	0.00490312	0.438387	9.05247	10735.6	12571.7	5220.26	140.608	12571.7
RBM23	0.153544	0.180283	0.18855	0.328659	0.148964	0.328659	5873.2	6895.99	7212.21	12571.5	5698.01	12571.5
JTB	0.304114	0.187813	0.159396	0.188486	0.160192	0.304114	12571	7763.54	6588.88	7791.35	6621.78	12571
MAPRE2	0.0634009	0.2199	0.28501	0.337907	0.0937823	0.337907	2358.66	8180.8	10603	12570.9	3488.92	12570.9
SBNO1	0.140296	0.227878	0.266046	0.17825	0.18753	0.266046	6628.6	10766.6	12569.9	8421.82	8860.27	12569.9
HSPB8	0.27475	0.00072595	0.000864973	0.0206421	0.703017	0.703017	4912.02	12.9787	15.4641	369.043	12568.7	12568.7
TTC37	0.121517	0.214523	0.298444	0.25986	0.105656	0.298444	5108.42	9018.24	12546.2	10924.2	4441.65	12546.2
MAP2	0.0637931	0.11747	0.357793	0.326105	0.134839	0.357793	2233.85	4113.46	12528.9	11419.2	4721.67	12528.9
OGA	0.252577	0.143877	0.132661	0.177818	0.293068	0.293068	10794.9	6149.14	5669.82	7599.74	12525.4	12525.4
SLC25A39	0.237798	0.171864	0.144941	0.158521	0.286876	0.286876	10367.4	7492.86	6319.07	6911.13	12507.1	12507.1
BEX2	0.0700297	0.228783	0.330632	0.299305	0.0712499	0.330632	2647.78	8650.13	12501	11316.6	2693.92	12501
ABCA5	0.118731	0.195963	0.325686	0.251665	0.107956	0.325686	4555.86	7519.35	12497	9656.74	4142.42	12497
TULP4	0.0598021	0.2277	0.38168	0.218029	0.112789	0.38168	1957.65	7453.88	12494.5	7137.29	3692.21	12494.5
MYO1B	0.250575	0.166694	0.109443	0.10164	0.371649	0.371649	8422.04	5602.71	3678.46	3416.21	12491.4	12491.4
PHIP	0.142312	0.222487	0.188433	0.233687	0.213081	0.233687	7606.21	11891.3	10071.2	12489.9	11388.6	12489.9
NUDT4	0.113475	0.219392	0.188292	0.347767	0.131074	0.347767	4069.57	7868.1	6752.75	12472.1	4700.74	12472.1
CCNC	0.363743	0.130217	0.204372	0.140477	0.161191	0.363743	12471.3	4464.61	7007.09	4816.37	5526.59	12471.3
ANKRD36B	0.305262	0.133574	0.235481	0.193566	0.132117	0.305262	12458.9	5451.65	9610.86	7900.15	5392.2	12458.9
PA2G4	0.34393	0.143799	0.139598	0.160334	0.21234	0.34393	12456.8	5208.26	5056.1	5807.13	7690.74	12456.8
PPIG	0.142327	0.221471	0.206634	0.279349	0.150218	0.279349	6345.33	9873.78	9212.31	12454.1	6697.11	12454.1
SMARCA1	0.0462936	0.381151	0.207021	0.210327	0.155207	0.381151	1511.23	12442.5	6758.12	6866.02	5066.65	12442.5
VPS29	0.164337	0.165002	0.200423	0.210135	0.260104	0.260104	7860.19	7891.98	9586.17	10050.7	12440.7	12440.7
RBPJ	0.384299	0.143074	0.122281	0.151089	0.199258	0.384299	12434.3	4629.29	3956.49	4888.6	6447.14	12434.3
SNHG16	0.22499	0.152725	0.13351	0.18259	0.306185	0.306185	9136.13	6201.67	5421.41	7414.41	12433.2	12433.2
WDR83OS	0.214107	0.196465	0.175014	0.174877	0.239537	0.239537	11111.8	10196.2	9082.89	9075.8	12431.5	12431.5
XRN2	0.357784	0.106059	0.138515	0.131764	0.265878	0.357784	12430.8	3684.89	4812.55	4577.99	9237.62	12430.8
TP53BP1	0.0402262	0.262418	0.307339	0.318024	0.0719933	0.318024	1572.31	10257.1	12012.9	12430.5	2813.99	12430.5
SYT4	0.000889704	0.281687	0.361948	0.353804	0.00167125	0.361948	30.5209	9663.16	12416.5	12137.1	57.3314	12416.5
RTCB	0.131363	0.140064	0.259147	0.233566	0.235861	0.259147	6275.75	6691.41	12380.5	11158.4	11268	12380.5
NDFIP2	0.445399	0.0808524	0.122815	0.115253	0.23568	0.445399	12374.3	2246.27	3412.1	3202	6547.77	12374.3
SYT13	0.00201192	0.0603537	0.562641	0.333853	0.0411404	0.562641	44.1431	1324.21	12344.8	7325	902.651	12344.8
IVNS1ABP	0.270482	0.202161	0.101744	0.095165	0.330448	0.330448	10101.7	7550.09	3799.81	3554.12	12341.2	12341.2
MTHFD2	0.411187	0.110947	0.285356	0.0705077	0.122003	0.411187	12338.5	3329.18	8562.68	2115.72	3660.94	12338.5
PNRC1	0.388218	0.110369	0.133064	0.115682	0.252667	0.388218	12336.2	3507.16	4228.3	3675.98	8028.87	12336.2
CTDSP2	0.371851	0.126796	0.171525	0.148117	0.181711	0.371851	12315.1	4199.27	5680.62	4905.41	6017.97	12315.1
LIPH	0.044407	0.0299332	0.103637	0.123362	0.698661	0.698661	781.61	526.857	1824.12	2171.29	12297.2	12297.2
ATP6V1F	0.223139	0.170177	0.154058	0.204603	0.248023	0.248023	11059	8434.11	7635.27	10140.3	12292.3	12292.3
AP2M1	0.201054	0.158681	0.199844	0.19435	0.246071	0.246071	10030.9	7916.87	9970.53	9696.44	12276.9	12276.9
SNRPG	0.212229	0.220068	0.134938	0.18668	0.246085	0.246085	10584.3	10975.2	6729.6	9310.08	12272.7	12272.7
MYH10	0.0216758	0.424883	0.241839	0.251689	0.0599134	0.424883	625.989	12270.5	6984.21	7268.68	1730.27	12270.5
YIPF3	0.231128	0.155019	0.189085	0.147192	0.277577	0.277577	10214.5	6850.94	8356.46	6505.02	12267.3	12267.3
MAFB	0.00366258	0.440365	0.33678	0.210551	0.00864215	0.440365	101.91	12253	9370.78	5858.5	240.465	12253
SLK	0.427201	0.130091	0.162471	0.0856318	0.194605	0.427201	12252.8	3731.21	4659.91	2456.05	5581.56	12252.8
UBR4	0.28152	0.178693	0.162622	0.226296	0.150869	0.28152	12249.1	7774.99	7075.74	9846.23	6564.39	12249.1
FLOT1	0.20341	0.151407	0.132519	0.306545	0.206119	0.306545	8097.27	6027.17	5275.25	12202.8	8205.12	12202.8
DYNC1I2	0.232199	0.113207	0.172572	0.154645	0.327378	0.327378	8654.51	4219.45	6432.08	5763.93	12202	12202
GNG4	0.0129297	0.483361	0.472386	0.0250662	0.00625709	0.483361	325.996	12186.9	11910.2	631.992	157.76	12186.9
GTF2IP4	0.1102	0.195065	0.135901	0.1957	0.363134	0.363134	3697.79	6545.45	4560.17	6566.75	12185	12185
MUC13	0.0437988	0.677268	0.0114704	0.0236126	0.24385	0.677268	787.629	12179.2	206.271	424.623	4385.12	12179.2
DECR1	0.153911	0.115188	0.170556	0.223513	0.336832	0.336832	5555.55	4157.8	6156.39	8067.9	12158.3	12158.3
PSMA5	0.288361	0.153564	0.172782	0.147339	0.237955	0.288361	12153.8	6472.39	7282.39	6210.05	10029.3	12153.8
SOAT1	0.129606	0.141793	0.19454	0.107637	0.426424	0.426424	3691.59	4038.72	5541.11	3065.85	12145.9	12145.9
QSOX1	0.192585	0.0677541	0.0586446	0.0712901	0.609726	0.609726	3836.28	1349.66	1168.2	1420.1	12145.7	12145.7
BBX	0.105382	0.15983	0.27721	0.27834	0.179237	0.27834	4598.31	6974.17	12096	12145.3	7820.99	12145.3
BUB3	0.192592	0.124235	0.200799	0.282782	0.199592	0.282782	8269.8	5334.6	8622.2	12142.5	8570.36	12142.5
ATXN7L3B	0.239666	0.133622	0.20516	0.202572	0.21898	0.239666	12141.6	6769.38	10393.5	10262.4	11093.6	12141.6
PSMD2	0.186806	0.173193	0.230836	0.22712	0.182045	0.230836	9817.95	9102.47	12132	11936.7	9567.7	12132
NUDT9	0.193767	0.0944737	0.227185	0.39558	0.0889934	0.39558	5937.36	2894.83	6961.33	12121.2	2726.91	12121.2
LMAN1	0.198273	0.202069	0.238897	0.142886	0.217875	0.238897	10056.1	10248.7	12116.5	7246.98	11050.3	12116.5
SRSF2	0.229549	0.172199	0.15134	0.16347	0.283442	0.283442	9805.56	7355.73	6464.74	6982.88	12107.7	12107.7
PCMT1	0.187843	0.216677	0.26688	0.198846	0.129753	0.26688	8521.3	9829.33	12106.7	9020.45	5886.1	12106.7
APOOL	0.127086	0.215454	0.273678	0.184566	0.199216	0.273678	5619.82	9527.48	12102.2	8161.61	8809.42	12102.2
PSMD6	0.283962	0.152454	0.174803	0.178533	0.210248	0.283962	12102.1	6497.36	7449.84	7608.82	8960.46	12102.1
GNS	0.0931942	0.204439	0.200235	0.261452	0.24068	0.261452	4309.42	9453.54	9259.1	12089.9	11129.3	12089.9
LARP4B	0.150561	0.24193	0.156771	0.18418	0.266558	0.266558	6818.06	10955.6	7099.27	8340.45	12070.9	12070.9
UQCR11	0.171491	0.233463	0.176827	0.213668	0.204551	0.233463	8860.3	12062.1	9135.97	11039.4	10568.4	12062.1
SNAP23	0.347494	0.0462542	0.112855	0.0676261	0.42577	0.42577	9838.59	1309.59	3195.26	1914.69	12054.8	12054.8
EFCAB14	0.31954	0.172139	0.150811	0.159143	0.198368	0.31954	12052	6492.52	5688.08	6002.32	7481.76	12052
LINC00643	0.000626545	0.190291	0.313646	0.494404	0.00103146	0.494404	15.252	4632.27	7635.12	12035.3	25.1089	12035.3
MAPK1	0.391656	0.135563	0.141246	0.159321	0.172215	0.391656	12021.8	4161.07	4335.52	4890.32	5286.12	12021.8
PLOD2	0.332002	0.174815	0.179976	0.125653	0.187554	0.332002	12021.2	6329.75	6516.63	4549.67	6791.02	12021.2
HSPE1	0.16622	0.197526	0.190996	0.234914	0.210343	0.234914	8494.94	10094.9	9761.15	12005.6	10749.9	12005.6
ESD	0.186903	0.184793	0.240705	0.207091	0.180509	0.240705	9321.42	9216.17	12004.7	10328.2	9002.5	12004.7
SEC61B	0.236671	0.165571	0.195875	0.207799	0.194084	0.236671	11964	8369.77	9901.65	10504.5	9811.15	11964
SHMT2	0.556889	0.0595345	0.0759625	0.165555	0.142059	0.556889	11947.8	1277.28	1629.74	3551.9	3047.8	11947.8
LONP2	0.186896	0.180165	0.229373	0.184074	0.219491	0.229373	9726.41	9376.13	11937	9579.54	11422.7	11937
NDUFA10	0.210386	0.14712	0.206078	0.137234	0.299182	0.299182	8393.72	5869.59	8221.85	5475.17	11936.4	11936.4
RELL1	0.134751	0.178474	0.446282	0.110633	0.12986	0.446282	3603.65	4772.95	11934.9	2958.66	3472.86	11934.9
ARFGAP3	0.305433	0.16497	0.189699	0.116131	0.223767	0.305433	11933.3	6445.41	7411.56	4537.25	8742.63	11933.3
KLF10	0.306183	0.174673	0.204734	0.12757	0.186839	0.306183	11924.3	6802.68	7973.38	4968.23	7276.48	11924.3
ZFR	0.235061	0.192559	0.201548	0.153976	0.216856	0.235061	11922.3	9766.61	10222.5	7809.68	10999	11922.3
MIA2	0.0991421	0.292772	0.201006	0.280472	0.126608	0.292772	4035.54	11917.2	8181.85	11416.5	5153.54	11917.2
CD200	0.00293628	0.250772	0.423374	0.318523	0.00439403	0.423374	82.6421	7058.03	11915.9	8964.91	123.671	11915.9
CHURC1	0.16162	0.164851	0.273047	0.197846	0.202637	0.273047	7050.01	7190.96	11910.6	8630.22	8839.2	11910.6
ATP2B4	0.388568	0.213687	0.0943574	0.0801034	0.223284	0.388568	11908.3	6548.78	2891.73	2454.9	6842.9	11908.3
CRYZ	0.224186	0.180251	0.190453	0.123991	0.281119	0.281119	9480.55	7622.59	8053.99	5243.4	11888.2	11888.2
AKAP12	0.0228599	0.149089	0.094896	0.613245	0.11991	0.613245	443.03	2889.37	1839.1	11884.8	2323.88	11884.8
APOL2	0.0953007	0.114014	0.233521	0.354013	0.203151	0.354013	3196.73	3824.44	7833.16	11874.9	6814.41	11874.9
PDXDC1	0.234726	0.240066	0.158324	0.162355	0.204529	0.240066	11608.5	11872.6	7830	8029.36	10115.1	11872.6
NDUFA5	0.120794	0.221991	0.218618	0.240942	0.197655	0.240942	5952.04	10938.4	10772.2	11872.2	9739.31	11872.2
PGM3	0.257178	0.140602	0.200031	0.125389	0.2768	0.2768	11026.6	6028.38	8576.45	5376.14	11867.9	11867.9
RNA18SN1	0.670554	0.0871557	0.0933291	0.0778274	0.071134	0.670554	11864.6	1542.11	1651.34	1377.06	1258.62	11864.6
RNA18SN5	0.670554	0.0871557	0.0933291	0.0778274	0.071134	0.670554	11864.6	1542.11	1651.34	1377.06	1258.62	11864.6
PSMC5	0.123764	0.185843	0.252273	0.183024	0.255097	0.255097	5755	8641.65	11730.6	8510.58	11862	11862
MEIS2	0.0216703	0.152106	0.354436	0.393482	0.0783055	0.393482	651.872	4575.57	10661.9	11836.5	2355.54	11836.5
CXCL16	0.340091	0.0443534	0.0226819	0.0364608	0.556413	0.556413	7226.43	942.445	481.956	774.738	11823	11823
FAM76A	0.0516279	0.202344	0.343226	0.304087	0.0987151	0.343226	1777.47	6966.36	11816.7	10469.2	3398.6	11816.7
ANKRD17	0.278811	0.164534	0.209262	0.191852	0.15554	0.278811	11815.5	6972.65	8868.12	8130.31	6591.5	11815.5
LAMC1	0.216339	0.0902811	0.071146	0.0285715	0.593663	0.593663	4303.53	1795.92	1415.28	568.36	11809.5	11809.5
EIF1AX	0.299507	0.164232	0.1786	0.101151	0.256511	0.299507	11802	6471.51	7037.69	3985.82	10107.7	11802
PRPF8	0.188474	0.20747	0.210853	0.248273	0.144931	0.248273	8957.46	9860.3	10021.1	11799.5	6888.03	11799.5
EYA3	0.0648378	0.234907	0.205877	0.313405	0.180972	0.313405	2438.87	8836.03	7744.08	11788.7	6807.28	11788.7
TXNL1	0.168869	0.173913	0.249073	0.250299	0.157846	0.250299	7951.82	8189.36	11728.5	11786.3	7432.76	11786.3
C3orf52	0.689343	0.0297921	0.0316953	0.000570481	0.248599	0.689343	11764.2	508.428	540.908	9.73575	4242.56	11764.2
TSPO	0.443357	0.027581	0.0135988	0.00366063	0.511802	0.511802	10188.7	633.834	312.512	84.1243	11761.6	11761.6
M6PR	0.15314	0.182402	0.221709	0.182853	0.259895	0.259895	6930.1	8254.3	10033.1	8274.71	11761.1	11761.1
CAPNS1	0.282543	0.140079	0.102583	0.0990407	0.375754	0.375754	8841.38	4383.38	3210.04	3099.2	11758.2	11758.2
UGT2A3	0.155029	0.0146862	0.000174118	0	0.830111	0.830111	2192.32	207.684	2.46227	0	11738.9	11738.9
VSIG10	0.0630761	0.109005	0.129393	0.0695488	0.628977	0.628977	1177.13	2034.26	2414.76	1297.93	11738	11738
PATJ	0.227233	0.159405	0.166425	0.132538	0.314399	0.314399	8472.28	5943.36	6205.06	4941.62	11722.2	11722.2
SRSF5	0.179728	0.17458	0.196036	0.223208	0.226447	0.226447	9284.27	9018.31	10126.7	11530.3	11697.6	11697.6
FUCA2	0.327515	0.185933	0.153251	0.128095	0.205206	0.327515	11688.4	6635.57	5469.21	4571.44	7323.39	11688.4
CMTM6	0.194444	0.241992	0.147905	0.0926273	0.323031	0.323031	7032.84	8752.58	5349.58	3350.23	11683.7	11683.7
ABCC9	0.102875	0.241021	0.203713	0.359995	0.0923963	0.359995	3338.47	7821.53	6610.83	11682.5	2998.42	11682.5
IER3IP1	0.122168	0.267105	0.259291	0.212091	0.139346	0.267105	5341.32	11678.1	11336.5	9272.82	6092.35	11678.1
EIF2S2	0.323298	0.132357	0.185155	0.191628	0.167561	0.323298	11676.5	4780.32	6687.22	6920.97	6051.78	11676.5
TOMM20	0.376761	0.125858	0.217944	0.0977094	0.181727	0.376761	11669.3	3898.15	6750.32	3026.33	5628.58	11669.3
DCUN1D4	0.121116	0.19598	0.405943	0.1175	0.159461	0.405943	3480.05	5631.13	11664	3376.14	4581.83	11664
NOP53	0.717301	0.0544215	0.0858764	0.072549	0.0698516	0.717301	11653.9	884.182	1395.23	1178.7	1134.87	11653.9
MARS1	0.279357	0.140142	0.224522	0.145754	0.210225	0.279357	11650.8	5844.73	9363.85	6078.77	8767.6	11650.8
NEDD8	0.206056	0.183974	0.169794	0.226433	0.213743	0.226433	10601.8	9465.66	8736.09	11650.2	10997.3	11650.2
MIDEAS	0.0857731	0.163896	0.228671	0.297008	0.224652	0.297008	3360.44	6421.15	8958.94	11636.3	8801.47	11636.3
DAAM1	0.160068	0.244828	0.252547	0.130965	0.211592	0.252547	7369.81	11272.3	11627.7	6029.82	9742.04	11627.7
NOP58	0.318818	0.159744	0.217528	0.151956	0.151954	0.318818	11621.7	5823.06	7929.44	5539.15	5539.09	11621.7
MGST3	0.232502	0.142992	0.163996	0.175852	0.284658	0.284658	9491.28	5837.26	6694.71	7178.72	11620.4	11620.4
PLXNB2	0.182424	0.102153	0.113393	0.103666	0.498365	0.498365	4253.14	2381.65	2643.71	2416.93	11619.2	11619.2
FKBP9	0.142661	0.261857	0.191807	0.181408	0.222267	0.261857	6327.11	11613.6	8506.81	8045.6	9857.72	11613.6
RB1CC1	0.377195	0.115637	0.187895	0.136425	0.182848	0.377195	11607.4	3558.49	5782.08	4198.21	5626.79	11607.4
SEC23B	0.218707	0.175034	0.24324	0.211437	0.151582	0.24324	10428.1	8345.78	11597.8	10081.5	7227.55	11597.8
PGM1	0.483958	0.132553	0.15491	0.115256	0.113322	0.483958	11595.3	3175.87	3711.54	2761.45	2715.11	11595.3
TAF1D	0.551485	0.111691	0.0929468	0.103357	0.14052	0.551485	11594.4	2348.19	1954.1	2172.97	2954.27	11594.4
SNX3	0.266573	0.137645	0.173633	0.242473	0.179675	0.266573	11564.4	5971.27	7532.5	10518.9	7794.6	11564.4
LAMTOR1	0.177572	0.17494	0.173079	0.187294	0.287115	0.287115	7150.68	7044.71	6969.78	7542.19	11561.9	11561.9
PLCB4	0.00588137	0.147899	0.632155	0.195947	0.0181178	0.632155	107.528	2704.01	11557.5	3582.46	331.243	11557.5
C3orf14	0.0502725	0.273515	0.237428	0.399665	0.0391189	0.399665	1453.59	7908.5	6865.06	11556	1131.1	11556
TPST2	0.778844	0.0360179	0.0274549	0.0428997	0.114784	0.778844	11554.8	534.355	407.315	636.452	1702.91	11554.8
RCN1	0.116468	0.203028	0.149208	0.29508	0.236215	0.29508	4558.96	7947.21	5840.52	11550.4	9246.25	11550.4
CLK1	0.161078	0.166003	0.277042	0.221083	0.174795	0.277042	6712.53	6917.78	11545.1	9213.1	7284.19	11545.1
OCIAD2	0.234373	0.104758	0.166361	0.182411	0.312096	0.312096	8669.33	3874.93	6153.61	6747.29	11544.3	11544.3
SLC25A4	0.148967	0.191401	0.223228	0.283808	0.152595	0.283808	6055.13	7779.95	9073.62	11536.1	6202.59	11536.1
TMEM167A	0.222437	0.165998	0.272579	0.205282	0.133704	0.272579	9406.54	7019.82	11527	8681.06	5654.14	11527
PSMC2	0.153877	0.163872	0.22645	0.233649	0.222152	0.233649	7584.75	8077.43	11161.9	11516.8	10950.1	11516.8
LMBRD1	0.21114	0.189667	0.227535	0.173024	0.198634	0.227535	10681	9594.73	11510.4	8752.83	10048.4	11510.4
SMAD2	0.196385	0.199817	0.2362	0.188731	0.178867	0.2362	9569.38	9736.63	11509.4	9196.39	8715.79	11509.4
GYG1	0.111088	0.285987	0.375058	0.0924848	0.135382	0.375058	3405.94	8768.31	11499.2	2835.56	4150.79	11499.2
ZNF207	0.243934	0.183497	0.159072	0.163734	0.249763	0.249763	11229.1	8447.03	7322.65	7537.26	11497.5	11497.5
TUBB2A	0.588192	0.00557368	0.151808	0.0627916	0.191634	0.588192	11478.1	108.766	2962.4	1225.32	3739.58	11478.1
RPL17-C18orf32	0.13278	0.211835	0.212477	0.267368	0.17554	0.267368	5694.66	9085.2	9112.72	11466.9	7528.59	11466.9
USP47	0.227764	0.169819	0.1823	0.151802	0.268316	0.268316	9725.95	7251.59	7784.56	6482.24	11457.6	11457.6
PLPP5	0.157722	0.212228	0.219635	0.283478	0.126936	0.283478	6372.32	8574.5	8873.77	11453.2	5128.51	11453.2
KCNK16	2.73281e-05	0.233764	0.487176	0.278794	0.000238586	0.487176	0.642398	5495.06	11452	6553.59	5.60843	11452
GSTK1	0.18693	0.113987	0.12528	0.143918	0.429884	0.429884	4978.43	3035.78	3336.55	3832.92	11448.9	11448.9
VKORC1	0.164914	0.265208	0.210832	0.1465	0.212546	0.265208	7117.15	11445.6	9098.86	6322.5	9172.8	11445.6
HLA-DRA	0.312214	0.00136241	9.56001e-05	0	0.686328	0.686328	5206.64	22.7202	1.59427	0	11445.5	11445.5
RNF7	0.253402	0.133223	0.178621	0.157378	0.277375	0.277375	10456	5497.11	7370.35	6493.81	11445.2	11445.2
PSMD4	0.301813	0.123471	0.150166	0.161408	0.263142	0.301813	11441.4	4680.63	5692.63	6118.8	9975.41	11441.4
PUM2	0.208493	0.220774	0.20164	0.188321	0.180772	0.220774	10804.3	11440.7	10449.2	9758.96	9367.79	11440.7
PDE4DIP	0.0337383	0.250088	0.317143	0.295093	0.103937	0.317143	1216.3	9015.89	11433.3	10638.4	3747.03	11433.3
PHC3	0.30161	0.17965	0.215995	0.160906	0.141839	0.30161	11429.9	6808.07	8185.42	6097.75	5375.18	11429.9
SUGT1	0.145218	0.201026	0.254681	0.268324	0.130752	0.268324	6184.87	8561.74	10846.9	11428	5568.75	11428
SNHG5	0.495565	0.0761644	0.111715	0.102653	0.213903	0.495565	11426	1756.09	2575.78	2366.82	4931.87	11426
PDZK1IP1	0.485741	0.000551395	0.000112584	0.000109282	0.513486	0.513486	10806.3	12.2669	2.50465	2.4312	11423.5	11423.5
SMARCA5	0.169983	0.177628	0.196191	0.192999	0.263198	0.263198	7375.52	7707.23	8512.64	8374.18	11420.1	11420.1
GORASP2	0.282308	0.182868	0.219017	0.149975	0.165832	0.282308	11415.8	7394.72	8856.51	6064.61	6705.84	11415.8
TFG	0.21682	0.140801	0.198621	0.188737	0.25502	0.25502	9701.75	6300.23	8887.39	8445.15	11411	11411
RAB21	0.134763	0.200642	0.243357	0.215595	0.205643	0.243357	6316.79	9404.74	11406.9	10105.7	9639.16	11406.9
BMP5	0.000359894	0.0124028	0.583191	0.403141	0.000905537	0.583191	7.0378	242.54	11404.4	7883.5	17.708	11404.4
CAPN1	0.299064	0.0971374	0.0631485	0.0809743	0.459676	0.459676	7417.41	2409.21	1566.22	2008.33	11400.9	11400.9
PPP1CA	0.269664	0.0918317	0.100287	0.198048	0.340169	0.340169	9033.88	3076.41	3359.68	6634.69	11395.8	11395.8
FAM162A	0.345482	0.0931791	0.221516	0.14922	0.190602	0.345482	11391	3072.24	7303.68	4919.98	6284.4	11391
HHEX	0.0503723	0.00158376	0.000160654	0.663193	0.28469	0.663193	865.068	27.1986	2.759	11389.3	4889.12	11389.3
HSD17B4	0.395742	0.0912227	0.226858	0.0944603	0.191717	0.395742	11389.1	2625.32	6528.8	2718.49	5517.48	11389.1
MLEC	0.339747	0.109951	0.113241	0.168958	0.268103	0.339747	11387.2	3685.18	3795.45	5662.9	8985.92	11387.2
ST18	0.000623385	0.28173	0.299148	0.416101	0.00239735	0.416101	17.0596	7709.84	8186.5	11387.1	65.6062	11387.1
NBEA	0.0174253	0.215068	0.378334	0.333335	0.0558377	0.378334	524.401	6472.31	11385.7	10031.4	1680.39	11385.7
ACTR10	0.159143	0.195011	0.266061	0.204474	0.175311	0.266061	6808.12	8342.52	11382	8747.36	7499.75	11382
RBM47	0.256845	0.186465	0.101541	0.104503	0.350647	0.350647	8335.21	6051.23	3295.24	3391.36	11379.3	11379.3
PSMD7	0.188554	0.160937	0.220323	0.169227	0.260959	0.260959	8220.96	7016.83	9606.08	7378.27	11377.8	11377.8
ATXN10	0.199975	0.176287	0.184487	0.20416	0.235091	0.235091	9676.88	8530.57	8927.41	9879.38	11376.1	11376.1
TENT5C	0.0648771	0.297546	0.423827	0.203971	0.00977942	0.423827	1740.32	7981.6	11369.1	5471.48	262.331	11369.1
NIPBL	0.273242	0.178217	0.159	0.23891	0.150631	0.273242	11367.7	7414.38	6614.9	9939.41	6266.73	11367.7
DUOXA2	0.510787	0.00625015	0.000113863	0	0.482849	0.510787	11364	139.053	2.53322	0	10742.4	11364
KIDINS220	0.0785111	0.168465	0.19741	0.267814	0.287799	0.287799	3099.78	6651.34	7794.15	10573.8	11362.9	11362.9
ERRFI1	0.357837	0.0842283	0.106178	0.177751	0.274005	0.357837	11360.4	2674.03	3370.88	5643.14	8698.97	11360.4
ARL8B	0.292684	0.165695	0.217896	0.15228	0.171446	0.292684	11356.7	6429.29	8454.79	5908.77	6652.45	11356.7
UCP2	0.0209951	0.233723	0.0711434	0.641139	0.0329989	0.641139	371.806	4139.04	1259.89	11354.1	584.383	11354.1
KLHDC2	0.347857	0.162088	0.177357	0.177327	0.13537	0.347857	11350.7	5288.96	5787.22	5786.25	4417.17	11350.7
RTRAF	0.256603	0.16237	0.171094	0.168449	0.241484	0.256603	11345.1	7178.83	7564.53	7447.57	10676.7	11345.1
SDHA	0.269123	0.139455	0.123012	0.090054	0.378356	0.378356	8069.22	4181.33	3688.32	2700.13	11344.4	11344.4
PSMC3	0.196134	0.110101	0.159123	0.165855	0.368787	0.368787	6029.19	3384.53	4891.45	5098.39	11336.6	11336.6
PFKP	0.0815045	0.147502	0.0866032	0.202369	0.482022	0.482022	1916.36	3468.12	2036.24	4758.16	11333.5	11333.5
FAM3B	0.460779	0.109912	0.0493137	0.11327	0.266726	0.460779	11331.7	2703.03	1212.75	2785.59	6559.47	11331.7
BIRC6	0.222502	0.229179	0.213854	0.162386	0.172079	0.229179	10996.7	11326.7	10569.2	8025.56	8504.6	11326.7
ZNF652	0.167298	0.180627	0.194936	0.247652	0.209488	0.247652	7648.12	8257.45	8911.58	11321.5	9576.85	11321.5
HIPK2	0.18862	0.211632	0.25125	0.208292	0.140205	0.25125	8478.51	9512.92	11293.8	9362.8	6302.25	11293.8
MBNL1	0.336506	0.143817	0.193294	0.167912	0.158471	0.336506	11292.1	4826.04	6486.36	5634.62	5317.78	11292.1
TSG101	0.193499	0.182727	0.128427	0.19227	0.303076	0.303076	7204.72	6803.64	4781.85	7158.96	11284.7	11284.7
SUCLG1	0.230619	0.158207	0.159981	0.172556	0.278638	0.278638	9335.78	6404.42	6476.23	6985.28	11279.7	11279.7
NUCKS1	0.122783	0.223472	0.259904	0.212599	0.181242	0.259904	5326.6	9694.74	11275.2	9223.06	7862.69	11275.2
RNF181	0.43579	0.083231	0.114067	0.104266	0.262646	0.43579	11273.5	2153.11	2950.82	2697.28	6794.4	11273.5
PRXL2A	0.10605	0.2457	0.263473	0.225059	0.159717	0.263473	4530.1	10495.5	11254.7	9613.73	6822.57	11254.7
ACAT2	0.247054	0.136645	0.0847607	0.0823937	0.449146	0.449146	6189.01	3423.12	2123.36	2064.06	11251.7	11251.7
TNPO1	0.348622	0.145172	0.15223	0.199528	0.154448	0.348622	11239.7	4680.37	4907.93	6432.82	4979.46	11239.7
TSPAN13	0.352617	0.100219	0.290976	0.0842537	0.171935	0.352617	11227.9	3191.14	9265.19	2682.79	5474.73	11227.9
NEU1	0.182369	0.171495	0.181623	0.170055	0.294458	0.294458	6946.53	6532.34	6918.12	6477.5	11216.1	11216.1
EIF3K	0.21769	0.171606	0.161915	0.203675	0.245114	0.245114	9956.04	7848.42	7405.2	9315.06	11210.3	11210.3
RBM8A	0.212374	0.175169	0.141011	0.188697	0.282749	0.282749	8419.2	6944.24	5590.13	7480.54	11209.1	11209.1
FLNB	0.295986	0.222583	0.0976174	0.130242	0.253571	0.295986	11206.6	8427.43	3695.98	4931.23	9600.68	11206.6
ACAA1	0.196336	0.0749363	0.0633772	0.0572388	0.608112	0.608112	3613.2	1379.06	1166.34	1053.37	11191.2	11191.2
LARP1	0.226214	0.237395	0.241861	0.177273	0.117257	0.241861	10461.1	10978.1	11184.6	8197.84	5422.46	11184.6
ITSN2	0.424918	0.129563	0.114615	0.179995	0.150909	0.424918	11176.9	3408.01	3014.82	4734.54	3969.46	11176.9
DNAJC10	0.22818	0.158619	0.19133	0.211959	0.209912	0.22818	11175.3	7768.49	9370.54	10380.9	10280.6	11175.3
EBLN3P	0.361772	0.142691	0.194389	0.199004	0.102143	0.361772	11173	4406.87	6003.51	6146.01	3154.59	11173
DDX1	0.215267	0.167734	0.222865	0.146327	0.247807	0.247807	9702.89	7560.37	10045.4	6595.48	11169.6	11169.6
SLC35F5	0.279332	0.175906	0.170318	0.183273	0.191171	0.279332	11164.7	7030.79	6807.47	7325.25	7640.94	11164.7
ABCC3	0.290289	0.00603528	0.00635907	0	0.697317	0.697317	4646.79	96.6096	101.793	0	11162.3	11162.3
RNF149	0.398529	0.133462	0.125981	0.0785198	0.263508	0.398529	11152.6	3734.87	3525.51	2197.34	7374.15	11152.6
RBX1	0.244686	0.188813	0.145764	0.175142	0.245596	0.245596	11106.8	8570.57	6616.48	7950.01	11148.1	11148.1
KRTCAP2	0.301596	0.165208	0.155653	0.172074	0.205469	0.301596	11147.5	6106.4	5753.21	6360.15	7594.49	11147.5
RNA45SN2	0.372409	0.0955172	0.0915055	0.158007	0.282561	0.372409	11142.9	2857.97	2737.94	4727.74	8454.52	11142.9
CNPY2	0.131824	0.265576	0.20344	0.207878	0.191281	0.265576	5528.39	11137.7	8531.82	8717.93	8021.89	11137.7
APEH	0.134667	0.173335	0.156357	0.0880535	0.447588	0.447588	3346.42	4307.3	3885.41	2188.1	11122.4	11122.4
PPIC	0.385823	0.0181373	0.00760483	0.00115477	0.58728	0.58728	7287.85	342.597	143.648	21.8126	11093.2	11093.2
SPTAN1	0.169736	0.133227	0.132824	0.119112	0.445101	0.445101	4226.99	3317.8	3307.77	2966.3	11084.5	11084.5
SH3BGRL	0.152575	0.179153	0.255202	0.222989	0.190081	0.255202	6620.5	7773.74	11073.6	9675.88	8247.92	11073.6
TMEM14C	0.17288	0.17035	0.199685	0.13008	0.327005	0.327005	5852.88	5767.26	6760.4	4403.89	11070.8	11070.8
UBL5	0.219759	0.187758	0.177002	0.171716	0.243765	0.243765	9974.49	8522.03	8033.81	7793.92	11064.1	11064.1
IDH1	0.305132	0.111377	0.179662	0.0911437	0.312685	0.312685	10791	3938.85	6353.75	3223.29	11058.1	11058.1
MIR12136	1	0	0	0	0	1	11052.5	0	0	0	0	11052.5
DNTTIP2	0.204879	0.221675	0.203769	0.211073	0.158604	0.221675	10213.8	11051.1	10158.4	10522.5	7906.84	11051.1
ADNP	0.0977518	0.218061	0.202515	0.252691	0.228981	0.252691	4274.03	9534.36	8854.64	11048.5	10011.8	11048.5
GOT2	0.249922	0.138201	0.176389	0.146416	0.289071	0.289071	9545.27	5278.31	6736.83	5592.07	11040.5	11040.5
APMAP	0.162319	0.126355	0.278347	0.26893	0.164049	0.278347	6435.27	5009.46	11035.3	10662	6503.88	11035.3
FRK	0.152673	0.189415	0.187402	0.217361	0.253148	0.253148	6649.49	8249.76	8162.05	9466.9	11025.6	11025.6
NCBP2	0.160644	0.212141	0.254126	0.221652	0.151437	0.254126	6968.79	9202.76	11024.1	9615.33	6569.4	11024.1
TFPI2	0.0199148	0.000829977	0.00424789	9.38393e-05	0.974914	0.974914	224.864	9.37155	47.9643	1.05957	11008.1	11008.1
TCEA1	0.196326	0.161744	0.260605	0.228678	0.152647	0.260605	8288.57	6828.59	11002.3	9654.41	6444.52	11002.3
PDHB	0.0948699	0.171513	0.190678	0.273981	0.268958	0.273981	3809.68	6887.43	7657.03	11002.2	10800.5	11002.2
GLRX3	0.412102	0.149244	0.150596	0.094273	0.193784	0.412102	10999.1	3983.36	4019.46	2516.17	5172.15	10999.1
RNF19A	0.341635	0.0814208	0.0948772	0.102374	0.379693	0.379693	9887.32	2356.41	2745.86	2962.82	10988.8	10988.8
P4HA2	0.264555	0.260844	0.12279	0.16321	0.188601	0.264555	10987.4	10833.3	5099.67	6778.4	7832.92	10987.4
DHX15	0.174751	0.15955	0.160976	0.164057	0.340666	0.340666	5632.92	5142.94	5188.91	5288.2	10981	10981
KCTD12	0.0117956	0.589444	0.0459247	0.268277	0.0845583	0.589444	219.705	10979	855.392	4996.93	1574.98	10979
BPTF	0.213272	0.193342	0.225423	0.211628	0.156335	0.225423	10375	9405.54	10966.2	10295.1	7605.23	10966.2
SSTR2	0.0206923	0.348942	0.221659	0.384028	0.0246783	0.384028	590.433	9956.7	6324.81	10957.8	704.17	10957.8
ALDH2	0.26439	0.123763	0.0930434	0.179159	0.339645	0.339645	8527.73	3991.9	3001.06	5778.66	10955	10955
SNX2	0.169531	0.192778	0.261625	0.219627	0.156439	0.261625	7094.56	8067.43	10948.5	9191.02	6546.69	10948.5
RHOBTB3	0.215664	0.164895	0.2625	0.276336	0.0806056	0.276336	8530.82	6522.61	10383.5	10930.7	3188.44	10930.7
ABHD2	0.448302	0.0798145	0.141957	0.141398	0.188529	0.448302	10928.7	1945.72	3460.63	3447	4595.95	10928.7
VPS28	0.289432	0.181257	0.141468	0.15497	0.232873	0.289432	10926.5	6842.74	5340.61	5850.36	8791.31	10926.5
TGM2	0.281741	0.0981109	0.0385007	0.00707443	0.574573	0.574573	5357.26	1865.57	732.085	134.519	10925.4	10925.4
ST14	0.331125	0.0555911	0.0608252	0.113903	0.438556	0.438556	8232.93	1382.19	1512.33	2832.03	10904	10904
ASNS	0.258138	0.156192	0.253116	0.205746	0.126809	0.258138	10901	6595.88	10688.9	8688.53	5355.05	10901
LOC105371224	0.120408	0.230418	0.205866	0.316338	0.12697	0.316338	4147.88	7937.6	7091.8	10897.4	4373.96	10897.4
IP6K2	0.163644	0.156166	0.178148	0.27209	0.229952	0.27209	6539.88	6241.05	7119.51	10873.8	9189.83	10873.8
MYCBP2	0.178164	0.208798	0.390992	0.146131	0.0759149	0.390992	4946.74	5797.3	10855.9	4057.33	2107.79	10855.9
NKTR	0.199132	0.257483	0.218472	0.175651	0.149262	0.257483	8395.38	10855.5	9210.73	7405.41	6292.88	10855.5
ACTR2	0.231458	0.160409	0.196623	0.158387	0.253123	0.253123	9920.85	6875.51	8427.77	6788.88	10849.5	10849.5
B3GNT7	0.674719	0.0129402	0.0639209	0.00343807	0.244982	0.674719	10846.8	208.026	1027.59	55.2705	3938.33	10846.8
AXL	0.156634	0.196308	0.225938	0.228688	0.192432	0.228688	7425.02	9305.74	10710.3	10840.7	9122.01	10840.7
RARRES2	0.968985	0.00133835	0.00364094	0.00028431	0.0257512	0.968985	10833.7	14.9634	40.7074	3.17871	287.91	10833.7
DNAJC8	0.153117	0.195582	0.192271	0.210098	0.248932	0.248932	6659.63	8506.57	8362.54	9137.9	10827	10827
TRIP11	0.119827	0.190188	0.248772	0.182771	0.258443	0.258443	5017.39	7963.55	10416.6	7653.01	10821.5	10821.5
AQP3	0.226354	0.0209406	0.0340276	0.637777	0.0809015	0.637777	3833.33	354.633	576.263	10800.8	1370.08	10800.8
IFI30	0.374862	0.198566	0.110965	0.0621662	0.253441	0.374862	10794.3	5717.78	3195.28	1790.1	7297.93	10794.3
THBS1	0.271826	0.0134586	0.0527434	0.00761075	0.654361	0.654361	4483.13	221.967	869.876	125.521	10792.1	10792.1
LCOR	0.151113	0.195846	0.168649	0.223543	0.260849	0.260849	6248.79	8098.59	6973.93	9243.87	10786.5	10786.5
SP100	0.3671	0.0869221	0.0979965	0.139957	0.308024	0.3671	10774.4	2551.18	2876.21	4107.77	9040.54	10774.4
ROMO1	0.28299	0.182896	0.139905	0.174073	0.220136	0.28299	10772.7	6962.37	5325.82	6626.49	8379.98	10772.7
TBRG1	0.330103	0.155332	0.159779	0.162966	0.191821	0.330103	10771.6	5068.65	5213.76	5317.74	6259.33	10771.6
UBE2N	0.154306	0.196433	0.213056	0.216694	0.219511	0.219511	7568.77	9635.11	10450.5	10628.9	10767.1	10767.1
NDUFS1	0.122671	0.171376	0.189029	0.24146	0.275465	0.275465	4793.91	6697.25	7387.13	9436.09	10765	10765
SNRPD3	0.234299	0.158757	0.14401	0.200578	0.262356	0.262356	9611.86	6512.81	5907.87	8228.47	10762.9	10762.9
DNAJC12	0.0696404	0.26801	0.37382	0.284707	0.00382156	0.37382	2002.83	7707.87	10750.9	8188.07	109.907	10750.9
CCDC47	0.251222	0.185959	0.207596	0.163977	0.191246	0.251222	10749.4	7956.87	8882.7	7016.29	8183.09	10749.4
PSAT1	0.533266	0.0466177	0.237253	0.0267554	0.156108	0.533266	10748.3	939.607	4781.96	539.27	3146.45	10748.3
ARHGAP5	0.169	0.212669	0.190269	0.248128	0.179934	0.248128	7315.07	9205.22	8235.66	10740.1	7788.3	10740.1
NDUFB2	0.168155	0.216385	0.180717	0.199558	0.235184	0.235184	7677.13	9879.09	8250.66	9110.84	10737.3	10737.3
MTCH1	0.212266	0.171423	0.186367	0.248117	0.181827	0.248117	9170.27	7405.81	8051.4	10719.1	7855.28	10719.1
KPNA5	0.129518	0.224391	0.207027	0.266166	0.172898	0.266166	5213.82	9033.02	8333.99	10714.7	6960.14	10714.7
ANAPC11	0.282321	0.174903	0.161618	0.195142	0.186015	0.282321	10705.8	6632.45	6128.68	7399.93	7053.81	10705.8
USP9X	0.238744	0.168183	0.209907	0.205318	0.177848	0.238744	10704	7540.42	9411.13	9205.35	7973.77	10704
ARCN1	0.211154	0.206082	0.237672	0.156783	0.188309	0.237672	9507.78	9279.43	10701.9	7059.6	8479.11	10701.9
IMPA2	0.744054	0.0782953	0.00463087	0.0126926	0.160327	0.744054	10692.4	1125.14	66.5477	182.399	2303.98	10692.4
SFT2D2	0.154479	0.189314	0.210678	0.257023	0.188507	0.257023	6423.76	7872.34	8760.73	10687.9	7838.76	10687.9
PRNP	0.131533	0.199442	0.216389	0.260511	0.192125	0.260511	5394.46	8179.56	8874.59	10684.1	7879.46	10684.1
PEF1	0.12971	0.184358	0.183004	0.12998	0.372949	0.372949	3715.55	5280.92	5242.13	3723.26	10683.1	10683.1
SMIM24	0.0213356	0.629593	0.0784861	0.142874	0.127711	0.629593	361.67	10672.6	1330.46	2421.93	2164.9	10672.6
EIF2A	0.323453	0.131511	0.218224	0.187265	0.139547	0.323453	10670.2	4338.35	7198.87	6177.6	4603.44	10670.2
LDLR	0.275117	0.144116	0.143024	0.0569838	0.38076	0.38076	7709.35	4038.42	4007.83	1596.8	10669.7	10669.7
SREK1	0.145595	0.200926	0.234763	0.282432	0.136284	0.282432	5497.56	7586.81	8864.45	10664.4	5145.98	10664.4
TMX1	0.19867	0.167124	0.269147	0.171721	0.193337	0.269147	7868.44	6619.07	10659.8	6801.14	7657.24	10659.8
RPS4Y1	0.28524	0.159328	0.217358	0.217159	0.120915	0.28524	10653.5	5950.74	8118.15	8110.68	4516.08	10653.5
MVP	0.338829	0.0757339	0.0526506	0.190106	0.342681	0.342681	10529.8	2353.59	1636.23	5907.95	10649.5	10649.5
PRR13	0.267406	0.160873	0.154962	0.152956	0.263803	0.267406	10642.3	6402.47	6167.21	6087.41	10498.9	10642.3
MDM4	0.171962	0.185857	0.184832	0.244447	0.212902	0.244447	7485.53	8090.37	8045.74	10640.8	9267.66	10640.8
OS9	0.169834	0.19814	0.200056	0.117619	0.314351	0.314351	5748.13	6706.15	6771.01	3980.87	10639.4	10639.4
GSTM3	0.140891	0.1741	0.215404	0.156312	0.313293	0.313293	4775.77	5901.46	7301.53	5298.5	10619.7	10619.7
PSMD12	0.251789	0.163947	0.192299	0.218433	0.173532	0.251789	10612.3	6910	8104.94	9206.42	7313.98	10612.3
FGFR1	0.320817	0.233589	0.141909	0.22159	0.0820941	0.320817	10608.6	7724.16	4692.57	7327.4	2714.63	10608.6
ITGA2	0.470639	0.0347041	0.00831109	0.00267377	0.483672	0.483672	10313.6	760.508	182.13	58.5932	10599.2	10599.2
ATP5MC1	0.225372	0.166072	0.143086	0.19448	0.270989	0.270989	8808.72	6490.97	5592.56	7601.31	10591.7	10591.7
GCC2	0.147132	0.12692	0.209811	0.216292	0.299846	0.299846	5192.49	4479.18	7404.53	7633.25	10582	10582
TMED9	0.201194	0.0994084	0.123707	0.115321	0.460369	0.460369	4623.89	2284.63	2843.06	2650.34	10580.3	10580.3
SLC39A1	0.204842	0.13476	0.12109	0.113496	0.425812	0.425812	5088.26	3347.43	3007.88	2819.23	10577.1	10577.1
GLB1	0.0897482	0.252321	0.160469	0.192713	0.30475	0.30475	3114.09	8755.05	5567.96	6686.76	10574.2	10574.2
GPX1	0.339168	0.0862863	0.10683	0.126373	0.341343	0.341343	10502.9	2671.99	3308.15	3913.35	10570.2	10570.2
TTC8	0.0402071	0.22984	0.258634	0.446198	0.0251211	0.446198	951.915	5441.51	6123.22	10563.9	594.75	10563.9
ATP2B1	0.0880502	0.352807	0.210957	0.286055	0.0621314	0.352807	2632.86	10549.6	6307.99	8553.55	1857.84	10549.6
STAT2	0.162141	0.182838	0.150376	0.143795	0.36085	0.36085	4738.96	5343.88	4395.09	4202.74	10546.7	10546.7
TPR	0.229261	0.150196	0.21475	0.162193	0.243599	0.243599	9916.58	6496.68	9288.93	7015.59	10536.8	10536.8
ANAPC5	0.240373	0.192507	0.277311	0.153515	0.136294	0.277311	9133.09	7314.41	10536.6	5832.89	5178.54	10536.6
GNAI1	0.0405127	0.397215	0.222849	0.297411	0.0420122	0.397215	1074.51	10535.3	5910.58	7888.19	1114.28	10535.3
RCAN3	0.100386	0.240461	0.301285	0.307978	0.0498891	0.307978	3432.66	8222.45	10302.3	10531.1	1705.93	10531.1
ZNF331	0.0391929	0.476769	0.321696	0.127543	0.0347995	0.476769	865.236	10525.3	7101.86	2815.68	768.244	10525.3
FNIP1	0.143136	0.189566	0.268356	0.273041	0.125902	0.273041	5513.03	7301.34	10336	10516.5	4849.24	10516.5
SMARCA2	0.0756085	0.404999	0.252519	0.163997	0.102877	0.404999	1962.92	10514.4	6555.8	4257.64	2670.85	10514.4
RBM6	0.196145	0.229579	0.232057	0.210731	0.131487	0.232057	8877.53	10390.8	10502.9	9537.68	5951.11	10502.9
EIF5A	0.313906	0.167976	0.112908	0.116141	0.289068	0.313906	10502.6	5620.08	3777.65	3885.82	9671.54	10502.6
REV3L	0.115704	0.209497	0.190448	0.288494	0.195856	0.288494	4211.92	7626.21	6932.8	10501.9	7129.67	10501.9
SCAMP1	0.14528	0.20891	0.27611	0.289744	0.0799556	0.289744	5265.03	7571.01	10006.4	10500.5	2897.63	10500.5
PHLDB2	0.104045	0.216884	0.189377	0.127706	0.361989	0.361989	3016.48	6287.91	5490.43	3702.47	10494.8	10494.8
HNRNPM	0.355005	0.13799	0.111953	0.181016	0.214036	0.355005	10474.5	4071.41	3303.19	5340.92	6315.16	10474.5
ARRDC4	0.0917577	0.718871	0.0557612	0.0210678	0.112542	0.718871	1336.46	10470.4	812.165	306.854	1639.19	10470.4
STX1A	0.00433673	0.176317	0.538372	0.264222	0.016752	0.538372	84.3111	3427.81	10466.6	5136.78	325.679	10466.6
TMEM258	0.208313	0.205197	0.165227	0.217142	0.204121	0.217142	10040.3	9890.11	7963.63	10465.8	9838.27	10465.8
ENTPD3	0.146271	0.00891437	0.645997	0.194432	0.00438499	0.645997	2369.7	144.419	10465.6	3149.94	71.0399	10465.6
CLDND1	0.123644	0.2706	0.275272	0.199776	0.130707	0.275272	4699.89	10285.9	10463.5	7593.77	4968.36	10463.5
TMEM87A	0.34269	0.12186	0.208001	0.107238	0.220211	0.34269	10459.1	3719.25	6348.3	3272.96	6720.96	10459.1
MIEN1	0.0934225	0.174277	0.184365	0.216017	0.331918	0.331918	2938.45	5481.61	5798.9	6794.45	10439.9	10439.9
PREPL	0.0645756	0.164369	0.293867	0.267119	0.210069	0.293867	2292.99	5836.53	10434.8	9485.01	7459.27	10434.8
NR3C1	0.174134	0.119282	0.327012	0.227941	0.151631	0.327012	5554.2	3804.63	10430.4	7270.44	4836.44	10430.4
SSBP1	0.245519	0.163638	0.166493	0.169276	0.255073	0.255073	10038.6	6690.71	6807.45	6921.23	10429.3	10429.3
MRPL51	0.245793	0.171913	0.15522	0.145367	0.281706	0.281706	9091.7	6358.96	5741.49	5377.04	10420.1	10420.1
TRA2A	0.140045	0.178378	0.189164	0.209465	0.282947	0.282947	5153.73	6564.41	6961.32	7708.44	10412.6	10412.6
PHLDA1	0.482816	0.0750121	0.014843	0.00461426	0.422715	0.482816	10407.4	1616.94	319.951	99.4635	9111.91	10407.4
TSPAN14	0.285668	0.126565	0.0366924	0.0606128	0.490462	0.490462	6060.06	2684.9	778.38	1285.82	10404.5	10404.5
TMEM263	0.118071	0.24707	0.26919	0.274808	0.0908616	0.274808	4468.99	9351.63	10188.9	10401.5	3439.12	10401.5
NIPSNAP2	0.203659	0.0934074	0.128303	0.169311	0.40532	0.40532	5223.04	2395.53	3290.47	4342.15	10394.8	10394.8
MCCC1	0.419799	0.0783198	0.095173	0.110942	0.295766	0.419799	10379.1	1936.38	2353.05	2742.93	7312.5	10379.1
SRP54	0.257547	0.143771	0.265514	0.163076	0.170093	0.265514	10065.2	5618.72	10376.5	6373.18	6647.41	10376.5
STOM	0.172953	0.0597998	0.126701	0.0432539	0.597292	0.597292	3003.02	1038.32	2199.93	751.025	10370.9	10370.9
PGD	0.275271	0.139798	0.140674	0.118357	0.3259	0.3259	8758.6	4448.11	4475.98	3765.9	10369.5	10369.5
ETFA	0.297037	0.122932	0.100188	0.158793	0.32105	0.32105	9586.05	3967.31	3233.31	5124.62	10361	10361
RNH1	0.218776	0.143295	0.141407	0.188885	0.307636	0.307636	7367.25	4825.45	4761.87	6360.69	10359.6	10359.6
PUF60	0.226526	0.113459	0.116064	0.290587	0.253364	0.290587	8070.33	4042.14	4134.93	10352.6	9026.45	10352.6
EIF3CL	0.341061	0.146291	0.150059	0.185128	0.177461	0.341061	10349.1	4439.04	4553.36	5617.49	5384.84	10349.1
PKIB	0.11344	0.0293709	0.302353	0.538907	0.0159286	0.538907	2177.17	563.697	5802.87	10342.9	305.707	10342.9
APRT	0.224172	0.142915	0.115247	0.154013	0.363653	0.363653	6373	4062.94	3276.37	4378.44	10338.3	10338.3
NCKAP1	0.231788	0.193097	0.187236	0.232086	0.155793	0.232086	10324.4	8601.03	8339.96	10337.7	6939.39	10337.7
CTSL	0.139717	0.214043	0.173737	0.226312	0.246192	0.246192	5858.21	8974.66	7284.67	9489.07	10322.6	10322.6
NDUFB3	0.195069	0.204218	0.166454	0.173032	0.261228	0.261228	7703.43	8064.73	6573.42	6833.17	10316.1	10316.1
SC5D	0.224575	0.200713	0.246109	0.163869	0.164734	0.246109	9411.67	8411.61	10314.1	6867.54	6903.77	10314.1
CTSS	0.239585	0.0398917	0.0110532	0.031718	0.677753	0.677753	3645.76	607.032	168.196	482.652	10313.4	10313.4
UGP2	0.263935	0.125681	0.130732	0.126395	0.353258	0.353258	7705.21	3669.07	3816.55	3689.93	10312.9	10312.9
NDUFS8	0.158144	0.155576	0.151506	0.218945	0.315829	0.315829	5163.45	5079.58	4946.73	7148.6	10311.9	10311.9
NRDC	0.206667	0.164195	0.216437	0.244868	0.167832	0.244868	8701.92	6913.58	9113.31	10310.4	7066.72	10310.4
F2RL1	0.253061	0.0508143	0.0360768	0.0231902	0.636858	0.636858	4095.03	822.277	583.795	375.264	10305.6	10305.6
ARMCX3	0.299062	0.176028	0.222168	0.194549	0.108192	0.299062	10301.6	6063.56	7652.91	6701.55	3726.85	10301.6
ANAPC13	0.148624	0.239277	0.236919	0.213676	0.161503	0.239277	6397.47	10299.6	10198.1	9197.64	6951.87	10299.6
CPD	0.199522	0.147046	0.324517	0.172954	0.155961	0.324517	6330.3	4665.37	10296.1	5487.37	4948.24	10296.1
OTULINL	0.0660117	0.141297	0.589457	0.20024	0.00299516	0.589457	1152.56	2467.04	10291.9	3496.19	52.2956	10291.9
SQOR	0.467179	0.173306	0.037522	0.0984184	0.223575	0.467179	10274.5	3811.46	825.208	2164.48	4916.99	10274.5
PRXL2C	0.0817679	0.364067	0.192328	0.276511	0.0853267	0.364067	2307.29	10273.1	5427.02	7802.47	2407.71	10273.1
MIER1	0.21203	0.180106	0.238283	0.234105	0.135475	0.238283	9139.43	7763.36	10271	10091	5839.56	10271
IFNAR1	0.356075	0.0890244	0.1203	0.141698	0.292903	0.356075	10264.7	2566.35	3467.95	4084.81	8443.66	10264.7
RMND5A	0.357426	0.13234	0.234509	0.156426	0.119299	0.357426	10254.7	3796.89	6728.15	4487.93	3422.75	10254.7
LOC107984658	0.0656639	0.252396	0.30979	0.147723	0.224427	0.30979	2172.89	8352.04	10251.3	4888.3	7426.52	10251.3
EAF1	0.119638	0.208536	0.290598	0.202826	0.178402	0.290598	4220.05	7355.81	10250.4	7154.42	6292.89	10250.4
WARS1	0.234632	0.150728	0.298275	0.131351	0.185013	0.298275	8062.19	5179.14	10249	4513.35	6357.23	10249
NHP2	0.292442	0.150326	0.155878	0.172641	0.228713	0.292442	10245.8	5266.74	5461.29	6048.56	8013.1	10245.8
MEST	0.350516	0.0869793	0.161234	0.356446	0.0448249	0.356446	10066.3	2497.92	4630.4	10236.6	1287.31	10236.6
TOM1L1	0.123624	0.1464	0.200699	0.268107	0.26117	0.268107	4719.08	5588.49	7661.22	10234.4	9969.56	10234.4
TINAGL1	0.0564672	0.0168206	0.00979272	0.00614217	0.910777	0.910777	634.215	188.922	109.987	68.9861	10229.4	10229.4
TCN1	0.556807	0.000682031	0.000480517	0	0.442031	0.556807	10209.8	12.506	8.81093	0	8105.24	10209.8
BRWD1	0.183407	0.174805	0.19203	0.279899	0.169858	0.279899	6687.1	6373.48	7001.5	10205.2	6193.08	10205.2
ATAD1	0.153185	0.160987	0.213324	0.303715	0.16879	0.303715	5146.67	5408.81	7167.21	10204.1	5670.95	10204.1
TOMM6	0.291006	0.175238	0.156125	0.172346	0.205285	0.291006	10198.6	6141.39	5471.57	6040.05	7194.42	10198.6
TXNDC17	0.256529	0.162187	0.127132	0.156186	0.297967	0.297967	8780.25	5551.2	4351.35	5345.81	10198.6	10198.6
C4orf3	0.155458	0.146993	0.233856	0.226776	0.236917	0.236917	6688.75	6324.52	10061.9	9757.25	10193.6	10193.6
TMED8	0.0622572	0.28872	0.168773	0.417357	0.0628937	0.417357	1520.43	7051.06	4121.73	10192.6	1535.98	10192.6
TMEM205	0.175095	0.170107	0.190285	0.151084	0.31343	0.31343	5693.9	5531.68	6187.85	4913.07	10192.4	10192.4
AGT	0.0207582	0.293746	0.122024	0.0248316	0.53864	0.53864	392.505	5554.28	2307.29	469.527	10184.8	10184.8
SNRPB	0.284879	0.148154	0.111253	0.168021	0.287693	0.287693	10083.1	5243.79	3937.72	5946.99	10182.7	10182.7
RPL7L1	0.187758	0.208169	0.212113	0.212482	0.179479	0.212482	8994.64	9972.4	10161.3	10179	8598.02	10179
DOCK5	0.247558	0.0511591	0.0113622	0.00515049	0.68477	0.68477	3675	759.457	168.672	76.4591	10165.4	10165.4
TMEM97	0.600623	0.0497032	0.0821672	0.0446595	0.222847	0.600623	10153.6	840.239	1389.05	754.976	3767.26	10153.6
PSIP1	0.108302	0.0637021	0.195862	0.528444	0.10369	0.528444	2080.42	1223.69	3762.42	10151.2	1991.83	10151.2
PAIP1	0.24798	0.142516	0.172637	0.121803	0.315064	0.315064	7988.57	4591.11	5561.44	3923.83	10149.7	10149.7
ATP6V1C1	0.101412	0.159605	0.284329	0.267686	0.186968	0.284329	3619.37	5696.27	10147.6	9553.63	6672.83	10147.6
GCNT4	0.0532535	0.280692	0.462496	0.041096	0.162462	0.462496	1168.28	6157.85	10146.3	901.568	3564.11	10146.3
AUP1	0.32142	0.0970912	0.150186	0.16894	0.262362	0.32142	10136.6	3061.97	4736.43	5327.88	8274.11	10136.6
BRI3	0.453884	0.094173	0.100838	0.133397	0.217707	0.453884	10132.8	2102.38	2251.17	2978.04	4860.23	10132.8
PFDN1	0.304882	0.130241	0.161694	0.162465	0.240718	0.304882	10116.8	4321.72	5365.42	5391.01	7987.65	10116.8
LARS1	0.218472	0.183084	0.219404	0.139432	0.239608	0.239608	9221.3	7727.65	9260.65	5885.18	10113.4	10113.4
LAMB3	0.319663	0.0101906	0.000918194	0	0.669228	0.669228	4830.42	153.989	13.8748	0	10112.7	10112.7
AKAP7	0.0508153	0.0142406	0.0204448	0.0251632	0.889336	0.889336	577.814	161.928	232.475	286.128	10112.5	10112.5
G3BP2	0.154684	0.188087	0.269753	0.210888	0.176589	0.269753	5797.12	7048.97	10109.6	7903.48	6618.05	10109.6
BECN1	0.306721	0.135777	0.16811	0.11381	0.275582	0.306721	10105.9	4473.6	5538.93	3749.84	9079.93	10105.9
MYO10	0.315722	0.244286	0.0202806	0.104074	0.315638	0.315722	10103.8	7817.74	649.027	3330.6	10101.1	10103.8
SWAP70	0.540834	0.054107	0.0944772	0.0528432	0.257738	0.540834	10097.5	1010.19	1763.92	986.597	4812.04	10097.5
SRRM1	0.202167	0.190741	0.236449	0.148473	0.222169	0.236449	8630.11	8142.36	10093.5	6338.01	9483.94	10093.5
SGPL1	0.260175	0.217783	0.197747	0.103714	0.220582	0.260175	10071.9	8430.78	7655.16	4014.95	8539.16	10071.9
SMU1	0.135898	0.168499	0.258599	0.208353	0.228651	0.258599	5292.33	6561.92	10070.7	8113.94	8904.44	10070.7
FBXO3	0.291789	0.102721	0.228865	0.16551	0.211115	0.291789	10070.3	3545.13	7898.62	5712.11	7286.06	10070.3
ATP5MPL	0.194585	0.213039	0.157983	0.208087	0.226306	0.226306	8654.16	9474.92	7026.31	9254.67	10065	10065
CAV2	0.330241	0.0163838	0.0128134	0.0169196	0.623642	0.623642	5328.26	264.343	206.737	272.988	10062.1	10062.1
RNF115	0.499264	0.122395	0.129664	0.118046	0.130632	0.499264	10047.3	2463.11	2609.39	2375.6	2628.87	10047.3
KIF1B	0.38155	0.132507	0.133832	0.18292	0.169191	0.38155	10046.6	3489.05	3523.92	4816.46	4454.96	10046.6
UFM1	0.256551	0.190194	0.208023	0.139285	0.205947	0.256551	10041.6	7444.35	8142.19	5451.74	8060.92	10041.6
ZNF451	0.188516	0.206081	0.2219	0.245993	0.13751	0.245993	7694.45	8411.36	9057.03	10040.4	5612.56	10040.4
CCAR1	0.208969	0.137889	0.136724	0.177955	0.338463	0.338463	6197.61	4089.53	4054.97	5277.8	10038.2	10038.2
RAP1GAP2	0.0360036	0.263818	0.448624	0.223471	0.028083	0.448624	805.144	5899.73	10032.5	4997.45	628.017	10032.5
IER3	0.276564	0.0369047	0.089041	0.0512088	0.546282	0.546282	5076.88	677.46	1634.53	940.042	10028.1	10028.1
GSPT1	0.330507	0.206761	0.165812	0.117786	0.179134	0.330507	10022.8	6270.15	5028.34	3571.94	5432.34	10022.8
RBM25	0.246871	0.187313	0.167165	0.208386	0.190266	0.246871	10019.8	7602.52	6784.74	8457.79	7722.36	10019.8
TNFAIP1	0.522859	0.0913437	0.0822136	0.0681843	0.235399	0.522859	10015.6	1749.74	1574.84	1306.1	4509.19	10015.6
NBDY	0.117318	0.287791	0.200007	0.251294	0.143589	0.287791	4082.4	10014.5	6959.76	8744.46	4996.56	10014.5
MUC20-3	0.0716632	0.0177393	0.00739353	0.0112891	0.891915	0.891915	804.573	199.162	83.0082	126.744	10013.7	10013.7
EDN3	8.87115e-05	0.180475	0.321378	0.495485	0.00257309	0.495485	1.79254	3646.75	6493.9	10012	51.9929	10012
PABPC4	0.558144	0.101776	0.125296	0.0502596	0.164524	0.558144	10011.9	1825.64	2247.53	901.546	2951.19	10011.9
GDE1	0.348705	0.13946	0.108456	0.0478825	0.355496	0.355496	9819.02	3926.98	3053.97	1348.3	10010.2	10010.2
FKBP2	0.156617	0.27691	0.211789	0.229098	0.125586	0.27691	5660.57	10008.3	7654.63	8280.24	4539.02	10008.3
CHID1	0.1786	0.293309	0.159193	0.203179	0.165718	0.293309	6092.79	10006	5430.73	6931.29	5653.34	10006
CERS2	0.246777	0.137841	0.167577	0.190163	0.257641	0.257641	9582.7	5352.55	6507.26	7384.3	10004.5	10004.5
MRPS21	0.213827	0.176276	0.182166	0.188067	0.239663	0.239663	8919.51	7353.11	7598.81	7844.94	9997.22	9997.22
FICD	0.0781663	0.151053	0.493131	0.195867	0.0817825	0.493131	1583.83	3060.68	9991.97	3968.72	1657.1	9991.97
COPS6	0.13461	0.189747	0.24215	0.184171	0.249321	0.249321	5388.16	7595.17	9692.77	7371.99	9979.81	9979.81
BANF1	0.283922	0.144772	0.112352	0.165351	0.293603	0.293603	9638.85	4914.85	3814.25	5613.49	9967.51	9967.51
TMEM9	0.0823331	0.282513	0.189124	0.227817	0.218213	0.282513	2901.16	9954.86	6664.14	8027.54	7689.13	9954.86
RGPD6	0.15252	0.234834	0.252246	0.165026	0.195373	0.252246	6015.78	9262.44	9949.19	6509.04	7705.97	9949.19
PPL	0.0370812	0.209226	0.326805	0.318385	0.108502	0.326805	1127.92	6364.15	9940.6	9684.48	3300.36	9940.6
ATP13A3	0.254987	0.135623	0.115961	0.210175	0.283255	0.283255	8941.67	4755.92	4066.45	7370.24	9932.95	9932.95
PPA2	0.184818	0.170553	0.226688	0.147794	0.270148	0.270148	6790.54	6266.41	8328.92	5430.2	9925.71	9925.71
POLR2A	0.414458	0.1703	0.117036	0.155222	0.142985	0.414458	9923.05	4077.36	2802.1	3716.37	3423.38	9923.05
RPS6KA3	0.149037	0.388267	0.119674	0.109213	0.233808	0.388267	3808.92	9922.88	3058.5	2791.14	5975.41	9922.88
CNIH4	0.330865	0.145552	0.166185	0.127188	0.230211	0.330865	9920.11	4363.98	4982.61	3813.4	6902.27	9920.11
SNW1	0.315141	0.148847	0.195687	0.151339	0.188986	0.315141	9916.99	4683.97	6157.96	4762.39	5947.08	9916.99
AZGP1	0.950713	0.0160468	0.00186619	0.000280863	0.0310926	0.950713	9916.41	167.376	19.4653	2.92954	324.312	9916.41
CDH6	0.0161316	0.0496731	0.111365	0.0124818	0.810349	0.810349	197.327	607.618	1362.25	152.682	9912.45	9912.45
PDIA4	0.203562	0.112363	0.177997	0.115849	0.390229	0.390229	5169.39	2853.41	4520.18	2941.94	9909.74	9909.74
NUPR1	0.520426	0.0384584	0.0382975	0.067244	0.335574	0.520426	9908.94	732.251	729.187	1280.33	6389.34	9908.94
TPGS2	0.25881	0.064878	0.0896337	0.159946	0.426732	0.426732	6008.86	1506.29	2081.05	3713.51	9907.55	9907.55
SUPT16H	0.220968	0.152672	0.189585	0.167693	0.269081	0.269081	8131.34	5618.15	6976.51	6170.9	9901.86	9901.86
KCNJ15	0.145799	0.0684407	0.052861	0.086988	0.645912	0.645912	2234.94	1049.12	810.302	1333.43	9901.13	9901.13
USP11	0.0241892	0.210589	0.310861	0.294668	0.159693	0.310861	770.371	6706.78	9900.22	9384.52	5085.87	9900.22
CPEB4	0.0906974	0.278445	0.252205	0.222547	0.156106	0.278445	3222.54	9893.32	8960.99	7907.25	5546.55	9893.32
ARG2	0.031786	0.134394	0.515635	0.284148	0.034037	0.515635	609.324	2576.27	9884.48	5446.99	652.474	9884.48
SNRPE	0.222537	0.161484	0.139005	0.205739	0.271236	0.271236	8109.11	5884.39	5065.26	7497.02	9883.68	9883.68
TAF9	0.248402	0.141225	0.256574	0.170338	0.183461	0.256574	9566.86	5439.09	9881.59	6560.35	7065.77	9881.59
GRB2	0.14093	0.189328	0.204272	0.221869	0.243602	0.243602	5716.33	7679.4	8285.55	8999.3	9880.83	9880.83
EMC10	0.0633195	0.268871	0.157109	0.335525	0.175174	0.335525	1863.14	7911.39	4622.86	9872.64	5154.41	9872.64
UNC80	0.0021547	0.293927	0.507693	0.196013	0.000212305	0.507693	41.8978	5715.35	9872.01	3811.44	4.12823	9872.01
DUSP4	0.607086	0.12231	0.0257408	0.00778707	0.237076	0.607086	9870.29	1988.57	418.505	126.606	3854.49	9870.29
BIRC3	0.38541	0.0671245	0.0141438	0.0126998	0.520622	0.520622	7305.86	1272.42	268.11	240.737	9868.93	9868.93
SNRPC	0.261173	0.18032	0.129741	0.199187	0.229578	0.261173	9860.05	6807.63	4898.12	7519.91	8667.24	9860.05
PRPF40A	0.205648	0.182161	0.212146	0.174551	0.225494	0.225494	8984.38	7958.25	9268.28	7625.8	9851.43	9851.43
MAP3K13	0.293996	0.131482	0.184575	0.137859	0.252088	0.293996	9843.32	4402.16	6179.8	4615.67	8440.19	9843.32
NDUFB10	0.240451	0.120266	0.146386	0.208434	0.284463	0.284463	8319.99	4161.41	5065.18	7212.17	9842.88	9842.88
IGFBPL1	0.0212464	0.511789	0.0470074	0.376124	0.0438328	0.511789	408.05	9829.24	902.808	7223.71	841.837	9829.24
ECI2	0.305225	0.146358	0.206395	0.196626	0.145396	0.305225	9825.95	4711.63	6644.36	6329.87	4680.66	9825.95
SRPK1	0.4637	0.129828	0.0892163	0.113336	0.20392	0.4637	9823.86	2750.5	1890.12	2401.11	4320.22	9823.86
HP1BP3	0.174049	0.190997	0.201875	0.201308	0.231771	0.231771	7369.71	8087.31	8547.93	8523.92	9813.78	9813.78
RBBP7	0.263099	0.116215	0.17457	0.177471	0.268645	0.268645	9599.16	4240.11	6369.19	6475.01	9801.49	9801.49
USP34	0.197932	0.195836	0.224999	0.23973	0.141504	0.23973	8080.71	7995.14	9185.74	9787.13	5776.99	9787.13
ANO5	0.02715	0.0933522	0.604671	0.230502	0.0443248	0.604671	439.436	1510.95	9786.89	3730.8	717.419	9786.89
ETS2	0.415828	0.0172297	0.0756733	0.0300635	0.461205	0.461205	8822.17	365.544	1605.48	637.825	9784.88	9784.88
BRD2	0.287283	0.165466	0.215334	0.149005	0.182912	0.287283	9778.39	5632.07	7329.44	5071.75	6225.87	9778.39
CRIP2	0.00892628	0.312	0.25992	0.179898	0.239256	0.312	279.673	9775.38	8143.67	5636.47	7496.22	9775.38
CMTM7	0.0495477	0.0172318	0.0596727	0.00343296	0.870115	0.870115	556.358	193.491	670.05	38.5479	9770.3	9770.3
PDIA2	0.998506	0.000652232	0.000251253	0	0.000590049	0.998506	9769.11	6.38126	2.45819	0	5.77288	9769.11
HLA-C-2	0.387805	0.159708	0.0738333	0.103024	0.275629	0.387805	9768.28	4022.83	1859.76	2595.05	6942.72	9768.28
CXCL6	0.017901	0.009542	0.00125375	0	0.971303	0.971303	180.014	95.955	12.6078	0	9767.5	9767.5
ITFG1	0.135092	0.183428	0.219917	0.241974	0.219589	0.241974	5450.25	7400.33	8872.48	9762.37	8859.25	9762.37
NUTF2	0.291866	0.187874	0.13135	0.136212	0.252698	0.291866	9757.4	6280.85	4391.17	4553.73	8447.99	9757.4
LRRC59	0.547273	0.0816229	0.0463791	0.0614885	0.263237	0.547273	9748.3	1453.91	826.127	1095.26	4688.9	9748.3
MPV17	0.193435	0.177891	0.191212	0.240912	0.19655	0.240912	7826.06	7197.19	7736.12	9746.94	7952.12	9746.94
SOX9	0.200178	0.0116908	0.0237987	0.0201772	0.744156	0.744156	2621.8	153.118	311.7	264.268	9746.48	9746.48
ACO2	0.184599	0.157417	0.147579	0.148108	0.362297	0.362297	4965.94	4234.72	3970.07	3984.3	9746.24	9746.24
YTHDF2	0.269457	0.150104	0.152163	0.169921	0.258354	0.269457	9739.7	5425.62	5500.04	6141.93	9338.4	9739.7
COMT	0.262964	0.153097	0.128239	0.115656	0.340044	0.340044	7527.63	4382.58	3671	3310.78	9734.13	9734.13
RPL36A-HNRNPH2	0.180046	0.161321	0.220947	0.248996	0.18869	0.248996	7034.58	6302.98	8632.63	9728.54	7372.29	9728.54
CACYBP	0.176822	0.219158	0.255978	0.189265	0.158777	0.255978	6716.45	8324.52	9723.11	7189.07	6031	9723.11
RNPS1	0.191402	0.179976	0.173107	0.192119	0.263395	0.263395	7061.58	6640.03	6386.62	7088.05	9717.69	9717.69
RAB3IP	0.0947323	0.164232	0.238477	0.215603	0.286955	0.286955	3208.08	5561.65	8075.97	7301.35	9717.66	9717.66
PRKDC	0.254954	0.163744	0.189303	0.152261	0.239739	0.254954	9711.65	6237.29	7210.88	5799.9	9132.09	9711.65
TIGIT	0.0521218	0.104206	0.209447	0.358865	0.275359	0.358865	1410.23	2819.45	5666.9	9709.62	7450.24	9709.62
NDUFAB1	0.193786	0.195192	0.203316	0.27015	0.137556	0.27015	6963.99	7014.53	7306.45	9708.23	4943.27	9708.23
SSBP2	0.0670603	0.328794	0.283772	0.233844	0.0865291	0.328794	1978.75	9701.75	8373.28	6900.04	2553.22	9701.75
OTUB1	0.287866	0.155884	0.139893	0.149714	0.266643	0.287866	9697.52	5251.35	4712.66	5043.5	8982.55	9697.52
GOT1	0.0892093	0.157883	0.199312	0.0990465	0.454549	0.454549	1902.74	3367.47	4251.1	2112.55	9695.02	9695.02
RER1	0.417615	0.0818018	0.113745	0.0999955	0.286843	0.417615	9691.79	1898.41	2639.73	2320.64	6656.89	9691.79
RSU1	0.470677	0.0725592	0.0942203	0.0726481	0.289896	0.470677	9691.39	1494.02	1940.03	1495.85	5969.05	9691.39
MYO5B	0.434517	0.0912406	0.070669	0.0832119	0.320361	0.434517	9688.82	2034.47	1575.77	1855.45	7143.38	9688.82
PSMC6	0.208035	0.155515	0.210417	0.180719	0.245314	0.245314	8214.98	6141.05	8309.05	7136.31	9687.05	9687.05
AP3B1	0.15703	0.165527	0.29734	0.243406	0.136697	0.29734	5112.49	5389.14	9680.65	7924.7	4450.5	9680.65
APEX1	0.285661	0.130608	0.16803	0.155654	0.260047	0.285661	9677.55	4424.69	5692.47	5273.19	8809.8	9677.55
TMC5	0.430109	0.00666919	0.00337036	0.00301425	0.556837	0.556837	7469.26	115.817	58.5295	52.3452	9670	9670
TMEM219	0.170672	0.19754	0.216795	0.141168	0.273825	0.273825	6025.13	6973.61	7653.38	4983.56	9666.67	9666.67
PHF3	0.206034	0.196437	0.21762	0.191801	0.188109	0.21762	9144.87	8718.89	9659.09	8513.11	8349.26	9659.09
SLC30A7	0.170596	0.163262	0.266558	0.195624	0.20396	0.266558	6180.49	5914.79	9657.04	7087.21	7389.19	9657.04
SNX27	0.0866777	0.170849	0.365972	0.18588	0.190621	0.365972	2284.77	4503.47	9646.79	4899.66	5024.65	9646.79
ARID4B	0.247914	0.192097	0.172257	0.22604	0.161692	0.247914	9644.2	7472.83	6701.04	8793.28	6290.03	9644.2
LMO7	0.3574	0.0952994	0.0758995	0.138584	0.332817	0.3574	9640.66	2570.65	2047.34	3738.23	8977.53	9640.66
SPTLC3	0.299801	0.0960765	0.179105	0.167184	0.257835	0.299801	9638.48	3088.82	5758.15	5374.89	8289.28	9638.48
SLTM	0.234292	0.177257	0.187892	0.183894	0.216665	0.234292	9629.4	7285.28	7722.37	7558.04	8904.91	9629.4
FAM120B	0.367457	0.161227	0.154476	0.18656	0.13028	0.367457	9627.49	4224.18	4047.32	4887.92	3413.37	9627.49
COQ9	0.151853	0.139972	0.111084	0.116384	0.480708	0.480708	3040.85	2802.93	2224.45	2330.58	9626.17	9626.17
FBXW5	0.506062	0.122623	0.0944802	0.0410038	0.235831	0.506062	9622.33	2331.57	1796.46	779.652	4484.11	9622.33
GTF2IP1	0.112365	0.196691	0.176529	0.202921	0.311494	0.311494	3469.44	6073.12	5450.59	6265.5	9617.83	9617.83
NPDC1	0.0284928	0.237969	0.260642	0.394665	0.0782305	0.394665	694.292	5798.65	6351.13	9616.9	1906.26	9616.9
GLO1	0.258804	0.151825	0.170682	0.13153	0.28716	0.28716	8661.23	5081.04	5712.1	4401.83	9610.22	9610.22
WFS1	0.0264838	0.385523	0.345657	0.191696	0.0506399	0.385523	659.963	9607.06	8613.62	4776.96	1261.92	9607.06
PLEKHA1	0.219069	0.200129	0.171973	0.129879	0.278951	0.278951	7543.8	6891.61	5922.01	4472.49	9605.89	9605.89
CORO1C	0.300731	0.0976281	0.109089	0.10088	0.391672	0.391672	7375.09	2394.22	2675.3	2473.97	9605.32	9605.32
ZFAND6	0.190931	0.151495	0.238691	0.212091	0.206793	0.238691	7678.47	6092.51	9599.19	8529.44	8316.41	9599.19
AARS1	0.263766	0.143408	0.249655	0.19297	0.150201	0.263766	9598.97	5218.9	9085.47	7022.56	5466.12	9598.97
DCAF13	0.221226	0.139483	0.181659	0.283825	0.173806	0.283825	7481	4716.78	6143	9597.85	5877.43	9597.85
HSD17B12	0.162293	0.263093	0.198696	0.147996	0.227922	0.263093	5919.83	9596.64	7247.69	5398.35	8313.76	9596.64
GALNT1	0.219341	0.0841379	0.110124	0.09625	0.490147	0.490147	4291.94	1646.36	2154.84	1883.36	9590.91	9590.91
RARS1	0.255833	0.170669	0.157096	0.111185	0.305217	0.305217	8037.51	5361.9	4935.48	3493.12	9589.01	9589.01
RABAC1	0.151919	0.194155	0.19384	0.211496	0.248591	0.248591	5858.73	7487.55	7475.41	8156.33	9586.87	9586.87
WDR13	0.177209	0.135664	0.146988	0.158785	0.381354	0.381354	4452.62	3408.72	3693.26	3989.68	9582.01	9582.01
HTATIP2	0.345761	0.134289	0.149816	0.102863	0.267271	0.345761	9579.12	3720.39	4150.57	2849.77	7404.59	9579.12
PIP4K2A	0.467427	0.0613844	0.119556	0.0615956	0.290037	0.467427	9574.91	1257.42	2449.03	1261.74	5941.2	9574.91
LGALS1	0.403371	0.00809487	0.0179568	0.000256261	0.570321	0.570321	6770.32	135.867	301.394	4.30117	9572.48	9572.48
CSNK2B	0.269226	0.154503	0.180304	0.14792	0.248047	0.269226	9571.14	5492.66	6409.94	5258.65	8818.24	9571.14
ARHGAP18	0.572661	0.00710404	0.0979901	0.124161	0.198084	0.572661	9569.75	118.716	1637.51	2074.85	3310.19	9569.75
EXOSC6	0.113614	0.193283	0.33372	0.212985	0.146397	0.33372	3257.95	5542.49	9569.57	6107.45	4198.01	9569.57
COX17	0.166528	0.257023	0.212231	0.245945	0.118272	0.257023	6199.89	9569.09	7901.46	9156.66	4403.33	9569.09
GALNT3	0.536515	0.0614749	0.0874805	0.0426274	0.271902	0.536515	9563.78	1095.84	1559.41	759.866	4846.86	9563.78
PDP1	0.354049	0.0395439	0.0681459	0.0129043	0.525357	0.525357	6444.94	719.838	1240.5	234.904	9563.35	9563.35
SSX2IP	0.0296612	0.561187	0.157888	0.216704	0.0345602	0.561187	505.377	9561.67	2690.14	3692.27	588.847	9561.67
IPO5	0.367319	0.159842	0.176824	0.107628	0.188387	0.367319	9553.68	4157.36	4599.07	2799.33	4899.8	9553.68
PSME3	0.347065	0.104672	0.0931937	0.11307	0.341999	0.347065	9552.43	2880.93	2565.01	3112.09	9413	9552.43
TM7SF3	0.27349	0.140741	0.136909	0.132797	0.316063	0.316063	8265.72	4253.63	4137.82	4013.52	9552.38	9552.38
CPNE8	0.0736153	0.421975	0.118823	0.288209	0.0973778	0.421975	1665.17	9545	2687.75	6519.25	2202.67	9545
LRP11	0.174232	0.363744	0.173426	0.215243	0.073355	0.363744	4566.77	9534.01	4545.63	5641.69	1922.69	9534.01
ARIH2	0.172384	0.180287	0.196961	0.266869	0.1835	0.266869	6152.86	6434.94	7030.08	9525.29	6549.62	9525.29
CLCN3	0.207429	0.156968	0.294862	0.166978	0.173763	0.294862	6699.51	5069.73	9523.38	5393.01	5612.17	9523.38
ZMYM2	0.114829	0.179773	0.16922	0.303412	0.232767	0.303412	3603.08	5640.86	5309.73	9520.36	7303.69	9520.36
VPS41	0.108888	0.247463	0.200811	0.183153	0.259685	0.259685	3991.44	9071.1	7361.01	6713.74	9519.13	9519.13
DDR1	0.134446	0.140417	0.188522	0.217223	0.319392	0.319392	4005.78	4183.67	5616.93	6472.07	9516.15	9516.15
DDX6	0.269519	0.16201	0.18782	0.166517	0.214135	0.269519	9512.1	5717.81	6628.71	5876.88	7557.44	9512.1
DUSP3	0.252125	0.218807	0.207128	0.141308	0.180632	0.252125	9506.11	8249.88	7809.53	5327.88	6810.53	9506.11
RNF6	0.186932	0.117927	0.358962	0.232942	0.103237	0.358962	4948.61	3121.87	9502.75	6166.64	2732.98	9502.75
BTF3L4	0.193751	0.182941	0.254092	0.189598	0.179618	0.254092	7242.81	6838.72	9498.48	7087.56	6714.49	9498.48
CSE1L	0.290266	0.16346	0.133771	0.148257	0.264246	0.290266	9491.93	5345.28	4374.42	4848.11	8641.06	9491.93
HBP1	0.230907	0.112996	0.16901	0.192004	0.295083	0.295083	7422.37	3632.18	5432.75	6171.86	9485.3	9485.3
OAT	0.114632	0.238913	0.282204	0.233183	0.131068	0.282204	3851.31	8026.79	9481.23	7834.28	4403.52	9481.23
ZNF24	0.129692	0.196457	0.195636	0.297249	0.180966	0.297249	4135.47	6264.38	6238.19	9478.32	5770.41	9478.32
MYDGF	0.321219	0.146636	0.156948	0.110526	0.264671	0.321219	9475.83	4325.69	4629.9	3260.48	7807.68	9475.83
DNAJB6	0.181201	0.210264	0.190252	0.192381	0.225903	0.225903	7595.82	8814.12	7975.22	8064.46	9469.69	9469.69
CBFB	0.139117	0.118564	0.287757	0.368326	0.0862353	0.368326	3576.45	3048.06	7397.69	9468.98	2216.95	9468.98
SYNCRIP	0.248606	0.174884	0.127947	0.135621	0.312943	0.312943	7517.82	5288.47	3869.11	4101.16	9463.37	9463.37
ZFX	0.0844345	0.157637	0.131464	0.179431	0.447034	0.447034	1786.84	3335.97	2782.08	3797.18	9460.31	9460.31
GPATCH8	0.166934	0.224366	0.2096	0.239549	0.159551	0.239549	6584.29	8849.55	8267.15	9448.43	6293.11	9448.43
VTA1	0.218994	0.177859	0.184473	0.164736	0.253938	0.253938	8141.41	6612.17	6858.04	6124.28	9440.48	9440.48
ALDH9A1	0.17622	0.201249	0.242329	0.240334	0.139867	0.242329	6860.47	7834.88	9434.15	9356.51	5445.21	9434.15
FGF12	0.0344386	0.35607	0.162368	0.430574	0.016549	0.430574	754.182	7797.7	3555.75	9429.28	362.413	9429.28
TMEM106B	0.179406	0.155093	0.210816	0.255105	0.199579	0.255105	6629.65	5731.21	7790.35	9426.95	7375.12	9426.95
FLII	0.320453	0.0918707	0.115746	0.170293	0.301638	0.320453	9422.67	2701.39	3403.42	5007.33	8869.42	9422.67
CREB5	0.314557	0.0581248	0.0358901	0.00229867	0.589129	0.589129	5024.17	928.379	573.244	36.7148	9409.67	9409.67
SHTN1	0.185245	0.158895	0.220497	0.214244	0.22112	0.22112	7878.85	6758.13	9378.21	9112.25	9404.69	9404.69
STXBP5L	0.0561814	0.17203	0.238453	0.465961	0.0673747	0.465961	1133.85	3471.9	4812.45	9404.01	1359.75	9404.01
ENC1	0.291056	0.00363822	0.00234721	7.93091e-05	0.702879	0.702879	3888.51	48.6066	31.3588	1.05957	9390.48	9390.48
FUBP1	0.25347	0.196677	0.179017	0.218677	0.152159	0.25347	9389.46	7285.64	6631.43	8100.6	5636.55	9389.46
PPM1H	0.0809448	0.159254	0.283039	0.0693062	0.407456	0.407456	1864.53	3668.36	6519.71	1596.45	9385.6	9385.6
TP53INP1	0.419898	0.115591	0.135612	0.131516	0.197384	0.419898	9380.35	2582.25	3029.51	2938.01	4409.48	9380.35
TRIB1	0.449774	0.0675799	0.10633	0.10294	0.273376	0.449774	9377.65	1409.02	2216.96	2146.27	5699.82	9377.65
TMX2	0.172436	0.157453	0.254638	0.218185	0.197289	0.254638	6344.73	5793.42	9369.33	8028.07	7259.18	9369.33
HNRNPH2	0.15749	0.193135	0.242164	0.268017	0.139195	0.268017	5504.97	6750.94	8464.71	9368.4	4865.48	9368.4
ABI1	0.308379	0.128481	0.114348	0.166354	0.282438	0.308379	9366.42	3902.36	3473.1	5052.67	8578.49	9366.42
C14orf132	0.00240722	0.222596	0.40896	0.348069	0.0179678	0.40896	55.1043	5095.49	9361.61	7967.73	411.306	9361.61
USP8	0.207854	0.208724	0.232438	0.184074	0.166909	0.232438	8368.32	8403.35	9358.1	7410.92	6719.85	9358.1
GPBP1	0.195909	0.208776	0.187256	0.228589	0.17947	0.228589	8015.51	8541.95	7661.48	9352.58	7342.92	9352.58
PPP1R9A	0.0781023	0.240252	0.244709	0.290781	0.146156	0.290781	2510.02	7721.11	7864.35	9345	4697.11	9345
DYNLRB1	0.175182	0.233112	0.196649	0.175635	0.219421	0.233112	7019.46	9340.69	7879.64	7037.59	8792.08	9340.69
SLC44A4	0.286639	0.105925	0.00741609	0.065334	0.534686	0.534686	5006.76	1850.21	129.538	1141.2	9339.44	9339.44
NAV1	0.12633	0.267206	0.233317	0.318002	0.0551454	0.318002	3707.25	7841.37	6846.86	9332.03	1618.28	9332.03
NRCAM	0.189888	0.230901	0.324063	0.225282	0.0298654	0.324063	5467.62	6648.54	9331.04	6486.76	859.941	9331.04
OXA1L	0.296572	0.118872	0.161557	0.184457	0.238543	0.296572	9327.86	3738.79	5081.34	5801.59	7502.71	9327.86
CHMP5	0.184506	0.18067	0.245835	0.192735	0.196254	0.245835	6998.51	6852.98	9324.76	7310.63	7444.1	9324.76
CPM	0.43395	0.0303062	0.0209619	0.0294582	0.485324	0.485324	8336.77	582.223	402.707	565.931	9323.72	9323.72
STRN3	0.146526	0.16756	0.254778	0.189812	0.241324	0.254778	5350.42	6118.48	9303.29	6931.04	8812	9303.29
JPT1	0.318731	0.0930339	0.0514905	0.0565296	0.480215	0.480215	6166	1799.78	996.108	1093.59	9289.99	9289.99
TRPV6	0.0417322	0.00104628	0.000464894	0.00016711	0.956589	0.956589	404.762	10.1479	4.50902	1.6208	9277.99	9277.99
RNF13	0.260099	0.142719	0.252295	0.156433	0.188454	0.260099	9256.51	5079.12	8978.77	5567.18	6706.78	9256.51
KLHL9	0.405576	0.159478	0.174009	0.0952392	0.165697	0.405576	9245.51	3635.47	3966.72	2171.07	3777.23	9245.51
OAZ2	0.134544	0.177857	0.126534	0.309968	0.251096	0.309968	4012.38	5304.06	3773.49	9243.88	7488.2	9243.88
KMT2E	0.229155	0.188797	0.216689	0.151157	0.214202	0.229155	9232.65	7606.61	8730.37	6090.12	8630.2	9232.65
POLR2L	0.32252	0.175224	0.142065	0.17165	0.188542	0.32252	9229.13	5014.15	4065.29	4911.89	5395.25	9229.13
MAP4K4	0.121006	0.209138	0.10971	0.11416	0.445987	0.445987	2503.83	4327.44	2270.09	2362.17	9228.28	9228.28
MEA1	0.176713	0.157977	0.178196	0.182131	0.304982	0.304982	5343.15	4776.66	5388.01	5506.99	9221.55	9221.55
TOMM5	0.243462	0.187851	0.180962	0.236714	0.151011	0.243462	9220.43	7114.32	6853.43	8964.86	5719.13	9220.43
LYPLA1	0.402405	0.158055	0.123169	0.0958727	0.220498	0.402405	9216.05	3619.84	2820.87	2195.72	5049.93	9216.05
DYNC1LI2	0.214096	0.142018	0.187306	0.19661	0.259971	0.259971	7589.58	5034.45	6639.87	6969.7	9215.8	9215.8
SCAF11	0.167259	0.18227	0.214181	0.208291	0.227999	0.227999	6759.38	7366.04	8655.63	8417.59	9214.07	9214.07
PHTF2	0.0368547	0.444375	0.244418	0.241313	0.033039	0.444375	763.987	9211.77	5066.72	5002.36	684.888	9211.77
TSPAN15	0.296813	0.0328896	0.01356	0.022092	0.634646	0.634646	4307.07	477.263	196.77	320.578	9209.38	9209.38
PSMC4	0.190409	0.143376	0.154572	0.212482	0.299161	0.299161	5860.27	4412.72	4757.3	6539.6	9207.35	9207.35
FAR2P2	0.0162358	0.561928	0.218503	0.182311	0.0210222	0.561928	265.984	9205.81	3579.64	2986.71	344.397	9205.81
MRC1	0	0.820887	0.0109848	0.167366	0.000762066	0.820887	0	9200.91	123.123	1875.92	8.54161	9200.91
PDGFD	0.0280635	0.0100274	0.00257956	0.00459108	0.954738	0.954738	270.393	96.6147	24.8542	44.2353	9198.96	9198.96
RABGAP1L	0.143155	0.173222	0.21929	0.281885	0.182447	0.281885	4671.63	5652.84	7156.18	9198.86	5953.88	9198.86
TXNDC12	0.328174	0.184957	0.1179	0.12691	0.242059	0.328174	9196.35	5183.01	3303.88	3556.39	6783.19	9196.35
MKNK1	0.480367	0.135485	0.114782	0.160115	0.109251	0.480367	9190.98	2592.26	2196.16	3063.53	2090.32	9190.98
CDC42EP1	0.210756	0.0011403	0.000757661	6.94998e-05	0.787276	0.787276	2457.52	13.2965	8.83469	0.810401	9180.02	9180.02
P2RX4	0.295463	0.148404	0.104684	0.0985157	0.352933	0.352933	7683.02	3858.99	2722.13	2561.73	9177.43	9177.43
NAPA	0.132685	0.166924	0.292491	0.192911	0.214989	0.292491	4159.31	5232.61	9168.79	6047.23	6739.33	9168.79
SEC61G	0.310213	0.155192	0.168392	0.187749	0.178453	0.310213	9159.82	4582.44	4972.2	5543.76	5269.25	9159.82
NBPF14	0.171888	0.0108015	0.0202464	0.00415973	0.792904	0.792904	1985.46	124.767	233.863	48.0486	9158.75	9158.75
GTF3A	0.32153	0.135135	0.14905	0.158224	0.236061	0.32153	9156.01	3848.16	4244.42	4505.66	6722.17	9156.01
PRPS2	0.524338	0.0721799	0.147223	0.109031	0.147228	0.524338	9148.21	1259.33	2568.63	1902.28	2568.71	9148.21
GANAB	0.363572	0.156569	0.167176	0.0996625	0.213021	0.363572	9140.41	3936.23	4202.91	2505.58	5355.48	9140.41
NEMF	0.140329	0.180841	0.227568	0.261513	0.189748	0.261513	4904.27	6320.09	7953.09	9139.43	6631.37	9139.43
NDUFA11	0.204612	0.169805	0.206473	0.156963	0.262147	0.262147	7131.93	5918.73	7196.83	5471.08	9137.37	9137.37
MAP9	0.0977391	0.170918	0.19449	0.417596	0.119256	0.417596	2138.05	3738.86	4254.49	9134.95	2608.74	9134.95
EIF4E2	0.26794	0.102535	0.133351	0.122872	0.373302	0.373302	6554.88	2508.42	3262.3	3005.93	9132.45	9132.45
EPM2AIP1	0.0773494	0.232101	0.291481	0.246955	0.152114	0.291481	2423.35	7271.7	9132.06	7737.07	4765.71	9132.06
NOP10	0.271949	0.180143	0.136365	0.150461	0.261083	0.271949	9119.64	6040.96	4572.92	5045.6	8755.24	9119.64
AGO1	0.468264	0.0980655	0.192089	0.112639	0.128943	0.468264	9110.41	1907.94	3737.23	2191.47	2508.68	9110.41
SCRN1	0.0768723	0.227779	0.203843	0.333142	0.158363	0.333142	2101.51	6226.96	5572.6	9107.33	4329.28	9107.33
ARF5	0.194018	0.139518	0.20586	0.232716	0.227888	0.232716	7592.69	5459.9	8056.11	9107.09	8918.15	9107.09
PDS5B	0.0651118	0.235998	0.24582	0.26091	0.19216	0.26091	2271.27	8232.23	8574.86	9101.23	6703.06	9101.23
PROX1	0.0333902	0.173428	0.160755	0.414676	0.21775	0.414676	731.98	3801.9	3524.08	9090.55	4773.53	9090.55
SDF2	0.232728	0.126754	0.196908	0.156371	0.287239	0.287239	7359.31	4008.22	6226.59	4944.75	9083.03	9083.03
RSL24D1	0.282015	0.136282	0.259455	0.171219	0.151029	0.282015	9082.68	4389.15	8356.11	5514.34	4864.1	9082.68
ATP2C1	0.134166	0.131951	0.231545	0.149923	0.352416	0.352416	3455.66	3398.59	5963.78	3861.49	9077	9077
LOC100131257	0.155559	0.209478	0.200626	0.234156	0.200181	0.234156	6028.91	8118.61	7775.52	9075.06	7758.28	9075.06
DIAPH1	0.391889	0.12279	0.121421	0.0994369	0.264463	0.391889	9074.11	2843.17	2811.49	2302.44	6123.57	9074.11
SETX	0.121862	0.152389	0.19811	0.297278	0.230361	0.297278	3718.27	4649.69	6044.75	9070.54	7028.78	9070.54
DDX18	0.403359	0.13581	0.136465	0.122936	0.201429	0.403359	9069.93	3053.83	3068.55	2764.34	4529.33	9069.93
PNMA2	0.00465504	0.239854	0.373603	0.375809	0.00607905	0.375809	112.338	5788.29	9016	9069.25	146.703	9069.25
TMEM106C	0.243167	0.275524	0.172043	0.128385	0.180882	0.275524	7996.64	9060.71	5657.71	4221.98	5948.37	9060.71
IK	0.159277	0.162574	0.219045	0.200083	0.259022	0.259022	5570.92	5686.23	7661.39	6998.17	9059.65	9059.65
SHISA5	0.176856	0.164849	0.129836	0.176962	0.351497	0.351497	4556.93	4247.55	3345.38	4559.64	9056.78	9056.78
TMED7	0.191517	0.209758	0.203111	0.21044	0.185173	0.21044	8241.32	9026.27	8740.25	9055.63	7968.32	9055.63
TOX4	0.159241	0.182766	0.281111	0.180025	0.196858	0.281111	5127.7	5885.22	9052.03	5796.96	6338.99	9052.03
TRIB2	0.833336	0.0300244	0.0192651	0.00739126	0.109983	0.833336	9046.92	325.953	209.147	80.2415	1194.01	9046.92
BAIAP3	0.00268149	0.112783	0.179002	0.682145	0.0233875	0.682145	35.5472	1495.12	2372.95	9042.88	310.038	9042.88
TJP2	0.291326	0.133937	0.008815	0.12536	0.440562	0.440562	5968.37	2743.96	180.592	2568.23	9025.75	9025.75
TSR2	0.0760772	0.199061	0.303785	0.284788	0.136289	0.303785	2257.44	5906.73	9014.21	8450.51	4044.1	9014.21
ALG3	0.416913	0.113737	0.108106	0.116611	0.244632	0.416913	9008.32	2457.54	2335.86	2519.65	5285.82	9008.32
EIF5B	0.241118	0.167908	0.18122	0.174689	0.235065	0.241118	9007.78	6272.78	6770.11	6526.09	8781.67	9007.78
FAM174B	0.158977	0.200089	0.331299	0.272069	0.0375655	0.331299	4320.75	5438.13	9004.21	7394.44	1020.97	9004.21
SCGB2A1	0.0053693	0.536841	0.372825	0.0730616	0.0119025	0.536841	90.0087	8999.4	6249.89	1224.78	199.529	8999.4
DICER1	0.200905	0.185428	0.213655	0.258946	0.141065	0.258946	6977.88	6440.33	7420.71	8993.78	4899.5	8993.78
MRPS18B	0.127229	0.15297	0.209065	0.223488	0.287249	0.287249	3982.95	4788.8	6544.87	6996.38	8992.47	8992.47
NME1	0.308796	0.222018	0.126929	0.131074	0.211182	0.308796	8985.59	6460.46	3693.48	3814.1	6145.14	8985.59
WWTR1	0.303969	0.00976145	0.0121046	0.0145049	0.65966	0.65966	4137.63	132.873	164.767	197.441	8979.3	8979.3
UQCC2	0.19655	0.23031	0.125198	0.302822	0.14512	0.302822	5824.47	6824.89	3710.04	8973.67	4300.43	8973.67
NTPCR	0.164546	0.105864	0.326446	0.228556	0.174588	0.326446	4512.93	2903.49	8953.31	6268.52	4788.37	8953.31
ZNF638	0.153704	0.204967	0.223539	0.197279	0.22051	0.223539	6155.35	8208.28	8952.01	7900.37	8830.72	8952.01
SERPINE2	0.0673296	0.606862	0.113012	0.124368	0.0884281	0.606862	992.972	8949.96	1666.7	1834.18	1304.13	8949.96
SEMA6A	0.0879436	0.0198096	0.110975	0.115466	0.665806	0.665806	1181.69	266.179	1491.15	1551.5	8946.34	8946.34
MDM2	0.114019	0.228864	0.225942	0.188957	0.242217	0.242217	4210.96	8452.48	8344.55	6978.62	8945.63	8945.63
SH3BP4	0.432262	0.0285635	0.00543184	0.00104381	0.532699	0.532699	7253.01	479.272	91.1418	17.5144	8938.26	8938.26
ALG5	0.346174	0.152366	0.174669	0.141311	0.18548	0.346174	8934.33	3932.37	4508	3647.07	4787.01	8934.33
DDX52	0.160965	0.126611	0.113677	0.213531	0.385215	0.385215	3732.52	2935.91	2636	4951.45	8932.51	8932.51
MED13	0.351886	0.149175	0.162373	0.174085	0.162481	0.351886	8929.87	3785.64	4120.56	4417.79	4123.31	8929.87
ADH5	0.201761	0.102238	0.302062	0.210829	0.183111	0.302062	5963.79	3022.01	8928.54	6231.81	5412.5	8928.54
HSD17B2	0.0092475	0.000168868	0	0	0.990584	0.990584	83.3125	1.52137	0	0	8924.36	8924.36
GNG2	0.00040298	0.316445	0.287777	0.391051	0.00432391	0.391051	9.18712	7214.29	6560.73	8915.17	98.5763	8915.17
RAD21	0.152065	0.22702	0.225115	0.234951	0.16085	0.234951	5768.55	8611.96	8539.68	8912.81	6101.83	8912.81
NEDD9	0.111561	0.250671	0.0361457	0.0697259	0.531897	0.531897	1868.22	4197.8	605.305	1167.65	8907.28	8907.28
AKR1B1	0.262425	0.13757	0.181862	0.184918	0.233225	0.262425	8892.59	4661.73	6162.61	6266.19	7903.11	8892.59
TBC1D24	0.0508158	0.0787536	0.392209	0.360226	0.117996	0.392209	1151.85	1785.11	8890.24	8165.27	2674.62	8890.24
HSPA4	0.201136	0.178625	0.195272	0.244088	0.180879	0.244088	7324.51	6504.75	7110.96	8888.62	6586.83	8888.62
ADGRG1	0.200308	0.204612	0.296838	0.112377	0.185865	0.296838	5998	6126.87	8888.47	3364.99	5565.51	8888.47
KLHL42	0.0760924	0.262398	0.444815	0.105575	0.11112	0.444815	1519.67	5240.45	8883.57	2108.48	2219.22	8883.57
C19orf53	0.176287	0.152637	0.159204	0.172184	0.339688	0.339688	4607.74	3989.58	4161.24	4500.51	8878.69	8878.69
SH3GL2	0.00939965	0.408691	0.369555	0.204171	0.00818393	0.408691	204.04	8871.52	8021.98	4431.97	177.65	8871.52
SIGMAR1	0.435868	0.0841984	0.0893168	0.101952	0.288665	0.435868	8857.52	1711.04	1815.06	2071.83	5866.13	8857.52
AP1M2	0.175096	0.15032	0.159433	0.174931	0.34022	0.34022	4554.78	3910.29	4147.33	4550.5	8850.17	8850.17
TRIP12	0.212424	0.184005	0.198894	0.129553	0.275125	0.275125	6831.66	5917.68	6396.52	4166.47	8848.14	8848.14
COPE	0.243486	0.176338	0.158297	0.165	0.256878	0.256878	8385.45	6072.9	5451.62	5682.45	8846.66	8846.66
AK2	0.186487	0.246911	0.212766	0.166965	0.186871	0.246911	6680.27	8844.76	7621.64	5980.97	6694.04	8844.76
CPA4	0.90577	0.00915401	0.0099545	0.0697064	0.00541543	0.90577	8844.72	89.3878	97.2044	680.674	52.881	8844.72
STMP1	0.166993	0.155137	0.226996	0.220071	0.230804	0.230804	6392.85	5938.98	8689.92	8424.79	8835.68	8835.68
TMEM236	0.0230623	0.864987	0.0343151	0.0425975	0.035038	0.864987	235.558	8834.95	350.494	435.09	357.878	8834.95
LASP1	0.417328	0.105936	0.0438458	0.0957944	0.337096	0.417328	8828	2240.94	927.499	2026.4	7130.8	8828
HTATSF1	0.130457	0.220151	0.170655	0.36019	0.118548	0.36019	3196.92	5394.92	4181.98	8826.65	2905.08	8826.65
PAIP2B	0.495703	0.0672262	0.140633	0.266879	0.0295589	0.495703	8821.32	1196.33	2502.64	4749.26	526.017	8821.32
SEM1	0.205425	0.228775	0.174364	0.192994	0.198442	0.228775	7919.86	8820.11	6722.34	7440.6	7650.65	8820.11
ITPRID2	0.478524	0.093215	0.125551	0.124941	0.177769	0.478524	8818.42	1717.8	2313.7	2302.45	3276	8818.42
SSB	0.188657	0.171069	0.211557	0.198632	0.230086	0.230086	7225.81	6552.19	8102.92	7607.87	8812.62	8812.62
ENPP5	0.0643241	0.182451	0.320566	0.252305	0.180354	0.320566	1767.93	5014.63	8810.67	6934.53	4956.99	8810.67
TMEM37	0.0368639	0.0412517	0.493587	0.179581	0.248716	0.493587	657.963	736.279	8809.75	3205.25	4439.19	8809.75
PSMB8	0.263398	0.116703	0.0884484	0.144498	0.386953	0.386953	5993.45	2655.5	2012.59	3287.97	8804.87	8804.87
ARHGAP12	0.273622	0.125036	0.119995	0.126217	0.35513	0.35513	6782.24	3099.26	2974.3	3128.53	8802.56	8802.56
TNFAIP8	0.570878	0.0238861	0.130621	0.0383773	0.236238	0.570878	8801.51	368.264	2013.84	591.681	3642.2	8801.51
BUD31	0.134036	0.238065	0.165866	0.179196	0.282837	0.282837	4169	7404.71	5159.05	5573.65	8797.27	8797.27
SF3B5	0.213438	0.148839	0.195764	0.191761	0.250197	0.250197	7502.16	5231.57	6880.94	6740.22	8794.2	8794.2
SDHC	0.156215	0.162268	0.181964	0.20071	0.298843	0.298843	4594.84	4772.89	5352.2	5903.58	8790.02	8790.02
NOL4	0.000121142	0.250228	0.235255	0.51418	0.000216099	0.51418	2.07	4275.75	4019.89	8786.01	3.69258	8786.01
[truncated: 29,039 more rows]

## Sheet: TPM_medians
geneSymbol	TPM_acinar	TPM_alpha	TPM_beta	TPM_delta	TPM_ductal
A1BG	0.309637	5.39089	3.81563	3.63888	0.299849
A1BG-AS1	0	0	0	0	0
A1CF	0.297831	3.97519	0	0.482599	0
A2M	0	0	0	0	0
A2M-AS1	0	0	0	0	0
A2ML1	0	0	0	0.283428	0
A2MP1	0	0	0	0	0
A3GALT2	0	0	0	0	0
A4GALT	0	0.729021	0	1.02272	2.36633
A4GNT	0	0	0	0	0
AA06	0	0	0	0	0
AAAS	0	0	0	0	1.8171
AACS	0.67092	0	2.31647	0	0
AACSP1	0	0	0	0	0
AADAC	1.7828	0	0	0	0
AADACL2	0	0	0	0	0
AADACL2-AS1	0	0	0	0	0
AADACL3	0	0	0	0	0
AADACL4	0	0	0	0	0
AADACP1	0	0	0	0	0
AADAT	0	0	0	0	0
AAGAB	1.61429	0	0.621425	0	23.1178
AAK1	2.12219	3.3951	1.82738	2.77606	3.87623
AAMDC	8.20347	0.617318	0	0	66.534
AAMP	15.4284	5.96477	7.55691	1.48864	62.8973
AANAT	0	0	0	0	0
AAR2	2.05883	0	0	0	1.6867
AARD	0	0.837391	0.583727	0.787864	0
AARS1	9.00185	4.95354	24.5805	15.1762	12.6063
AARS2	0	0	0	0.120594	0
AARSD1	1.74181	0	0	0	0
AASDH	0	0	0.219665	0	0
AASDHPPT	3.1139	0.84925	4.35469	1.8225	9.55912
AASS	0	0	0	0	0
AATBC	0	0	0	0	0
AATF	0.368201	0	0	0	0
AATK	0	0	0	0	0
ABALON	0	0	0	0	0
ABAT	0	0	0.296031	0	0
ABCA1	0	0	0	0	0
ABCA10	0	0	0	0	0
ABCA11P	0	0	0	0	0
ABCA12	0	0	0	0	0
ABCA13	0	0.0963589	0.0555407	0	0
ABCA17P	0	0	0	0	0
ABCA2	0	0	0	0	0
ABCA3	0	0	0	0	0
ABCA4	0	0	0	0	0
ABCA5	0.598849	3.39798	7.36663	5.31764	0.150844
ABCA6	0	0	0	0	0
ABCA7	0	0	0	0	0
ABCA8	0	0	0	0	0
ABCA9	0	0	0	0	0
ABCA9-AS1	0	0	0	0	0
ABCB1	0	0.289776	0	0	0
ABCB10	0	0	0	0	0
ABCB11	0	0	0	0	0
ABCB4	0	0	0	0	0
ABCB5	0	0	0	0.283991	0
ABCB6	0	0	0	0	0
ABCB7	0.263848	0.604959	0.60832	0.764474	0.406603
ABCB8	0	0	0	0	0
ABCB9	0	0.452485	0.166936	0.513559	0
ABCC1	0	0	0	0	0
ABCC10	0	0	0	0	0
ABCC11	0.114399	0.354752	0.237216	0.304361	0
ABCC12	0	0	0	0	0
ABCC13	0	0	0	0	0
ABCC2	0	0	0	0	0
ABCC3	5.05037	0	0	0	47.2544
ABCC4	0	0	0	0	0
ABCC5	0	0	0	1.53998	0
ABCC5-AS1	0	0	0	0	0
ABCC6	0	0	0	0	0
ABCC6P1	0	0	0	0	0
ABCC6P2	0	0	0	0	0
ABCC8	0	38.3192	179.879	58.9128	0
ABCC9	1.50349	8.91294	4.25663	10.4467	1.90443
ABCD1	0	0	0	0	0
ABCD2	0	0.240581	0.130035	0.274246	0
ABCD3	4.62685	8.46085	1.06223	1.66473	16.9518
ABCD4	0.328777	0	0	0.503286	2.18046
ABCE1	5.7063	0.734831	1.46913	1.27272	2.06671
ABCF1	10.0806	5.36256	5.01992	5.11772	22.2746
ABCF1-DT	0	0	0	0	0
ABCF1-DT-2	0	0	0	0	0
ABCF1-DT-3	0	0	0	0	0
ABCF1-DT-4	0	0	0	0	0
ABCF1-DT-5	0	0	0	0	0
ABCF1-DT-6	0	0	0	0	0
ABCF1-DT-7	0	0	0	0	0
ABCF2	0.740415	0.484648	0.412899	0.685686	2.44476
ABCF3	1.57295	0	0	0	0
ABCG1	0	0	0.314114	0	0
ABCG2	0	0	0	0	0
ABCG4	0	0	0	0	0
ABCG5	0	0	0	0	0
ABCG8	0	0	0	0	0
ABHD1	0	0	0	0	0
ABHD10	0	0	9.69619	0.78899	0
ABHD11	10.1129	2.87368	2.64639	3.50804	51.9781
ABHD11-AS1	0	0	0	0	0
ABHD12	19.8552	20.4783	7.12746	2.4471	53.1585
ABHD12B	0	0	0	0	0
ABHD13	0	0	0	0	0.598134
ABHD14A	0	10.6221	0	0	0
ABHD14A-ACY1	0	0	0	0	0
ABHD14B	7.86497	0	0	0	0
ABHD15	0	2.20301	0	0	0
ABHD16A	0.514439	5.72062	5.3551	27.3826	10.6225
ABHD16B	0	0	0	0	0
ABHD17A	0	0	0	0	0
ABHD17B	0.241708	0.437854	0.368602	0.366716	0.404813
ABHD17C	0	0	0	0	0
ABHD18	1.84587	3.2478	2.27632	3.54942	1.72491
ABHD2	10.0114	0.874807	0.770942	2.54139	7.99071
ABHD3	0	0	5.95986	0	60.906
ABHD4	0	0	0	0	59.5256
ABHD5	2.72478	0	0	0	0.690126
ABHD6	0	0	0	0	0
ABHD8	0	0	0	0	0
ABI1	10.8176	1.04068	0.292503	0.186082	28.6957
ABI2	0	2.58982	2.66891	2.6284	1.71081
ABI3	0	0	0	0	0
ABI3BP	0	0	0	0	0
ABITRAM	1.67589	0	0	0	0
ABL1	0	0	0	0	0
ABL2	0.357249	0.623222	0.311204	0.345435	0.23052
ABLIM1	2.73024	22.9682	8.34323	8.53192	17.7428
ABLIM2	0	0	0	0	0
ABLIM3	0	0	0	0	0
ABO	0	0.0605878	0	0	0
ABR	0	0	4.38905	0	0.96245
ABRA	0	0	0	0	0
ABRACL	22.8449	0	57.5682	0	84.6201
ABRAXAS1	0.264449	0.627423	0.31738	0.5974	0
ABRAXAS2	0	0	0	0	0
ABT1	1.37547	0	0	0	1.58933
ABTB1	0	0	0	0	0
ABTB2	0	0	0	0	0
ACAA1	22.1415	0	0	0	110.102
ACAA2	23.0879	24.8269	24.5321	17.4408	166.556
ACACA	0	0.375031	0.302116	0.229244	0.10529
ACACB	0	0	0	0	0
ACAD10	0	0	0	0	0
ACAD11	0	0	0	0	0
ACAD8	0.530496	0	0	0	0
ACAD9	0.236903	0	0	0	0
ACADL	0	0	0	0	0
ACADM	10.3828	1.64006	11.8368	1.64249	22.0109
ACADS	0	0	0	0	5.89794
ACADSB	0.633718	1.51464	1.71163	1.35804	0.600011
ACADVL	64.8551	54.5828	32.177	34.3778	296.102
ACAN	0	0	0	0	0
ACAP1	0	0	0	0	0
ACAP2	0.445765	3.87458	3.05221	5.03613	3.13384
ACAP3	0	0	0	0	0
ACAT1	46.8717	24.5272	98.4825	39.9852	53.0503
ACAT2	3.02343	0	0	0	105.87
ACBD3	1.36308	5.02656	1.81954	3.02585	5.36031
ACBD3-AS1	0	0	0	0	0
ACBD4	0	0	0	0	0
ACBD5	2.46428	2.67604	2.99119	2.64044	8.06426
ACBD6	2.66753	0.189418	0.0923145	0.926458	2.38596
ACBD7	0	1.36424	0.734838	1.04006	0.0535463
ACBD7-DCLRE1CP1	0	0	0	0	0
ACCS	0	0	0	0	0
ACCSL	0	0	0	0	0
ACD	0	0	0	0	0
ACE	0	0	0	0	0
ACE2	0	0	0	0	0
ACER1	0	0	0	0	0
ACER2	0	0	3.85e-05	0	0
ACER3	0.425254	0.883883	0.542082	0.947831	0.432964
ACHE	0	0	0	0	0
ACIN1	3.96878	2.61763	1.9207	1.38957	5.1237
ACKR1	0	0	0	0	0
ACKR2	0	0.000534167	0	0	0
ACKR3	0	0	0	0	0
ACKR4	0	0	0	0	0
ACLY	6.8489	47.1849	43.6227	20.4613	28.7975
ACMSD	0	0	0	0	0
ACO1	7.99778	0.243438	0.256184	0.153305	5.66865
ACO2	8.92089	4.31392	1.13638	0.974031	64.5347
ACOD1	0	0	0	0	0
ACOT1	0	0	0	0	0
ACOT11	0.496209	1.72767	1.08722	1.41138	0.588711
ACOT12	0	0	0	0	0
ACOT13	3.14348	8.37079	10.3723	3.1916	12.8668
ACOT2	1.13015	0	0	0	1.29275
ACOT4	0	0	0	0	0
ACOT6	0	0	0	0	0
ACOT7	0	0	0	0	0
ACOT8	0	0	0	0	0
ACOT9	2.16018	1.51409	0.595537	1.48584	6.82052
ACOX1	5.17347	1.46331	1.46559	1.91591	3.84843
ACOX2	0	0	0	0	0
ACOX3	0	0	0	0	0
ACOXL	0	1.42526	1.07594	0.620517	0
ACOXL-AS1	0	0	0	0	0
ACP1	44.2131	101.674	69.4292	68.7822	183.085
ACP2	4.99497	0	0	0	0
ACP3	0	0	0	0	0
ACP4	0	0	0	0	0
ACP5	0	0	0	0	0
ACP6	0.202686	0.6662	0.630294	0.490981	0.226626
ACP7	0	0	0	0	0
ACR	0	0	0	0	0
ACRBP	0	0	0	0	0
ACRV1	0	0	0	0	0
ACSBG1	0	0	0	0	0
ACSBG2	0	0	0	0	0
ACSF2	0	0	0	0	0
ACSF3	0	0	0	0	0
ACSL1	0.261966	0	1.41998	11.4157	0
ACSL3	1.56327	0.322006	0.79105	0	9.07592
ACSL3-AS1	0	0	0	0	0
ACSL4	0	0	0	0	3.86165
ACSL5	0	0	0	0	0
ACSL6	0	0	0	0	0
ACSL6-AS1	0	0	0	0	0
ACSM1	0	0	0	0	0
ACSM2A	0	0	0	0	0
ACSM2B	0	0	0	0	0
ACSM3	0.27041	0.476862	0.382599	0.513133	1.45916
ACSM4	0	0	0	0	0
ACSM5	0	0	0	0	0
ACSM6	0	0	0	0	0
ACSS1	0	0	0	0	0
ACSS2	0	0	0	0	4.19365
ACSS3	0	0	0	0	0
ACTA1	0	0	0	0	0
ACTA2	0	0	0	0	0
ACTA2-AS1	0	0	0	0	0
ACTB	983.392	1127.72	921.004	849.375	4198.89
ACTBL2	0	0	0	0	0
ACTC1	0	0	0	0	0
ACTG1	1009.65	664.649	520.452	547.942	2172.92
ACTG1P17	0	0	0	0	0
ACTG1P20	0.101816	0.727677	0.723441	0.888844	0
ACTG1P4	0	0	0	0	0
ACTG2	0	0	0	0	0
ACTL10	0	0	0	0	0
ACTL6A	2.02077	0	0	0	26.9049
ACTL6B	0	0	0	0	0
ACTL7A	0	0	0	0	0
ACTL7B	0	0	0	0	0
ACTL8	0	0	0	0	0
ACTL9	0	0	0	0	0
ACTN1	16.2273	5.61367	0	2.26638	52.4429
ACTN1-AS1	0	0	0	0	0
ACTN2	0	0	0	0	0
ACTN3	0	0	0	0	0
ACTN4	14.0515	3.79716	3.32268	0	85.7035
ACTR10	8.85669	58.6929	64.729	41.543	58.0344
ACTR1A	9.51825	1.84524	1.1902	0	46.7293
ACTR1B	6.81176	0	0	0	20.7322
ACTR2	6.96654	8.75389	7.28971	11.3759	23.251
ACTR3	9.66233	10.9028	2.55073	1.86723	36.4515
ACTR3-AS1	0	0	0	0	0
ACTR3B	0	0	0	0	0
ACTR3BP2	0	0	0	0	0
ACTR3BP5	0	0	0	0	0
ACTR3C	8.01865	3.12014	5.29319	10.5659	3.27922
ACTR5	0	0	0	0	0
ACTR6	0	0	0.598488	0.601897	0
ACTR8	0.402317	0.676856	0.658342	0.501939	0.673148
ACTRT1	0	0	0	0	0
ACTRT2	0	0	0	0	0
ACTRT3	0	0	0	0	0
ACVR1	0.229462	0	0	0	0
ACVR1B	0	0	0	0	0.422738
ACVR1C	0	0	0	0	0
ACVR2A	0	0	0	0	0.413525
ACVR2B	0	0.147771	0.144033	0.122607	0
ACVR2B-AS1	0	0	0	0	0
ACVRL1	0	0	0	0	0
ACY1	0	0	0	0	0
ACY3	0	0	0	0	0
ACYP1	0	0	0	0	0
ACYP2	4.76871	6.10933	6.37507	5.19459	6.99958
ADA	0	0	0	0	0
ADA2	0	1.13658	0.976376	0.936366	0
ADAD1	0	0	0	0	0
ADAD2	0	0	0	0	0
ADAL	0	0	0	0	0
ADAM10	1.99577	3.61939	1.7343	1.17545	27.5413
ADAM11	0	0	0	0	0
ADAM12	0	0	0	0	0
ADAM15	0	0	0	0	0
ADAM17	0	0	0	0.152199	0.844877
ADAM18	0	0	0	0	0
ADAM19	0	0	0	0	0
ADAM2	0	0	0	0	0
ADAM20	0	0.298694	0.151749	0.145087	0
ADAM20P1	0	0	0	0	0
ADAM21	0	0	0	0	0
ADAM21P1	0	0	0	0	0
ADAM22	0	0	0	0	0
ADAM23	0	0	0	0	0
ADAM28	0	0	0	0	0
ADAM29	0	0	0	0	0
ADAM30	0	0	0	0	0
ADAM32	0	0	0	0	0
ADAM33	0	0	0	0	0
ADAM3A	0	0	0	0	0
ADAM3B	0	0	0	0	0
ADAM5	0	0	0	0	0
ADAM6	0	0	0	0	0
ADAM7	0	0	0	0	0
ADAM8	0	0	0	0	0
ADAM9	11.4352	1.63177	0.612635	0.691853	81.4912
ADAMDEC1	0	0	0	0	0
ADAMTS1	0	0	0	0	0
ADAMTS10	0	0	0	0	0
ADAMTS12	0	0	0	0	0
ADAMTS13	0	0	0	0	0
ADAMTS14	0	0	0	0	0
ADAMTS15	0	0	0	0	0
ADAMTS16	0	0	0	0	0
ADAMTS17	0	0	0	0	0
ADAMTS18	0	0	0	0	0
ADAMTS19	0	0	0	0	0
ADAMTS19-AS1	0	0	0	0	0
ADAMTS2	0	0	0	0	0
ADAMTS20	0	0	0	0	0
ADAMTS3	0	0	0	0	0
ADAMTS4	0.149284	0.696015	0.461868	0.890676	0.15274
ADAMTS5	0	0	0	0	0
ADAMTS6	0	0	0	0	0
ADAMTS7	0	0	0	0	0
ADAMTS7P1	0	0	0	0	0
ADAMTS8	0	0	0	0	0
ADAMTS9	0	0	0	0	0.340305
ADAMTS9-AS1	0	0	0	0	0
ADAMTS9-AS2	0	0	0	0	0
ADAMTSL1	0	0	0	0	0
ADAMTSL2	0	0	0	0	0
ADAMTSL3	0	0	0	0	0
ADAMTSL4	0	0	0	0	0
ADAMTSL4-AS1	0	0	0	0	0
ADAMTSL4-AS2	0	0	0	0	0
ADAMTSL5	0	0	0	0	0
ADAP1	0	0	0	0	0
ADAP2	0	0	0	0	0
ADAR	5.91164	10.4339	11.969	9.9822	10.7499
ADARB1	0	0	0	0	0
ADARB2	0	0	0	0	0
ADARB2-AS1	0	0	0	0	0
ADAT1	0.986672	1.84004	1.03554	1.57324	1.31692
ADAT2	0.0496356	0.226712	0.13562	0.187015	0
ADAT3	0	0	0	0	0
ADCK1	0	0	0	0	0
ADCK2	0	0	0	0	0
ADCK5	0	0	0	0	0
ADCY1	0	0.267102	0	0	0
ADCY10	0	0	0	0	0
ADCY10P1	0	0	0	0	0
ADCY2	0	0	0	0	0
ADCY3	0	0	0	0	0
ADCY4	0	0	0	0	0
ADCY5	0	0	0	0	2.11265
ADCY6	0	0	0	0	0
ADCY6-DT	0	0	0	0	0
ADCY7	0	0	0	0	0
ADCY8	0	0	0	0	0
ADCY9	0	0	0	0	0
ADCYAP1	0	0	25.4373	0	0
ADCYAP1R1	0	0	0	0	0
ADD1	6.52918	5.54259	1.9654	0.813224	12.5765
ADD2	0	0	0	0	0
ADD3	8.02068	0	0	0.285427	9.25968
ADD3-AS1	0	0	0	0	0
ADGB	0	0	0	0	0
ADGRA1	0	0	0	0	0
ADGRA1-AS1	0	0	0	0	0
ADGRA2	0	0	0	0	0
ADGRA3	0.791182	0	0	0.0336324	1.52993
ADGRB1	0	0	0	0	0
ADGRB2	0	0	0	0	0
ADGRB3	0	0	0	0	0
ADGRD1	0	0	0	0	0
ADGRD1-AS1	0	0	0	0	0
ADGRD2	0	0	0	0	0
ADGRE1	0	0	0	0	0
ADGRE2	0	0	0	0	0
ADGRE3	0	0	0	0	0
ADGRE4P	0	0	0	0	0
ADGRE5	1.22324	0	0	0	0
ADGRF1	0	0	0	0	0
ADGRF2	0	0	0	0	0
ADGRF3	0	0	0	0	0
ADGRF4	0	0	0	0	0
ADGRF5	0	0	0	0	0
ADGRF5-AS1	0	0	0	0	0
ADGRG1	17.5663	14.9828	22.3168	1.65195	28.6021
ADGRG2	0	0.440149	0	0	0
ADGRG3	0	0	0	0	0
ADGRG4	0	0	0	0	0
ADGRG5	0	0	0	0	0
ADGRG6	0	0	0	0	0
ADGRG7	0	0	0	0	0
ADGRL1	0	0	0	0	0
ADGRL2	0.286785	0.576908	0.4344	5.2025	0.655848
ADGRL3	0	0	0	0	0
ADGRL3-AS1	0	0	0	0	0
ADGRL4	0	0	0	0	0
ADGRV1	0	0	0	0	0
ADH1A	0	0	0	0	0
ADH1B	0	0	0	0	0
ADH1C	0.382789	0	0	0	0.802503
ADH4	0	0	0	0	0
ADH5	9.44559	0	14.0592	0.481889	24.3955
ADH6	0	0	0	0	0
ADH7	0	0	0	0	0
ADHFE1	0	0	0	0	0
ADI1	17.847	3.25881	2.59255	2.7578	62.2828
ADIG	0	0	0	0	0
ADIPOQ	0	0	0	0	0
ADIPOQ-AS1	0	0	0	0.00772808	0
ADIPOR1	44.8374	52.7732	39.9731	70.487	75.4351
ADIPOR2	1.32496	0.738416	0.41211	0.283377	1.04814
ADIRF	0	0	0	0	0
ADK	7.09611	9.22898	7.17423	6.4262	18.699
ADM	0	0	0	0	0
ADM2	0	0	0	0	0
ADM5	0	0	0	0	0
ADNP	0.664257	5.28075	2.80854	1.95393	4.28388
ADNP-AS1	0	0	0	0	0
ADNP2	0	0	0	0	0
ADO	0	0	0	0	0
ADORA1	0	0	0	0	0
ADORA2A	0	0	0	0	0
ADORA2A-AS1	0	0	0	0	0
ADORA2B	0	0	0	0	0
ADORA3	0	0	0	0	0
ADPGK	3.5183	0.251943	0.247662	0.225523	0.952059
ADPGK-AS1	0	0	0	0	0
ADPRH	0	0	0	0	0
ADPRHL1	0	0	0	0	0
ADPRM	0	0	0	0	0
ADPRS	0	0	0	0	0
ADRA1A	0	0.657228	0.402724	0.708042	0.0685889
ADRA1B	0	0.462519	0.164097	0	0
ADRA1D	0	0	0	0	0
ADRA2A	0	0	0	0	0
ADRA2B	0	0	0	0	0
ADRA2C	0	0	0	0	0
ADRB1	0	0	0	0	0
ADRB2	0	0	0	0	0
ADRB3	0	0	0	0	0
ADRM1	15.4732	8.91131	13.0119	0.867837	87.0162
ADSL	13.7693	2.10235	2.43684	1.40247	43.3049
ADSS1	0	0	0	0	0
ADSS2	0	0	0	0	1.23998
ADTRP	0	0	0	0	0
AEBP1	0	0	0	0	0
AEBP2	0	0	1.85515	0	0.080853
AEN	0	0.456645	0	0	0
AFAP1	0	0	0	0	0
AFAP1-AS1	0	0	0	0	0
AFAP1L1	0	0	0	0	0
AFAP1L2	0	0	0	0	0
AFDN	2.91271	2.0398	0.981041	1.77898	13.1985
AFDN-DT	0	0	0	0	0
AFF1	2.58411	0.520276	1.25648	1.22636	2.07115
AFF1-AS1	0	0.79372	0.536382	0.965874	0
AFF2	0	0	0	0	0
AFF3	0	0.323937	0.159518	0.426482	0
AFF4	3.81241	4.55637	3.10281	4.56474	4.90587
AFG1L	0	0	0	0	0
AFG3L1P	0	0	0	0	0
AFG3L2	2.40662	0.242179	0	0	15.11
AFM	0	0	0	0	0
AFMID	8.91239	2.46435	1.79	3.63789	5.45885
AFP	0	0	0	0	0
AFTPH	1.79084	1.38695	0.572211	0.38485	3.29278
AGA	3.90749	0	0	0	2.44625
AGAP1	0.135025	0.428927	0.188475	0.267546	0.509672
AGAP1-IT1	0	0	0	0	0
AGAP10P	0	0	0	0	0
AGAP11	0	0	0	0	0
AGAP12P	0	0	0	0	0
AGAP2	0	0	0	0	0
AGAP2-AS1	0	0	0	0	0
AGAP3	0	0	0	0	0
AGAP4	0	0	0	0	0
AGAP5	0.225216	0.376344	0.228832	0.461761	0
AGAP6	0	0	0	0	0
AGAP7P	0	0	0	0	0
AGAP9	0	0	0	0	0
AGBL1	0	0	0	0	0
AGBL1-AS1	0	0	0	0	0
AGBL2	0	0	0	0	0
AGBL3	0	0	0	0	0
AGBL4	0	0	0	0	0
AGBL4-AS1	0	0	0	0	0
AGBL4-IT1	0	0	0	0	0
AGBL5	4.61553	0	0.777451	1.80719	4.51429
AGBL5-AS1	0	0	0	0	0
AGER	0	0	0	0	0
AGFG1	1.01568	0.188884	0	0	0.922942
AGFG2	0	0.224026	0	0.155943	0
AGGF1	1.54652	0	0	0	1.44887
AGK	0.0498056	0.0989724	0.0815592	0	0
AGL	0	0	0	0	0
AGMAT	0.229525	1.00497	0.5909	1.01468	0
AGMO	0	0	0	0	0
AGO1	0.19757	0	0	0	0
AGO2	1.2726	1.83487	0.608669	0.751109	1.68871
AGO3	0.662224	3.73829	2.88389	2.36148	1.16461
AGO4	0	0	0	0	0
AGPAT1	0	0	0	0	0.623291
AGPAT2	31.2312	0	0	0	100.24
AGPAT3	0.796344	0	0	0	2.68267
AGPAT4	0	0	0	0	0
AGPAT4-IT1	0	0	0	0	0
AGPAT5	0	0	0	0	0
AGPS	0.677969	0	0	0	0.300527
AGR2	0	0	0	0	0
AGR3	0	0	0	0	0
AGRN	0	0	0	0	5.77257
AGRP	0	0	0	0	0
AGT	0	0	0	0	46.9025
AGTPBP1	0	0	0.216693	0.219848	0.21167
AGTR1	0	0	0	0	0
AGTR2	0	0	0	0	0
AGTRAP	24.9464	0	0	0	79.9205
AGXT	0	0	0	0	0
AGXT2	0	0	0	0	0
AHCTF1	0	0	0	0	0
AHCTF1P1	0	0	0	0	0
AHCY	47.8555	0	0.474153	0	26.4093
AHCYL1	10.6498	11.4856	20.0419	15.1345	48.8164
AHCYL2	0	0	0	0	0
AHDC1	0	0	0.103894	0.110717	0
AHI1	1.46894	29.2464	24.4549	41.6648	3.10225
AHNAK	0	0	0	0	3.84588
AHNAK2	0	0	0	0	0
AHR	0.216826	0	0.103177	0.120925	1.12658
AHRR	0	0	0	0	0
AHSA1	16.058	19.9185	19.8476	22.255	42.2215
AHSA2P	0	0	0	0	0
AHSG	0	0	0	0	0
AHSP	0	0	0	0	0
AICDA	0	0.200546	0	0.430651	0
AIDA	0.0657197	0	0	0	0
AIF1	0	0	0	0	0
AIF1L	0	0	0	0	0
AIFM1	2.30513	1.25802	1.13308	0.765743	15.2697
AIFM2	0	0	0	0	0
AIFM3	0	0	0	0	0
AIG1	10.1454	38.2882	51.5873	25.2372	47.7054
AIM2	0	0	0	0	0
AIMP1	6.83141	9.64379	10.1631	10.9352	15.5848
AIMP2	5.4732	3.87452	3.63027	3.03953	51.6028
AIP	6.54738	1.10917	4.27422	0	44.9729
AIPL1	0	0	0	0	0
AIRE	0	0	0	0	0
AIRN	0	0	0	0	0
AJAP1	0	0	0	0	0
AJM1	0	0	0	0	0
AJUBA	0	0	0	0	0
AK1	10.2404	17.4027	5.92084	6.04386	79.3427
AK2	57.664	84.4385	57.1301	5.39505	114.341
AK3	11.4954	9.15951	7.47841	3.13771	30.9767
AK4	0	0	0	0	0
AK5	0	0	0	0.303132	0
AK6	3.73874	10.3329	8.22101	2.12169	27.6928
AK7	0	0	0	0	0
AK8	0	0	0	0	0
AK9	0	0	0	0	0
AKAIN1	0	0	0	0	0
AKAP1	0.164329	0	0	0	0.112634
AKAP10	0	0	0	0	1.42586
AKAP11	0	0.415284	1.57006	1.45318	0
AKAP12	0	0	0	7.50586	0
AKAP13	7.76395	0.0783753	0	0.709884	7.26084
AKAP14	0	0	0	0	0
AKAP17A	0.486276	0	0	0	0
AKAP3	0	0	0	0	0
AKAP4	0	0	0	0	0
AKAP5	0	0.170123	0.149366	0	0
AKAP6	0	0	0	0	0
AKAP7	0	0	0	0	50.0997
AKAP8	0.279097	0	0	0	0.499518
AKAP8L	0	0	0	0	0
AKAP9	5.875	18.551	15.2745	18.0046	12.2396
AKIP1	3.41444	2.72617	3.97847	3.42737	10.211
AKIRIN1	7.36306	11.6835	5.37035	10.0859	18.7543
AKIRIN2	0.379728	0	0	0	9.33434
AKNA	0	0	0	0	0
AKNAD1	0	0	0	0	0
AKR1A1	67.2608	39.4719	63.9897	10.7467	171.082
AKR1B1	4.2187	8.14993	32.4583	12.8257	48.3599
AKR1B10	0	0	0	0	0
AKR1B15	0.591582	4.39838	1.49812	2.02102	1.09209
AKR1C1	17.0658	0	0	0	44.0932
AKR1C2	8.90582	0	0	0	5.6853
AKR1C3	189.779	0	0	0	185.139
AKR1C4	0	0	0	0	0
AKR1C6P	0	0	0	0	0
AKR1C8P	0	0	0	0	0
AKR1D1	0	0	0	0	0
AKR1E2	0	0	0	0	0
AKR7A2	18.5244	16.3368	14.047	1.46942	37.2953
AKR7A2P1	0	0	0	0	0
AKR7A3	14.0802	0	0	0	0
AKR7L	0	0	0	0	0
AKT1	2.63924	0	0	0	1.13345
AKT1S1	0	0	0	0	0
AKT2	0.770607	0	0.0802039	0	1.2126
AKT3	0	1.33005	2.49972	1.72406	0.0666399
AKTIP	0	0	1.96697	0.506699	2.54804
ALAD	9.09148	0.545666	0.531782	0.8445	4.67408
ALAS1	1.35934	0.644313	0	0	28.4723
ALAS2	0	0	0	0	0
ALB	147.065	0	0	0	0
ALCAM	4.39207	18.4467	42.3633	28.554	3.01364
ALDH16A1	0	0	0	0	0.964027
ALDH18A1	8.19558	0	0	0	5.8454
ALDH1A1	126.115	962.05	261.967	112.067	113.093
ALDH1A2	0	0	0	0	0
ALDH1A3	0	0	0	0	59.4028
ALDH1B1	0.207274	0.438501	0	0	4.96129
ALDH1L1	0	0	0	0	0
ALDH1L1-AS1	0	0	0	0	0
ALDH1L1-AS2	0	0	0	0	0
ALDH1L2	1.51039	0.190667	0	0	0
ALDH2	8.23183	3.1395	1.8142	5.45505	16.2012
ALDH3A1	0	0	0	0	0
ALDH3A2	16.0987	0.345098	0.287773	0.708857	88.2514
ALDH3B1	0	0	0	0	0
ALDH3B2	0	0	0	0	0
ALDH4A1	0	0	0	0	0
ALDH5A1	0	0.178626	0	0.304425	0
ALDH6A1	1.08928	1.02047	1.35155	0.981276	0.590143
ALDH7A1	3.70664	0.274962	0	0.216043	8.40776
ALDH8A1	0	0	0	0	0
ALDH9A1	6.07648	7.18925	23.0716	8.28621	15.674
ALDOA	226.369	389.437	585.108	413.205	1002.27
ALDOB	46.5621	0	0	0	0
ALDOC	0	0	0	0	0
ALG1	3.02757	1.51826	0.936742	0.985216	6.0386
ALG10	0.0378524	0	0	0.18337	0
ALG10B	0	1.56e-05	0	0.0901732	0
ALG11	0.603427	0.733612	2.78329	1.69132	1.31147
ALG12	1.3296	0	0	0	2.64497
ALG13	2.33585	1.75498	1.89679	0.410652	6.33222
ALG14	2.915	1.63247	2.02085	1.31417	2.47111
ALG14-AS1	0	0	0	0	0
ALG1L	0	0	0	0	0
ALG1L2	0	0	0	0	0
ALG1L9P	0	0	0	0	0
ALG2	10.7632	0	6.77454	0	6.05189
ALG3	30.7564	0	0	0	67.8158
ALG5	61.9599	9.39796	22.9837	0.496215	60.6089
ALG6	0	0	0	0	0
ALG8	2.1233	0	0	0	4.86676
ALG9	3.08038	0.728392	0.587768	0.241426	0.894296
ALK	0	0	0	0	0
ALKAL1	0	0	0	0	0
ALKAL2	0	0	0	0	0
ALKBH1	0	0	0	0	0
ALKBH2	0	0	0	0	0
ALKBH3	0	0	0	0	0
ALKBH3-AS1	0	0	0	0	0
ALKBH4	0	0	0	0	0
ALKBH5	5.28927	11.7377	12.5007	13.3981	6.31752
ALKBH6	0	0	0	0	0
ALKBH7	28.528	2.10096	11.008	2.72031	81.2305
ALKBH8	0	0	0	0	0
ALLC	0	0	0	0	0
ALMS1	0	0	0	0	0
ALMS1-IT1	0	0	0	0	0
ALMS1P1	0	0	0	0	0
ALOX12	0	0	0	0	0
ALOX12-AS1	0	0	0	0	0
ALOX12B	0	0	0	0	0
ALOX12P2	0	0	0	0	0
ALOX15	0	0	0	0	0
ALOX15B	0	0	0	0	0
ALOX15P1	0	0	0	0	0
ALOX5	0	0	0	0	0
ALOX5AP	0	0	0	0	0
ALOXE3	0	0	0	0	0
ALPG	0	0	0	0	0
ALPI	0	0	0	0	0
ALPK1	0.306614	0.227627	0	0	0
ALPK2	0	0	0	0	0
ALPK3	0	0.321893	0.0415311	0.0580326	0
ALPL	0	0	0	0	0
ALPP	0	0	0	0	0
ALS2	0.340475	0.561965	0.27892	0.126629	0.304941
ALS2CL	0	0	0	0	0
ALX1	0	0	0	0	0
ALX3	0	0	0	0	0
ALX4	0	0	0	0	0
ALYREF	0	0.947115	0	0	0
AMACR	0	0	0	0	0
AMBN	0	0	0	0	0
AMBP	0	0	0	0	364.553
AMBRA1	0.190845	0.111314	0	0	0.860949
AMD1	6.00301	2.43132	1.46382	0	9.20214
AMDHD1	0	0	0	0	0
AMDHD2	0	0	0	0	0
AMELX	0	0	0	0	0
AMELY	0	0	0	0	0
AMER1	0	0	0	0	0
AMER2	0	0	0	0	0
AMER3	0	0	0	0	0
AMFR	27.9766	108.28	93.8463	175.047	87.9801
AMH	0	0	0	0	0
AMHR2	0	0	0	0	0
AMIGO1	0	0	0	0	0
AMIGO2	0	0	0	0	0
AMIGO3	0	0	0	0	0
AMMECR1	0	0	0	0	0
AMMECR1L	0	0	0	0	0
AMN	0	0	0	0	0
AMN1	0.386437	1.97056	3.69815	1.78303	0.837233
AMOT	0	0	0	0	0
AMOTL1	0.483336	0	0	0	1.26521
AMOTL2	0	0	0	0	2.65497
AMPD1	0	0	0	0	0
AMPD2	0	0.497802	2.92698	0	0
AMPD3	0	0	0	0	0
AMPH	0	0	0	0	0
AMT	0	0	0	0	0
AMTN	0	0	0	0	0
AMY1A	0	0	0	0	0
AMY1B	0	0	0	0	0
AMY1C	0	0	0	0	0
AMY2A	352.63	0	0	0	0
AMY2B	20.8967	0	0	0	0
AMZ1	0	0	0	0	0
AMZ2	2.44046	2.28163	14.48	9.91526	2.31784
AMZ2P1	0	0	0	0	0
ANAPC1	0	0	0	0	0
ANAPC10	0	0	0	0	0.204536
ANAPC11	90.2388	180.69	121.409	192.733	254.167
ANAPC13	32.8762	95.2936	82.4312	67.0423	77.957
ANAPC15	13.0287	11.1121	7.84175	7.66515	16.2594
ANAPC16	24.1002	40.2161	47.4065	44.6123	65.2059
ANAPC1P1	0	0	0	0	0
ANAPC2	0	0	0	0	0
ANAPC4	0	0	0	0	0
ANAPC5	23.7672	22.7286	30.4481	8.84211	30.7044
ANAPC7	0.901098	1.43713	1.59355	1.93427	3.64879
ANG	7.11848	0	0	0	2.15127
ANGEL1	1.85404	0.862614	0.876049	1.53658	0
ANGEL2	0.405332	0.655585	0.551192	0.938577	0.825558
ANGPT1	0	0	0	0	0
ANGPT2	0	0	0	0	0
ANGPT4	0	0	0	0	0
ANGPTL1	0	0	0	0	0
ANGPTL2	0	0	0	0	0
ANGPTL3	0	0	0	0	0
ANGPTL4	8.64668	0	0	0	0
ANGPTL5	0	0	0	0	0
ANGPTL6	0	0	0	0	0
ANGPTL7	0	0	0	0	0
ANGPTL8	0	0	0	0	0
ANHX	0	0	0	0	0
ANK1	0	0	0	0	0
ANK2	0	0	0	0	0
ANK2-AS1	0	0	0	0	0
ANK3	0.175126	0.766563	1.97064	1.27793	0.35227
ANK3-DT	0	0	0	0	0
ANKAR	0	0	0	0	0
ANKDD1A	0	0	0	0	0
ANKDD1B	0	0	0	0	0
ANKEF1	0	0.260586	0	0	0.057216
ANKFN1	0	0	0	0	0
ANKFY1	0	0	0	0	0
ANKH	0.364576	16.3951	20.6891	10.5557	0
ANKHD1	4.21409	6.56056	5.72471	6.50976	2.87186
ANKHD1-EIF4EBP3	5.63e-08	0	0	0	2.6e-09
ANKIB1	0.125314	0	0	0	0
ANKK1	0	0	0	0	0
ANKLE1	0	0.686035	0.301262	0.520239	0
ANKLE2	2.31401	0	0	0	7.27396
ANKMY1	0	0	0	0	0
ANKMY2	0	0	0	0	0
ANKRA2	0	0	0	0	0
ANKRD1	0	0	0	0.370631	0.580677
ANKRD10	34.1354	39.8667	43.7936	56.2458	110.108
ANKRD11	1.66152	4.11493	3.75737	6.57344	3.83362
ANKRD12	4.1349	13.3458	14.8014	14.3985	11.2073
ANKRD13A	0	0	0	0	7.78171
ANKRD13B	0	0	0	0	0
ANKRD13C	0.18304	0	0	0	0
ANKRD13D	0	0	0	0	0
ANKRD16	0	0	0	0	0
ANKRD17	4.60246	7.46682	4.53985	4.41713	7.73808
ANKRD18A	0	0	0	0	0
ANKRD18B	0	0	0	0	0
ANKRD18CP	0	0	0	0	0
ANKRD18DP	0	0	0	0	0
ANKRD19P	0	0	0	0	0
ANKRD2	0	0	0	0	0
ANKRD20A1	0	0	0	0	0
ANKRD20A11P	0	0	0	0	0
ANKRD20A12P	0	0	0	0	0
ANKRD20A19P	0	0	0	0	0
ANKRD20A21P	0	0	0	0	0
ANKRD20A3P	0	0	0	0	0
ANKRD20A4-ANKRD20A20P	0	0	0	0	0
ANKRD20A5P	0	0	0	0	0
ANKRD20A8P	0	0	0	0	0
ANKRD20A9P	0	0	0	0	0
ANKRD22	0	0	0	0	0
ANKRD23	0	0	0	0	0
ANKRD24	0	0	0	0	0
ANKRD26	0.417174	1.04218	0.824252	0.960105	0.574942
ANKRD26P1	0	0	0	0	0
ANKRD26P3	0	0	0	0	0
ANKRD27	0	0	0	0	0
ANKRD28	0.518113	0	0	0	0
ANKRD29	0	0	0	0	0
ANKRD30A	0	0	0	0	0
ANKRD30B	0	0.23589	0	0.276193	0
ANKRD30BL	0	0	0	0	0
ANKRD30BP2	0	0	0	0	0
ANKRD30BP3	0	0	0	0	0
ANKRD31	0	0	0	0	0
ANKRD33	0	0	0	0	0
ANKRD33B	0	0	0	0	0
ANKRD34A	0	0	0	0	0
ANKRD34B	0	0	0	0	0
ANKRD34C	0	0	0	0	0
ANKRD34C-AS1	0	0	0	0	0
ANKRD35	0	0	0	0	0
ANKRD36	2.32569	3.37657	6.41606	6.04497	5.45588
ANKRD36B	8.55085	5.85503	10.9974	11.0987	12.2324
ANKRD36BP1	0	0	0	0	0
ANKRD36BP2	0	0	0	0	0
ANKRD36C	2.32463	0.543374	0.458552	0.641532	8.9634
ANKRD37	0	0	0	0	0
ANKRD39	0	0	0	0	0
ANKRD40	1.2243	2.429	6.93708	0.979477	3.57258
ANKRD40CL	0	0	0	0	0
ANKRD42	0.159169	0	0	0.247711	0
ANKRD44	0	0	0	0	0
ANKRD44-AS1	0	0	0	0	0
ANKRD44-IT1	0	0	0	0	0
ANKRD45	0	0	0	0	0
ANKRD46	0	0	0	0	0
ANKRD49	0.369011	0	0	0	0.926025
ANKRD50	0	0	0	0	0
ANKRD52	0.179302	0	0	0	0
ANKRD53	0.189736	0	0	0	0
ANKRD54	1.20478	0.488997	0.588346	0.734367	0.853567
ANKRD55	0	0	0	0	0
ANKRD6	0	0	0	0	0
ANKRD60	0	0	0	0	0
ANKRD61	0	0	0	0	0
ANKRD62	0	0	0	0	0
ANKRD62P1-PARP4P3	0	0	0	0	0
ANKRD63	0	0	0	0	0
ANKRD65	0	0	0	0	0
ANKRD66	0	0	0	0	0
ANKRD7	0	0	0	0	0
ANKRD9	0.121241	0.127986	0.0335783	0.157941	0.277982
ANKS1A	0	0	0	0	0
ANKS1B	0.179953	2.67544	2.13935	2.98168	0.193849
ANKS3	0	0	0	0	0
ANKS4B	0	0.535438	0.202958	0.58109	0
ANKS6	0	0	0	0	0
ANKUB1	0	0	0	0	0
ANKZF1	0	0	0	0	0
ANLN	0	0	0	0	0
ANO1	0	0	0	0	0
ANO10	0.412165	0	0	0	1.697
ANO2	0	0	0	0	0
ANO3	0	0	0	0	0
ANO3-AS1	0	0	0	0	0
ANO4	0	0	0	0	0
ANO5	0	0	0.771105	0	0
ANO6	1.50882	0	0	0	2.66541
ANO7	0	0	0	0	0
ANO7L1	0	0	0	0	0
ANO8	0	0	0	0	0
ANO9	0	0	0	0	0
ANOS1	0	0	0	0	0
ANP32A	4.3031	1.61411	1.25311	0.998696	13.4397
ANP32A-IT1	0	0	0	0	0
ANP32AP1	0	0	0	0	0
ANP32B	28.7678	10.344	11.1093	20.0651	33.2674
ANP32C	0	0	0	0	0
ANP32D	0	0	0	0	0
ANP32E	0	9.04043	28.5869	13.1256	9.97349
ANPEP	71.7089	0	0	0	0
ANTKMT	0	0	0	0	0
ANTXR1	0	0	0	0	0
ANTXR2	0	0	0	0	0
ANTXRL	0	0	0	0	0
ANTXRLP1	0	0	0	0	0
ANXA1	0	0	0	0	0
ANXA10	2.28675	0	0	0	0
ANXA11	29.3955	25.5085	7.45958	3.68434	182.537
ANXA13	0	0	0	0	0
ANXA2	263.022	238.765	64.3424	0.37587	5175.72
ANXA2P1	0	0	0	0	0
ANXA2P2	0	0	0	0	1.91186
ANXA2P3	0	0	0	0	0
ANXA2R	0	0	0	0	0
ANXA3	0	0	0	0	323.073
ANXA4	38.2563	5.27473	0	0.429104	1446.89
ANXA5	65.6187	197.051	198.211	179.836	835.067
ANXA6	0	1.05453	0.66306	1.35535	0
ANXA7	33.1028	184.54	133.626	167.48	122.77
ANXA8	0	0	0	0	0
ANXA8L1	0	0	0	0	0
ANXA9	0	0	0	0	32.6093
AOAH	0	0.325773	0.175074	0.227408	0
AOAH-IT1	0	0	0	0	0
AOC1	0	0	0	0	0
AOC2	0	0	0	0	0
AOC3	0	0	0	0	0
AOC4P	0	0	0	0	0
AOPEP	16.803	12.1789	20.6658	10.8128	25.4893
AOX1	7.15619	0	0	0	0
AOX3P-AOX2P	0	0	0	0	0
AP1AR	0.471333	0	0	0	0
AP1B1	2.9845	1.28851	0.627253	0.561446	12.8304
AP1B1P1	0	0	0	0	0
AP1G1	1.62621	3.88253	3.64676	3.72516	6.01247
AP1G2	12.2289	6.02643	2.54338	4.01492	45.1756
AP1M1	1.21565	3.11544	2.78922	4.34782	5.80359
AP1M2	17.47	0	2.38048	7.50035	121.53
AP1S1	0	0	0	0	8.13085
AP1S2	0	0	0	0	0
AP1S3	0.545979	1.44379	0.67886	1.12621	2.00473
AP2A1	0.326767	0	0	0.325512	0.485718
AP2A2	0.212933	0.104546	0	0	1.27241
AP2B1	6.03402	3.32294	6.60929	2.6848	15.7562
AP2M1	26.8901	72.0784	54.7632	50.2922	148.867
AP2S1	45.4668	41.5699	20.8525	31.059	147.879
AP3B1	2.39922	0.662476	7.44593	5.30656	4.6799
AP3B2	0	1.68236	0.768511	0.981179	0
AP3D1	8.21055	8.60044	4.55793	4.51298	7.5938
AP3M1	0.489239	0.574639	0.550741	0.3145	1.85414
AP3M2	0	0	0	0	0
AP3S1	42.319	2.55588	0	3.01974	36.7242
AP3S2	0.0121642	1.35452	1.75594	1.217	1.7718
AP4B1	0	0	0	0	0
AP4B1-AS1	0	0	0	0	0
AP4E1	0	0	0	0	0
AP4M1	0	0	0	0	1.09746
AP4S1	0.793449	3.65488	1.95637	3.3927	1.36029
AP5B1	0.149463	0	0	0	0
AP5M1	0	0	0	0	1.63179
AP5S1	0.471381	1.09356	0.974895	0.988053	1.03899
AP5Z1	0	0	0	0	0
APAF1	0	0.377312	0.247179	0.595898	0
APBA1	0	0	0	0	0
APBA2	0	0	0	0	0
APBA3	0	0	0	0	0
APBB1	0	10.1225	1.92016	12.1774	0
APBB1IP	0	0	0	0	0
APBB2	0	0.384069	0.245488	0.390537	0.237341
APBB3	0	0	0	0	0
APC	0.295803	0.548017	1.75924	0.942711	0.157193
APC2	0	0	0	0	0
APCDD1	0	0.269639	0.13375	0.121408	1.02785
APCDD1L	0	0	0	0	0
APCDD1L-DT	0	0	0	0	0
APCS	0	0	0	0	0
APEH	7.94044	1.19685	1.84332	1.87161	60.3504
APELA	0	0	0	0	0
APEX1	38.8189	5.32968	15.4378	1.41838	127.923
APEX2	0	0	0	0	0.619641
APH1A	2.15762	0	0	0	30.3452
APH1B	0	2.32543	0.220145	0	0
API5	6.25076	8.43213	8.56947	10.8917	16.7789
APIP	3.45921	8.0633	3.25083	19.8526	8.55547
APLF	0	0	0	0	0
APLN	0	0	0	0	0
APLNR	0	0	0	0	0
APLP1	0	51.5266	24.8735	39.1118	0
APLP2	32.0206	46.5774	58.0539	73.6933	236.951
APMAP	14.7707	12.8002	43.9407	53.1657	84.4522
APOA1	0	0	0	0	0
APOA1-AS	0	0	0	0	0
APOA2	0	0	0	0	0
APOA4	0	0	0	0	0
APOA5	0	0	0	0	0
APOB	0	0	0	0	0
APOBEC1	0	0	0	0	0
APOBEC2	0	0	0	0	0
APOBEC3A	0	0	0	0	0
APOBEC3A_B	0	0	0	0	0
APOBEC3B	0	0	0	0	0
APOBEC3B-AS1	0	0	0	0	0
APOBEC3C	0	0	0	0	31.6335
APOBEC3D	0	0.789931	0.12476	0.0924227	0
APOBEC3F	0.545711	1.02533	0.639468	0.880726	3.13292
APOBEC3G	0	0	0	0	0
APOBEC3H	0	0	0	0	0
APOBEC4	0	0	0	0	0
APOBR	0	0	0	0	0
APOC1	0	0	0	0	0
APOC1P1	0	0	0	0	0
APOC2	0	0	0	0	0
APOC3	0	0	0	0	0
APOC4	0	0	0	0	0
APOC4-APOC2	0	0	0	0	0
APOD	0	0	0	0	0
APOE	0	0	0	0	0
APOF	0	0	0	0	0
APOH	0	32.8308	0	0	0
APOL1	0	0.660006	0.333863	0.732792	0.459579
APOL2	0.316758	1.0988	12.6166	33.3561	6.17914
APOL3	0	0	0	0	0
APOL4	0	1.68615	1.13588	1.04058	0
APOL5	0	0	0	0	0
APOL6	0.461025	1.05697	0.746459	1.8253	1.75921
APOLD1	0	0	0	0	0
APOM	0	0	0	0	0
APOO	0	1.29087	1.23851	3.09123	15.6365
APOOL	3.61178	7.17323	11.8885	15.8011	8.22142
APOOP5	0	0	0	0	0
APP	10.0728	8.07901	6.88513	24.4545	65.2416
APPBP2	0.432065	0.527617	0.405753	0.464264	0.82713
APPL1	3.28344	1.8386	2.9256	1.11484	4.1607
APPL2	0.915574	6.34145	13.2415	0.522095	12.2986
APRT	101.883	58.6898	49.2958	93.0971	219.952
APTR	4.62476	2.70559	1.79043	0.458276	4.1166
APTX	1.15827	1.04526	1.12169	0.384079	0.972367
AQP1	0	0	0	0	101.32
AQP10	0	0	0	0	0
AQP11	0	0	0	0	0
AQP12A	0	0	0	0	0
AQP12B	1.15366	0	0	0	0
AQP2	0	0	0	0	0
AQP3	8.84926	0	0	5.18976	0
AQP4	0	0	0	0	0
AQP4-AS1	0	0.285354	0	0	0
AQP5	0	0	0	0	0
AQP6	0	0	0	0	0
AQP7	0	0	0	0	0
AQP7P1	0	0	0	0	0
AQP7P3	0	0	0	0	0
AQP8	0	0	0	0	0
AQP9	0	0	0	0	0
AQR	1.0996	0.391118	0.417011	0.200851	1.51927
AR	0	0	0	0	0
ARAF	6.6385	0	0	0	15.3226
ARAP1	0	0	0	0	3.20302
ARAP1-AS2	0	0	0	0	0
ARAP2	0.173785	0	0	0	0
ARAP3	0	0	0	0	0
ARC	0	0	0	0	0
ARCN1	13.3578	24.1658	19.01	24.9872	23.3912
AREG	0	0	0	0	0
AREL1	0.39542	0	0	0	0
ARF1	141.098	292.793	217.007	192.894	452.544
ARF3	8.81652	17.3381	10.3074	11.4139	24.9005
ARF4	87.7728	167.634	181.589	93.4352	187.202
ARF4-AS1	0	0	0	0	0
ARF5	95.0108	97.5155	74.8458	162.939	273.716
ARF6	3.12325	3.35845	3.69517	1.9797	15.4582
ARFGAP1	0	0	0	0	0
ARFGAP2	4.7912	0.857739	2.0975	0.49741	13.5291
ARFGAP3	24.7571	18.1998	20.3201	3.21542	26.6287
ARFGEF1	0.458401	0.91195	0.350692	0.329268	1.45023
ARFGEF2	4.41839	1.68004	1.99593	0.86167	2.41387
ARFGEF3	1.45822	27.0941	4.26428	24.1854	0.226987
ARFIP1	0.555009	0	0.32496	1.81746	5.91614
ARFIP2	7.94029	5.71972	3.04102	3.19937	18.1794
ARFRP1	0	0	0	0	0
ARG1	0	0	0	0	0
ARG2	0	0	37.8976	1.22222	0
ARGFX	0.290672	1.71321	1.11291	1.56991	0.705163
ARGFXP2	0	0	0	0	0
ARGLU1	8.93908	21.2068	16.677	28.8649	20.8346
ARHGAP1	4.27295	35.3812	16.4313	48.2396	29.9216
ARHGAP10	0	0	0	0	0
ARHGAP11A	0	0	0	0	0
ARHGAP11A-SCG5	0	0	0	0	0
ARHGAP11B	0	0	0	0	0
ARHGAP12	2.9641	0	0.223025	0.676674	10.0276
ARHGAP15	0	0	0	0	0
ARHGAP15-AS1	0	0	0	0	0
ARHGAP17	3.01974	0	0	0	4.12671
ARHGAP18	12.1558	0	0	0	1.73569
ARHGAP19	0	0	0	0	0
ARHGAP19-SLIT1	0	0	0	0	0
ARHGAP20	0	0	0	0	0
ARHGAP21	0.433603	0	0	0	1.11827
ARHGAP22	0	0	0	0	0
ARHGAP22-IT1	0	0	0	0	0
ARHGAP23	0	0	0	0	0
ARHGAP24	0.300439	0.157308	0.16096	0	0.0492424
ARHGAP25	0	0	0	0	0
ARHGAP26	0	0	0	0	0.276474
ARHGAP26-AS1	0	0	0	0	0
ARHGAP26-IT1	0	0	0	0	0
ARHGAP27	0	0	0	0	0
ARHGAP27P1	0	0	0	0	0
ARHGAP27P1-BPTFP1-KPNA2P3	0	0	0	0	0
ARHGAP27P2	0	0	0	0	0
ARHGAP28	0	0	0	0	0
ARHGAP29	0	0	0	0	4.00674
ARHGAP29-AS1	0	0	0	0	0
ARHGAP30	0	0	0	0	0
ARHGAP31	0	0	0	0	0
ARHGAP31-AS1	0	0	0	0	0
ARHGAP32	0.85281	0	0	0	0
ARHGAP33	0	0	0	0	0
ARHGAP35	0.350096	0.242131	0	0.148041	0
ARHGAP36	0	0	0	0	0
ARHGAP39	0	0	0	0	0
ARHGAP4	0	0	0	0	0
ARHGAP40	0	0	0	0	0
ARHGAP42	0	0	0	0	0
ARHGAP44	0	0	0	0	0
ARHGAP45	0	0.511787	0.28705	0.367965	0
ARHGAP5	1.60322	7.28085	4.69982	4.31427	5.92243
ARHGAP5-AS1	0	0	0	0	0
ARHGAP6	0	0	0	0	0
ARHGAP8	0	0	0	0	10.9972
ARHGAP9	0	0	0	0	0
ARHGDIA	9.51504	6.3844	2.90806	7.86876	35.4145
ARHGDIB	0	0	0	0	0
ARHGDIG	0	0	0	0	0
ARHGEF1	0	0	0	0	0.49633
ARHGEF10	0	0	0	0	0
ARHGEF10L	0	0	0	0	0
ARHGEF11	0	0	0	0	0
ARHGEF12	1.84247	1.85975	0.187691	0.50611	4.79623
ARHGEF15	0	0	0	0	0
ARHGEF16	0	0	0	0	0
ARHGEF17	0	0	0	0	0
ARHGEF18	0.145663	0	0	0	2.90028
ARHGEF19	0	0	0	0	0
ARHGEF2	0	0	0	0	0
ARHGEF2-AS1	0	0	0	0	0
ARHGEF25	0	0	0	0	0
ARHGEF26	0.0913489	0.830823	0.808852	0.548589	0
ARHGEF26-AS1	0.125967	2.65556	1.58517	2.98859	0.671485
ARHGEF28	0.936944	0	0	0	0
ARHGEF3	0	0	0	2.08257	0.817323
ARHGEF3-AS1	0	0	0	0	0
ARHGEF33	0	0	0	0	0
ARHGEF34P	0	0	0	0	0
ARHGEF35	0	0	0	0	0
ARHGEF35-AS1	0	0	0	0	0
ARHGEF37	0	0	0	0	0
ARHGEF38	0	0	0	0	0
ARHGEF38-IT1	0	0	0	0	0
ARHGEF39	0	0.797252	0.248757	0.542507	0
ARHGEF4	0	0	0	0	0
ARHGEF40	0	0	0	0	5.25644
ARHGEF5	0	0	0	0	0
ARHGEF6	0	0	0	0	0
ARHGEF7	1.39181	0.54291	0.593602	0.585648	2.48242
ARHGEF7-AS1	0	0	0	0	0
ARHGEF7-AS2	0	0	0	0	0
ARHGEF9	0	0	0.180406	0	0
ARHGEF9-IT1	0	0	0	0	0
ARID1A	1.34589	1.12869	0.382131	0.407476	4.14375
ARID1B	0.549484	1.13794	2.05626	0.531494	1.43889
ARID2	0.159994	0	0.526983	0	0.77309
ARID3A	0	0.648835	0.753455	0.844084	0
ARID3B	0	0	0	0	0
ARID3C	0	0	0	0	0
ARID4A	1.09384	0.633354	1.28694	0.483032	0.48536
ARID4B	5.99017	11.6206	8.46919	10.4069	13.681
ARID5A	0	0	0	0	0
ARID5B	0.119294	4.77482	6.70459	6.15962	1.1059
ARIH1	0.488968	1.26112	0.911289	1.08399	0.743912
ARIH2	7.98069	8.24879	10.6622	12.6106	15.3029
ARIH2OS	0	0.58914	0	0.983718	0
ARL1	11.7659	33.5161	34.9418	26.3568	21.8715
ARL10	0.11517	1.71583	0.993707	1.62481	0.235655
ARL11	0	0	0	0	0
ARL13A	0	0	0	0	0
ARL13B	0	0	0	0	0
ARL14	0	0	0	0	0
ARL14EP	1.7738	0	2.06218	0	2.20368
ARL14EPL	0	0	0	0	0
ARL15	0	0	0	0	0
ARL16	6.56952	5.43705	18.767	6.38625	44.5795
ARL17A	0.656588	3.09559	3.03083	3.18207	1.1112
ARL17B	1.21364	1.85364	1.1927	3.3282	2.41826
ARL2	42.2079	110.858	97.2034	95.2261	169.353
ARL2-SNX15	0	0	0	0	0.973468
ARL2BP	5.77184	0.301766	0.511545	0	21.4839
ARL3	0.515692	18.3882	11.0257	12.5336	9.95843
ARL4A	0	0	0	0	0
ARL4C	0	0	0	0	2.32082
ARL4D	0	0	0	0	0
ARL5A	4.27494	0.189319	0.136506	0	2.99798
ARL5B	0.402624	0	0	0	0
ARL5C	0	0	0	0	0
ARL6	0	0	0	0	0
ARL6IP1	25.5645	69.237	69.9996	50.0186	208.528
ARL6IP4	54.0817	47.342	44.8625	22.436	101.624
ARL6IP5	39.3302	49.6746	90.1709	40.8579	160.233
ARL6IP6	0.188459	0	0	0	1.01569
ARL8A	0.620491	0	0	0	0.38014
ARL8B	8.75347	9.60972	14.6459	10.6684	26.0945
ARL9	0	0	0	0	0
ARLNC1	0	0	0	0	0
ARMC1	0	0	0	0	2.96001
ARMC10	5.9899	1.21411	1.28476	0.940929	18.3615
ARMC12	0	0	0	0	0
ARMC2	0	0	0	0	0
ARMC2-AS1	0	0	0	0	0
ARMC3	0	0	0	0	0
ARMC4	0	0	0	0	0
ARMC4P1	0	0	0	0	0
ARMC5	0	0	0	0	0
ARMC6	0	0	0	0	0
ARMC7	0	0	0	0	0
ARMC8	1.36233	0.650227	0.677972	0.378291	7.69815
ARMC9	0.842769	1.99136	1.14834	1.49092	0.905515
ARMCX1	0	0	0	0	0
ARMCX2	0	0	0	0	0
ARMCX3	9.01443	10.5466	18.4835	9.34872	16.7213
ARMCX4	0	0	0	0	0
ARMCX5	0	0	0	0	0
ARMCX5-GPRASP2	0	0	0	0	0
ARMCX6	6.02675	0	0	0	19.0709
ARMH1	0	0	0	0	0
ARMH2	0	0	0	0	0
ARMH3	0	0	0	0	0
ARMH4	0	0.242064	0.125902	0.0931608	0
ARMS2	0	0	0	0	0
ARMT1	0	0	0	0	1.18762
ARNT	0.639381	0	1.39381	0.157421	1.79694
ARNT2	0	0	0	0	0
ARNTL	0	0	0	0	0
ARNTL2	0.189644	0.233043	0	0.236942	0.2464
ARNTL2-AS1	0	0	0	0	0
ARPC1A	58.163	55.2415	47.2182	67.3207	152.616
ARPC1B	39.7435	19.5085	4.16325	25.0493	258.466
ARPC2	170.71	201.624	97.3206	125.214	392.219
ARPC3	212.527	332.206	208.942	212.632	599.441
ARPC4	26.3052	75.6027	52.389	58.2093	124.407
ARPC4-TTLL3	0	0	0	0	0
ARPC5	8.27517	28.3971	17.0478	28.9445	45.4224
ARPC5L	8.52647	2.69978	1.6413	1.97124	29.033
ARPIN	1.61925	1.16691	0.540994	0.944168	0.440524
ARPIN-AP3S2	0	0	0	0	0
ARPP19	7.54699	27.5196	22.372	24.4887	19.0682
ARPP21	0	0	0	0	0
ARR3	0	0	0	0	0
ARRB1	0	0	0	0	0
ARRB2	0	0	0	0	0
ARRDC1	0.470935	0	0	0	17.9615
ARRDC1-AS1	0	0	0	0	0
ARRDC2	0	0	0	0	0
ARRDC3	11.7564	2.90177	17.0219	2.10962	15.0968
ARRDC3-AS1	0	0.54919	0	0.288823	0
ARRDC4	0	2.04449	0	0	0
ARRDC5	0	0	0	0	0
ARSA	6.11608	4.72992	1.90221	3.55947	21.2077
ARSB	2.66758	1.15497	0.938518	1.01426	0.382825
ARSD	3.97675	1.27461	0.479128	1.27139	9.85206
ARSD-AS1	0	0	0	0	0
ARSF	0	0	0	0	0
ARSG	0.308853	0.916356	0.666738	0.854877	0.761244
ARSH	0	0	0	0	0
ARSI	0	0	0	0	0
ARSJ	0	0	0	0	0
ARSK	0	0	0	0	0
ARSL	0.999939	0	0	0	0
ART1	0	0	0	0	0
ART3	0	1.24596	0.685549	1.31133	0
ART4	0	0	0	0	0
ART5	0	0	0	0	0
ARTN	0	0	0	0	0
ARV1	0.757436	0	0	0	0
ARVCF	0	0	0	0	0
ARX	0	9.47112	0	0	0
AS-PTPRE	0	0	0	0	0
AS3MT	0	0	0	0	0
ASAH1	20.2608	78.4742	82.1706	73.9573	141.201
ASAH2	0	0	0	0	0
ASAH2B	0	0	0	0	0
ASAP1	0	0.236995	3.62539	0.118734	0
ASAP1-IT1	0	0	0	0	0
ASAP1-IT2	0	0	0	0	0
ASAP2	0	0	0	0	0
ASAP3	0	0	0	0	0
ASB1	0	0	0	0	0
ASB10	0	0	0	0	0
ASB11	0	0	0	0	0
ASB12	0	0	0	0	0
ASB13	0	0	0	0	0
ASB14	0	0	0	0	0
ASB15	0	0	0	0	0
ASB15-AS1	0	0	0	0	0
ASB16	0	0	0	0	0
ASB16-AS1	0	1.16552	0.347137	1.14277	0
ASB17	0	0	0	0	0
ASB18	0	0	0	0	0
ASB2	0	0	0	0	0
ASB3	0	0.00649668	0.690342	0.311672	0
ASB4	0	0	0	0	0
ASB5	0	0	0	0	0
ASB6	0	0	0	0	0
ASB7	0	0	0	0	0
ASB8	2.28308	2.60028	3.69837	1.66129	9.84798
ASB9	0	0	0	0	0
ASB9P1	0	0	0	0	0
ASCC1	2.28327	1.91723	2.34418	1.76578	4.63894
ASCC2	3.56106	1.93753	1.71389	1.3957	5.68366
ASCC3	1.73831	3.73731	1.86982	3.74827	1.58962
ASCL1	0	0	0	0	0
ASCL2	0	0	0	0	0
ASCL3	0	0	0	0	0
ASCL4	0	0	0	0	0
ASCL5	0	0	0	0	0
ASDURF	0	0	0	0	0
ASF1A	0	0	0	0	5.37303
ASF1B	0	0	0	0	0
ASGR1	0	0	0	0	0
ASGR2	0	0	0	0	0
ASH1L	1.18117	5.58535	3.48113	1.76556	1.47942
ASH1L-AS1	0	0	0	0	0
ASH2L	1.31314	0	0	0	0
ASIC1	0	0	0	0	0
ASIC2	0	0	0	0	0
ASIC3	0	0	0	0	0
ASIC4	0	0	0	0	0
ASIC4-AS1	0	0	0	0	0
ASIC5	0	0	0	0	0
ASIP	0	0	0	0	0
ASL	12.3247	0	0	0	22.301
ASMT	0	0	0	0	0
ASMTL	0	0	0	0	0
ASMTL-2	0	0	0	0	0
ASMTL-AS1	0.295084	0.467183	0	0.505883	0
ASNS	21.3309	4.84532	40.8666	35.9457	1.71752
ASNSD1	0	0	0	0	0
ASNSP1	0	0	0	0	0
ASPA	0	0.660508	0.34495	0.79884	0
ASPDH	0	0	0	0	0
ASPG	0	0	0	0	0
ASPH	14.3951	53.5109	34.5946	24.2002	47.9655
ASPHD1	0	0	0	0	0
ASPHD2	0	0	0	0	0
ASPM	0	0	0	0	0
ASPN	0	0	0	0	0
ASPRV1	0	0	0	0	0
ASPSCR1	0	0	0	0	0
ASRGL1	0	0	0	0	0.327522
ASS1	11.0414	0	0	0	37.0894
ASTE1	0	0	0	0	0
ASTL	0	0	0	0	0
ASTN1	0	0	0	0	0
ASTN2	2.48626	10.6993	5.45392	8.46932	2.80619
ASTN2-AS1	0	0	0	0	0
ASXL1	0.918172	0	0	0	0.337506
ASXL2	0	0	0	0	0
ASXL3	0	1.05299	0	0.346036	0
ASZ1	0	0	0	0	0
ATAD1	3.74934	4.52947	8.9473	10.2487	15.0651
ATAD2	0	0	0	0	0
ATAD2B	0.0621232	0.168961	0	0	0
ATAD3A	0	0	0	0	0
ATAD3B	0.266021	0.788179	0.848623	0.543449	0.294907
ATAD3C	0.669528	3.37019	3.56463	3.63326	0.868108
ATAD5	0	0	0	0	0
ATAT1	0	0	0	0	0
ATCAY	0	0.65625	0.238452	1.51261	0.149026
ATE1	0.48735	0	0	0	0
ATE1-AS1	0	0	0	0	0
ATF1	0.164623	0	0.268334	0	0
ATF2	0.947223	0.563456	4.95052	4.00179	0.976538
ATF3	14.9281	0	0	0	25.478
ATF4	137.981	96.1662	85.04	73.5628	176.177
ATF5	0	0	0	0	0
ATF6	4.50476	3.29554	5.90302	2.24771	14.302
ATF6B	0	0	0	0	0
ATF7	3.55217	0	0	0	13.3622
ATF7-NPFF	0	0	0	0	0
ATF7IP	1.86608	0.797921	0.639785	1.15087	5.19594
ATF7IP2	0	0	0	0	0
ATG10	0.157176	0.999265	1.01623	0.239578	0
ATG101	3.27989	0	0	0	37.5563
ATG12	2.95063	2.88998	3.66421	7.97979	4.16575
ATG13	10.5972	1.05266	2.83297	1.87998	5.24511
ATG14	0.298091	0.658726	0.490743	0.64635	0.451066
ATG16L1	0	0	0	0	0
ATG16L2	0	0	0	0	0
ATG2A	0	0	0	0	0
ATG2B	0.0334797	0	0	0	0
ATG3	22.4465	18.351	24.7526	14.4679	39.1589
ATG4A	1.47014	0	0	0	0
ATG4B	2.72996	1.84741	0	0	7.73035
ATG4C	0	0	0	0	0
ATG4D	0	0	0	0	0
ATG5	8.12198	0	0	0	15.6596
ATG7	0.478209	0	0.250249	0	0.761643
ATG9A	0	0	0	0	6.67221
ATG9B	0	0	0	0	0
ATIC	16.9307	0	0	0	31.8159
ATL1	0	0	0	0	0
ATL2	0.487537	0.993897	0.929053	1.03189	0.840418
ATL3	3.06585	1.04223	0.966391	1.76121	3.0389
ATM	0.382311	0.583639	0.907119	0.855871	0.10161
ATMIN	0.492679	0.151631	0.372369	0	0.388568
ATN1	1.17052	0.220714	0	0.805149	0.549258
ATOH1	0	0	0	0	0
ATOH7	0	0	0	0	0
ATOH8	0	0	0	0	0
ATOX1	69.5859	166.171	87.7592	103.07	195.239
ATP10A	0	0	0	0	0
ATP10B	2.98424	1.39162	0.655493	1.63887	0.630241
ATP10D	0	0	0	0	0
ATP11A	0.679792	0	0	0	6.25157
ATP11A-AS1	0	0	0	0	0
ATP11AUN	0	0	0	0	0
ATP11B	1.74889	0	0	0	0.846555
ATP11C	0	0	0	0	0
ATP12A	0	0	0	0	0
ATP13A1	0.191608	0	0	0	0.408928
ATP13A2	0.360795	0	0	0	0
ATP13A3	0.877176	2.09511	0.329447	1.70623	5.77388
ATP13A4	0	0	0	0	0.636856
ATP13A4-AS1	0	0	0	0	0
ATP13A5	0	0	0	0	0
ATP13A5-AS1	0	0	0	0	0
ATP1A1	41.6167	27.8404	29.4732	39.2111	372.366
ATP1A1-AS1	0	0	0	0	0
ATP1A2	0	0	0	0	0
ATP1A3	0	0	0	0	0
ATP1A4	0	0	0	0	0
ATP1B1	15.0961	117.182	69.7656	90.7411	252.784
ATP1B2	0	0	0.376171	0.375074	0
ATP1B3	17.6095	6.31706	9.45142	0	22.0912
ATP1B4	0	0	0	0	0
ATP23	0	1.48252	0.895743	0.94771	0.29831
ATP2A1	0	0	0	0	0
ATP2A1-AS1	0	0	0	0	0
ATP2A2	1.47315	1.75008	0.581484	1.16167	1.09967
ATP2A3	0	3.05392	16.5195	13.7301	0
ATP2B1	0.590162	17.0437	5.69813	6.41799	0.232669
ATP2B1-AS1	0	0	0	0	0
ATP2B2	0	0	0	0	0
ATP2B2-IT2	0	0	0	0	0
ATP2B3	0	0	0	0	0
ATP2B4	3.0735	1.30886	0	0	4.30204
ATP2C1	1.38417	0.545329	3.98622	0.572674	16.7296
ATP2C2	0	0	0	0	0
ATP2C2-AS1	0	0	0	0	0
ATP4A	0	0	0	0	0
ATP4B	0	0	0	0	0
ATP5F1A	164.975	241.322	237.865	278.929	636.685
ATP5F1B	245.875	405.448	326.132	342.054	911.105
ATP5F1C	196.039	236.762	184.062	209.417	589.951
ATP5F1D	133.512	91.1324	32.5968	43.1825	285.101
ATP5F1E	14.2408	78.5159	50.8286	75.5727	52.5577
ATP5IF1	214.134	505.505	390.483	385.644	620.51
ATP5MC1	85.5544	269.934	179.929	136.288	351.137
ATP5MC2	281.772	585.138	522.428	534.369	751.496
ATP5MC3	40.2901	95.3234	56.9567	64.4007	237.51
ATP5MD	241.043	632.345	487.512	405.862	843.077
ATP5ME	382.059	767.379	703.034	775.496	994.181
ATP5MF	167.992	380.782	243.759	351.371	625.268
ATP5MF-PTCD1	0.000945641	0.00144475	0.000504415	0.178964	0.0312666
ATP5MG	115.774	337.429	288.368	336.281	368.723
ATP5MGL	0	0	0	0	0
ATP5MPL	117.027	386.622	278.476	237.08	388.044
ATP5PB	46.7192	102.975	74.0916	84.1365	152.085
ATP5PD	115.139	286.256	260.671	270.589	571.62
ATP5PF	150.808	262.544	208.734	243.932	410.522
ATP5PO	194.234	268.253	240.886	235.97	670.322
ATP6AP1	30.8823	109.09	90.7328	95.6195	121.019
ATP6AP1L	0.108875	0.598804	0.462881	0.581891	0
ATP6AP2	11.1476	166.282	136.702	96.8936	120.41
ATP6V0A1	0.150447	18.021	17.1675	8.57761	0.55733
ATP6V0A2	0.0648786	0.459225	0.315901	0.55027	0
ATP6V0A4	0	0	0	0	0
ATP6V0B	133.694	625.541	476.216	548.466	494.393
ATP6V0C	11.031	27.4434	14.8165	27.8154	49.5354
ATP6V0CP3	0	0	0	0	0
ATP6V0D1	27.7568	123.71	72.2904	129.336	153.972
ATP6V0D2	0	0	0	0	0
ATP6V0E1	107.458	256.394	244.994	269.445	410.618
ATP6V0E2	0	25.4308	35.806	17.2137	71.083
ATP6V0E2-AS1	0	0	0	0	0
ATP6V1A	3.04552	6.79191	20.5773	24.6058	21.0645
ATP6V1B1	0	0	0	0	0
ATP6V1B1-AS1	0	0	0	0	0
ATP6V1B2	5.55347	68.2905	72.812	83.8499	15.6075
ATP6V1C1	1.47705	2.05141	10.2482	7.9637	6.64203
ATP6V1C2	0	0	0	0	0
ATP6V1D	15.2991	99.9385	105.695	95.1825	137.475
ATP6V1E1	23.6304	113.688	121.547	104.175	137.804
ATP6V1E2	0	0	0	0	0
ATP6V1F	81.6899	294.482	216.939	228.33	370.346
ATP6V1FNB	0	0	0	0	0
ATP6V1G1	56.9438	247.297	262.435	282.944	163.46
ATP6V1G2	0	0	0	0	0
ATP6V1G2-DDX39B	0	0	0	0	0
ATP6V1G3	0	0	0	0	0
ATP6V1H	7.60787	19.766	23.9572	31.2509	42.5919
ATP7A	0	0	0	0.293373	0
ATP7B	0	0	0	0	0
ATP8A1	0	0	0	0	0
ATP8A2	0	0	0	0	0
ATP8B1	4.60391	0	0	0.0995345	4.38007
ATP8B2	0	0.1709	0	0	0
ATP8B3	0	0	0	0	0
ATP8B4	0	0	0	0	0
ATP8B5P	0	0	0	0	0
ATP9A	1.11353	8.1746	3.08739	6.38923	3.62172
ATP9B	0.387819	1.04756	0.58803	0.598966	0
ATPAF1	0.564202	0	0	0	0
ATPAF2	0	0	0	0	2.40624
ATPSCKMT	0	0	0	0	0
ATR	0	0	0	0	0
ATRAID	96.9943	280.647	203.819	170.13	258.697
ATRIP	0	0	0	0	0
ATRIP-TREX1	0	0	0	0	0
ATRN	10.9841	1.77451	1.17266	1.22926	3.07871
ATRNL1	0	0.641995	0.923264	0.281039	0
ATRX	5.48682	15.5469	18.4622	14.9517	12.764
ATXN1	0	0	0	0	0.161346
ATXN1-AS1	0	0	0	0	0
ATXN10	15.168	33.3909	21.652	28.3419	50.8893
ATXN1L	0	0	0	0	0
ATXN2	0.297239	2.99229	2.91654	3.78415	3.39804
ATXN2-AS	0	0	0	0	0
ATXN2L	5.23793	0.647832	0.730983	0.158299	2.12161
ATXN3	0.43039	0.800959	0.653452	1.14359	1.18767
ATXN3L	0	0	0	0	0
ATXN7	1.57483	0.426508	0	0.347968	0.210026
ATXN7L1	0	0	0	0	0
ATXN7L2	0	0	0	0	0
ATXN7L3	0	0	0	0	0
ATXN7L3B	4.72689	3.88004	7.34271	5.84152	15.2182
ATXN8OS	0	0	0	0	0
AUH	6.22167	2.38369	2.55893	0.968206	20.376
AUNIP	0	0	0	0	0
AUP1	39.9508	19.494	24.7577	11.2918	105.612
AURKA	0	0	0	0	0
AURKAIP1	61.0198	57.3723	32.9953	20.0277	201.258
AURKAP1	0	0	0	0	0
AURKB	0	0	0	0	0
AURKC	0	0	0	0	0
AUTS2	0	0	0	0	0
AVEN	0.325234	0.423452	0.222135	0.512374	0
AVIL	0	0	0	0	0
AVL9	7.05322	2.50691	1.98441	1.89778	8.94597
AVP	0	0	0	0	0
AVPI1	0	0	0	0	0
AVPR1A	0	0	0	0	0
AVPR1B	0	0	0	0	0
AVPR2	0	0	0	0	0
AWAT1	0	0	0	0	0
AWAT2	0	0	0	0	0
AXDND1	0	0	0	0	0
AXIN1	0	0	0	0	0
AXIN2	0	0	0	0	0
AXL	1.69437	41.2286	36.8921	26.3086	10.9865
AZGP1	90.0947	0	0	0	0
AZGP1P1	0	0	0	0	0
AZI2	1.94396	0	9.70175	0	3.24047
AZIN1	9.75361	9.79177	11.0178	13.3752	13.8793
AZIN1-AS1	0	0	0	0	0
AZIN2	0	0	0	0.116543	0
AZU1	0	0	0	0	0
B2M	1413.68	3388.55	1060.23	1979.29	4228.5
B3GALNT1	0	0	0	0	0
B3GALNT2	3.5799	1.62392	1.21835	0.836011	1.52334
B3GALT1	0	0	0	0	0
B3GALT1-AS1	0	0	0	0	0
B3GALT2	0	0	0	0	0
B3GALT4	0	0	0	0	0
B3GALT5	0	0	0.0386022	0.0461805	0.145472
B3GALT5-AS1	0	0	0	0	0
B3GALT6	0	0	0	0	0
B3GAT1	0	0	0	0	0
B3GAT2	0	0	0	0	0
B3GAT3	0.677174	1.68773	1.45921	1.65755	1.0617
B3GLCT	0	0	0	0	0
B3GNT10	0.263851	0.725033	0.404828	0.473429	0.211566
B3GNT2	6.42394	0	0	0	1.12132
B3GNT3	0	0	0	0	0
B3GNT4	0	0	0	0	0
B3GNT5	0	0	0	0	1.2054
B3GNT6	0	0	0	0	0
B3GNT7	3.09806	0	0	0	5.39473
B3GNT8	0	0	0	0	0
B3GNT9	0	0	0	0	0
B3GNTL1	0	0	0	0	0
B4GALNT1	0	0	0	0	0
B4GALNT2	0	0	0	0	0
B4GALNT3	0	0	0	0	0
B4GALNT4	0	0	0	0	0
B4GALT1	5.43521	5.35458	5.95212	3.02711	31.4083
B4GALT1-AS1	0	0	0	0	0
B4GALT2	0	0	0	0	0
B4GALT3	2.66408	0	0	0	8.56496
B4GALT4	0	0	0	0	20.2743
B4GALT4-AS1	0	0	0	0	0
B4GALT5	0	0	0	0	4.675
B4GALT6	0	0	0	0	0
B4GALT7	0	0	0	0	0
B4GAT1	0	0	0	0	0
B9D1	0	2.76294	4.31787	35.9074	1.4522
B9D2	0	0	0	0	0
BAALC	0	0	0	0	0
BAALC-AS1	0	0	0	0	0
BAALC-AS2	0	0	0	0	0
BAAT	0	0	0	0	0
BABAM1	17.2481	0	3.86626	2.31566	59.633
BABAM2	14.5324	0	5.34023	6.93621	35.7883
BABAM2-AS1	0	0	0	0	0
BACE1	2.10302	4.49857	0.216591	2.05672	0
BACE1-AS	0	0	0	0	0
BACE2	29.5036	0	0	0	85.2355
BACH1	0.723715	0	0	0	0.925747
BACH1-IT2	0	0	0	0	0
BACH1-IT3	0	0	0	0	0
BACH2	0	0.127008	0.112497	0.0645319	0
BAD	5.39398	0	0	0.531422	85.9643
BAG1	14.5784	9.06364	4.79216	1.82067	14.2069
BAG2	0	0	0	0	0
BAG3	1.04272	0	0	0	0
BAG4	0	0	0	0	0
BAG5	0.238131	0.252582	0.505206	1.35487	2.83331
BAG6	3.83294	1.94211	0.910661	3.88764	11.7533
BAGE2	0	0	0	0	0
BAGE5	0	0	0	0	0
BAHCC1	0	0	0	0	0
BAHD1	0	0	0	0	0
BAIAP2	0	0.776228	2.35953	2.68058	0
BAIAP2-DT	0	0.268951	0	0	0
BAIAP2L1	6.87847	0	0	0.393049	16.2681
BAIAP2L2	0	0	0	0	0
BAIAP3	0	0.254827	0.78311	19.4015	0
BAK1	0	0	0	0	0
BAMBI	0	0	0	0	1.21612
BANCR	0	0	0	0	0
BANF1	72.9865	122.173	80.5334	104.025	312.793
BANF2	0	0	0	0	0
BANK1	0	0	0	0	0
BANP	0	0	0	0	0
BAP1	0	0	0	0	0
BARD1	0	0	0	0	0
BARHL1	0	0	0	0	0
BARHL2	0	0	0	0	0
BARX1	0	0	0	0	0
BARX1-DT	0	0	0	0	0
BARX2	0	0	0	0	0
BASP1	0	0	0	0	0
BASP1-AS1	0	0	0	0	0
BASP1P1	0	0	0	0	0
BATF	0	0	0	0	0
BATF2	0	0	0	0	0
BATF3	0	0	0	0	0
BAX	1.33918	3.33572	1.65844	0.840923	2.50863
BAZ1A	1.59916	0	0	0	1.04049
BAZ1B	3.26383	5.33154	3.55134	1.54935	4.18515
BAZ2A	2.15296	1.44196	1.30092	0.497481	2.36862
BAZ2B	2.15095	12.032	10.5491	14.2054	11.2577
BBC3	0	0	0	0	0
BBIP1	0	3.70455	8.37293	9.20565	4.82939
BBOF1	0	0	0	0	0
BBOX1	0	0	0	0	0
BBOX1-AS1	0	0	0	0	0
BBS1	0	0	0	0	0
BBS10	0	0	0	0	0
BBS12	0	0	0	0	0
BBS2	0	0	0	0	0.350058
BBS4	0	0	0	0	0
BBS5	0	0.896218	0.41372	0.642002	0
BBS7	0	0	0	0.145597	0.0980038
BBS9	0	0	0	0	0
BBX	3.06088	8.44982	20.4059	21.4092	16.1474
BCAM	0	0	0	0	0
BCAN	0	0	0	0	0
BCAP29	5.67512	1.49754	1.69232	2.10955	4.94906
BCAP31	84.4976	139.382	122.78	86.638	299.261
BCAR1	2.9185	0	0	0	12.2277
BCAR3	0	0	0	0	0
BCAR3-AS1	0	0	0	0	0
BCAR4	0	0	0	0	0
BCAS1	0	0	0	0	0
BCAS2	7.26094	23.5731	31.1476	26.0674	34.7695
BCAS3	0	0	0	0	0
BCAS4	0	0	0	0	0
BCAT1	16.1525	0	0	0	0
BCAT2	9.23436	5.79306	5.63982	0.608014	23.0075
BCCIP	23.8719	23.1955	15.7331	5.82006	52.1137
BCDIN3D	0	0.709845	0.678177	0.427435	0
BCDIN3D-AS1	0	0	0	0	0
BCHE	0	0	0	51.5412	0
BCKDHA	2.24849	0	1.20449	0	33.8747
BCKDHB	0.842191	0.834142	0.476236	0.760112	1.09194
BCKDK	15.2969	0	0	0	35.8481
BCL10	3.94159	1.28731	1.31737	0.693412	46.7774
BCL11A	0	0	0	0	0
BCL11B	0	0	0	0	0
BCL2	0	0	0	0	0
BCL2A1	0	0	0	0	0
BCL2L1	4.69133	0	1.10492	0.77125	33.6976
BCL2L1-AS1	0	0	0	0	0
BCL2L10	0	0	0	0	0
BCL2L11	0	0	0	0	0
BCL2L12	0.578433	0	0	0.634782	0
BCL2L13	4.28492	3.24669	2.73598	3.85611	3.26177
BCL2L14	0	0	0	0	0
BCL2L15	0.761025	0.343977	0.0958797	0.250093	0
BCL2L2	0	0	0	0	0
BCL2L2-PABPN1	0	0	0	0	0
BCL3	8.33028	0	0	0	14.1402
BCL6	7.45001	0	0	0	0.873988
BCL6B	0	0	0	0	0
BCL7A	0	0	0	0	1.06019
BCL7B	2.75162	2.72907	2.35213	1.71865	6.01839
BCL7C	0	0	0	0	0
BCL9	0	0.269349	0.584319	0	0
BCL9L	0	0	0	0	0
BCLAF1	14.559	37.5857	29.6798	36.8705	28.5683
BCLAF3	0	0	0	0	0
BCO1	0	0	0	0	0
BCO2	0	0	0	0	0
BCOR	0.215826	0	0	0	0
BCORL1	0	0	0	0	0
BCORP1	0	0	0	0	0
BCR	0	0	0	0	0
BCRP2	0	0	0	0	0
BCRP3	0	0	0	0	0
BCS1L	0	0	0	0	0
BCYRN1	0	0	0	0	0
BDH1	0.379463	0.812812	0.723628	0.925316	0.537324
BDH2	1.3321	0	0	0	30.945
BDKRB1	0	0	0	0	0
BDKRB2	0	0	0	0	0
BDNF	0	0	0	0	0
BDNF-AS	0	0	0	0	0
BDP1	0.682726	5.69389	4.43188	3.66723	1.59841
BEAN1	0	0	0	0	0
BEAN1-AS1	0	0	0	0	0
BECN1	29.5296	5.11549	10.2991	1.08305	74.002
BECN2	0	0	0	0	0
BEGAIN	0	0	0	0	0
BEND2	0	0	0.263258	0.278597	0
BEND3	0	0	0	0	0
BEND3P3	0	0	0	0	0
BEND4	0	0	0	0	0
BEND5	0	0	0	0	0
BEND6	0	0	0	0	0
BEND7	0.130643	0	0	0	0.195695
BEST1	1.45021	0.376576	0.687745	0.43835	0.632912
BEST2	0	0	0	0	0
BEST3	0	0	0	0	0
BEST4	0	0	0	0	0
BET1	4.9236	2.13351	8.28109	7.2452	8.26936
BET1-AS1	0	0	0	0	0
BET1L	6.39897	0	0	0	7.4847
BEX1	1.33933	683.942	560.176	934.534	3.40241
BEX2	12.091	200.698	227.171	234.906	48.2369
BEX3	27.7278	497.562	260.607	474.388	259.322
BEX4	0.772085	137.205	130.242	205.083	68.2462
BEX5	0	11.3754	23.6071	32.5478	0
BFAR	7.51783	0.294982	1.32746	1.11107	6.7785
BFSP1	0	0	0	0	0
BFSP2	0	0	0	0	0
BFSP2-AS1	1.71941	8.28813	4.96786	6.20138	2.75363
BGLAP	0	0	0	0	0
BGLT3	0	0	0	0	0
BGN	0	0	0	0	0
BHLHA15	0	0	0	0	0
BHLHA9	0	0	0	0	0
BHLHB9	0	0	0	0	0
BHLHE22	0	0	0	0	0
BHLHE23	0	0	0	0	0
BHLHE40	10.9257	0	1.32169	0	33.2903
BHLHE40-AS1	0	0	0	0	0
BHLHE41	0	0	0.25283	0	0
BHMG1	0	0	0	0	0
BHMT	0	0	0	0	0
BHMT2	0	0.494557	0	0.523396	0
BICC1	0	0.179582	0.167213	0.212219	45.6045
BICD1	0	0	0	0	0
BICD2	0	0	0	0	0
BICDL1	0	0	0	0	0
BICDL2	0.521467	0	0	0	0
BICRA	0	0	0	0	0
BICRAL	0	0	0	0	0
BID	1.64251	0	0	0	12.1522
BIK	0	0	0	0	0
BIN1	0	0	0	0	0
BIN2	0	0	0	0	0
BIN3	0	0	0	0	0
BIN3-IT1	0	0	0	0	0
BIRC2	3.02336	1.01524	0.469886	0	9.69496
BIRC3	0.598529	0	0	0	4.08955
BIRC5	0	0	0	0	0
BIRC6	2.73434	4.62431	1.96443	2.69506	2.58491
BIRC6-AS2	0	0	0	0	0
BIRC7	0	0	0	0	0
BIRC8	0	0	0	0	0
BISPR	0	0	0	0	0
BIVM	0	0.596342	0	0	0
BIVM-ERCC5	0	0	0	0	0
BLACAT1	0	0	0	0	0
BLACE	0	0	0	0	0
BLCAP	0	0	2.61612	0.901147	16.6621
BLID	0	0	0	0	0
BLK	0	0	0	0	0
BLM	0	0	0	0	0
BLMH	0	0	0	0	0
BLNK	0.489049	0	0	0	0.56676
BLOC1S1	66.2941	138.503	100.962	135.669	243.932
BLOC1S1-RDH5	0	0	0	0	0
BLOC1S2	6.37061	8.21938	15.3098	2.74807	29.6317
BLOC1S3	0	0.769891	0.768363	0.917698	0.672046
BLOC1S4	0.946917	0	0	0	0
BLOC1S5	0	0	0	0	0
BLOC1S5-TXNDC5	0	0	0	0	0
BLOC1S6	4.4873	6.9233	5.17271	5.90192	3.98498
BLVRA	8.10127	0	0	0	23.6883
BLVRB	100.647	10.9547	1.96426	8.31232	323.838
BLZF1	0.274641	0.576166	0.514606	0.609601	1.26715
BMERB1	2.59587	6.47275	0.362353	15.9744	0
BMF	0	0	0	0	0
BMI1	0	0	0	0	0
BMNCR	0	0	0	0	0
BMP1	0	0	0	0	0
BMP10	0	0	0	0	0
BMP15	0	0	0	0	0
BMP2	0	0	0	0	0.0537875
BMP2K	0	0	0	0	0
BMP3	0	0	0	0	0
BMP4	0	0	0	0	0
BMP5	0	0	12.7811	8.45216	0
BMP6	0	0	0	0	0
BMP7	0	0	0	0	0
BMP7-AS1	0	0	0	0	0
BMP8A	0	0.407616	0.156318	0.312051	0
BMP8B	0	0	0	0	0
BMP8B-AS1	0	0	0	0	0
BMPER	0	0	0	0	0
BMPR1A	0	0.571804	0.57798	0.24845	0.310603
BMPR1B	0	0.175512	0.182775	0.000590439	0
BMPR1B-DT	0	0	0	0	0
BMPR2	0.586965	0.157289	0.241447	0.224611	1.28073
BMS1	3.60448	2.15859	1.68921	1.38999	5.03609
BMS1P1	0.797168	0.785999	0.905682	1.43312	0.930399
BMS1P14	0.134982	0.884572	0.550655	0.35586	0
BMS1P17	0	0	0	0	0
BMS1P18	0	0	0	0	0
BMS1P2	0.483802	0.52094	0.269059	0.353853	0
BMS1P2-AGAP9	0.696628	0	0	0.337927	0
BMS1P20	0.528746	0	0	0	0
BMS1P21	0	0	0	0	0
BMS1P22	0	0	0	0	0
BMS1P4	0	0	0	0	0
BMS1P4-AGAP5	0	0	0	0	0
BMT2	0	0	0	0	0
BMX	0	0	0	0	0
BNC1	0	0	0	0	0
BNC2	0	0	0	0	0
BNC2-AS1	0	0	0	0	0
BNIP1	0	0	0	0	0
BNIP2	1.04903	0.185887	0.193536	0.246496	7.06351
BNIP3	108.93	97.0645	42.2683	45.7364	43.8316
BNIP3L	4.61138	14.4311	31.1602	17.4948	19.4874
BNIP5	0	0	0	0	0
BNIPL	0	0	0	0	0
BOC	0	0	0	0	0
BOD1	4.61154	0	0	0	0
BOD1L1	0.410986	0.273406	0.264951	0.164464	0.520656
BOD1L2	0	0	0	0	0
BOK	0	0	0	0	0
BOK-AS1	0	0	0	0	0
BOLA1	0	0	0	0	0
BOLA2	6.23939	5.45477	3.37355	2.50457	16.7126
BOLA2-SMG1P6	3.26982	5.10239	7.10592	0	14.9876
BOLA2B	43.1066	100.71	64.912	74.6644	130.226
BOLA3	31.051	71.1383	58.763	60.9196	82.526
BOLA3-AS1	0	0.209733	0.263158	0	0
BOLL	0	0	0	0	0
BOP1	0	0	0	0	0
BORA	0	0	0	0	0
BORCS5	0.233368	0.245586	0.185425	0.187839	0.0483029
BORCS6	0	0	0	0	0
BORCS7	4.1949	11.7032	14.1391	27.9732	10.4168
BORCS7-ASMT	0	0	0	0	0
BORCS8	0.316584	0	0.37961	0	11.3427
BORCS8-MEF2B	0	0	0	0	0
BPESC1	0	0	0	0	0
BPGM	0	0	0	0	0
BPHL	4.47312	0	0.159677	0.764784	15.858
BPI	0	0	0	0	0
BPIFA1	0	0	0	0	0
BPIFA2	0	0	0	0	0
BPIFA3	0	0	0	0	0
BPIFA4P	0	0	0	0	0
BPIFB1	0	0	0	0	0
BPIFB2	0	0	0	0	0
BPIFB3	0	0	0	0	0
BPIFB4	0	0	0	0	0
BPIFB6	0	0	0	0	0
BPIFC	0	0	0	0	0
BPNT1	0.501589	1.32268	0.910218	2.1777	1.46433
BPTF	2.8339	8.54546	5.26691	6.41501	5.34675
BPY2	0	0	0	0	0
BPY2B	0	0	0	0	0
BPY2C	0	0	0	0	0
BRAF	0.214799	0.531895	0.629601	0.664654	0.109817
BRAP	0	0	0	0	0
BRAT1	0	0	0	0	0
BRCA1	0	0	0	0.124398	0
BRCA2	0	0	0	0	0
BRCC3	1.28254	1.02187	0.931645	0.702073	2.82681
BRD1	0.210884	0.231772	0	0.129591	0
BRD2	20.71	17.9748	14.9163	12.6772	22.5767
BRD3	1.5142	0.79288	3.35516	4.70575	11.4452
BRD3OS	0	0.931121	0.703706	1.33888	0.796756
BRD4	2.56437	1.96628	1.20953	0.803411	3.2935
BRD7	3.93512	8.10741	11.8222	1.85234	5.5398
BRD7P3	0	0	0	0	0
BRD8	1.69261	4.88765	8.1451	6.56998	10.3435
BRD9	0.592415	0.668413	0.355981	0.537401	0.64582
BRDT	0	0	0	0	0
BRDTP1	0	0	0	0	0
BRF1	0	0	0	0	0
BRF2	0	0	0	0	0
BRI3	67.4066	43.0516	41.0266	66.0894	103.647
BRI3BP	1.06424	1.40733	0.96986	1.78237	0.725727
BRICD5	0	0	0	0	0
BRINP1	0	0	0	0	0
BRINP2	0	0	0	0	0
BRINP3	0	0	0	0	0
BRIP1	0	0.506435	0.264266	0.172194	0
BRIX1	2.04383	0	2.54975	0	4.58373
BRK1	79.6748	185.335	124.065	146.835	186.926
BRMS1	5.15913	0	0	0	35.303
BRMS1L	0	0	0	0	0
BROX	3.78742	11.5407	25.3537	21.7175	22.4369
BRPF1	0	0	0	0	0
BRPF3	0	0	0	0	0
BRS3	0	0	0	0	0
BRSK1	0	0	0	0	0
BRSK2	0	0	0	0	0
BRWD1	2.25727	4.87699	6.2687	3.73181	6.43273
BRWD1-AS1	0	0	0	0	0
BRWD1-AS2	0	0	0	0	0
BRWD3	0	0	0	0	0
BSCL2	21.1171	155.904	58.0255	45.2945	137.118
BSDC1	9.19168	0.108854	0.529063	0	13.3044
BSG	81.0353	209.264	91.6559	128.43	385.511
BSN	0	0	0	0	0
BSN-DT	0	0.466	0.313526	0.635683	0
BSND	0	0	0	0	0
BSPH1	0	0	0	0	0
BSPRY	7.38547	0	0	0	0.434756
BST1	0	0	0	0	0
BST2	0	0	0	0	0
BSX	0	0	0	0	0
BTAF1	1.46718	1.01311	0.23221	0	1.39308
BTBD1	0.293048	0.247023	0.458474	0	1.16036
BTBD10	0	0	0	0	3.71828
BTBD11	0	0	0	0	0
BTBD16	0	0	0	0	0
BTBD17	0	0	0	0	0
BTBD18	0	0	0	0	0
BTBD19	0	0	0	0	0
BTBD2	0	0	0	0	0
BTBD3	0	1.07779	6.0359	1.35115	0
BTBD6	0	0	0	0	0
BTBD7	0.185424	0.100358	0	0	3.28788
BTBD8	0	0.228886	0.494729	0.304034	0
BTBD9	0.304011	2.16862	1.7665	2.58235	0.666225
BTBD9-AS1	0	0	0	0	0
BTC	0	0	0	0	0
BTD	11.3136	2.73491	1.04473	3.0062	8.72687
BTF3	289.663	190.797	163.942	154.645	416.1
BTF3L4	5.3836	10.8622	17.846	14.5756	21.4481
BTF3P11	0	0	0	0	0
BTG1	31.4796	24.4032	12.0665	13.1149	51.9579
BTG2	57.5935	35.2398	0	17.8316	37.3736
BTG3	9.12291	9.22313	78.7533	50.749	5.87287
BTG3-AS1	0	0	0	0	0
BTG4	0	0	0	0	0
BTK	0	0	0	0	0
BTLA	0	0	0	0	0
BTN1A1	0	0	0	0	0
BTN2A1	0	0	0	0	0
BTN2A2	0	0	0	0	0
BTN2A3P	0	0	0	0	0
BTN3A1	0	0	0	0	0
BTN3A2	0	0	0	0.208671	0
BTN3A3	0	0	0	0	0
BTNL10	0	0	0	0	0
BTNL2	0	0	0	0	0
BTNL3	0	0	0	0	0
[truncated: 37,188 more rows]

## Sheet: High_ESS_genes_EXPR10
geneSymbol	CellType	ESS_acinar	ESS_alpha	ESS_beta	ESS_delta	ESS_ductal	ess.onepergene	EXPR_acinar	EXPR_alpha	EXPR_beta	EXPR_delta	EXPR_ductal	EXPR_max
A2MP1	beta	0.0642151	0.012553	0.923232	0	0	0.923232	1.79254	0.350413	25.7717	0	0	25.7717
A4GNT	ductal	0	0.00524681	0	0	0.994753	0.994753	0	0.141766	0	0	26.8776	26.8776
AADAC	acinar	0.998372	1.58249e-05	7.16863e-05	0	0.00154077	0.998372	17887.6	0.283531	1.28439	0	27.6057	17887.6
AADACP1	acinar	0.984432	0.00299808	0	0	0.0125695	0.984432	368.136	1.12115	0	0	4.70046	368.136
ABCC6P1	acinar	0.916839	0.0585975	0.0133044	0.0095956	0.00166399	0.916839	287.766	18.3919	4.17582	3.01175	0.522273	287.766
ABCG2	alpha	0.00928163	0.849751	0.0158332	0.101081	0.0240532	0.849751	14.3263	1311.6	24.4387	156.02	37.1264	1311.6
ABHD11-AS1	acinar	1	0	0	0	0	1	16.598	0	0	0	0	16.598
ABHD16B	delta	0.0217724	0.0570348	0.011903	0.899758	0.00953133	0.899758	8.35117	21.8767	4.56562	345.118	3.65591	345.118
ACAN	beta	0	0.00792139	0.992079	0	0	0.992079	0	0.17245	21.5978	0	0	21.5978
ACOXL-AS1	alpha	0	0.893133	0.0820672	0	0.0247994	0.893133	0	36.1348	3.32031	0	1.00335	36.1348
ACSM1	ductal	0.0596246	0.0570806	0.0287154	0.00581636	0.848763	0.848763	215.903	206.691	103.979	21.0613	3073.4	3073.4
ACSM4	ductal	0.0109282	0.00749877	0.000349105	0	0.981224	0.981224	2.39005	1.64001	0.0763507	0	214.598	214.598
ACSM5	ductal	0	0	0.00243573	0	0.997564	0.997564	0	0	0.0763507	0	31.2698	31.2698
ACTN2	acinar	0.812887	0.163125	0	0	0.0239884	0.812887	50.159	10.0656	0	0	1.4802	50.159
ACTR3BP5	alpha	0	0.982382	0.0176179	0	0	0.982382	0	16.5224	0.296311	0	0	16.5224
ADA	acinar	0.949362	0.017612	0.00155256	0	0.0314733	0.949362	638.49	11.8449	1.04417	0	21.1672	638.49
ADAM12	ductal	0.0386859	0.044899	0.00488266	0.0295016	0.882031	0.882031	54.0455	62.7254	6.82124	41.2148	1232.23	1232.23
ADAM29	beta	0	0.192159	0.807841	0	0	0.807841	0	3.47051	14.5901	0	0	14.5901
ADAM7	acinar	1	0	0	0	0	1	80.6643	0	0	0	0	80.6643
ADAMTS10	ductal	0	0.00953238	0	0	0.990468	0.990468	0	1.41766	0	0	147.302	147.302
ADAMTS18	alpha	0.00268712	0.879404	0.0222355	0.0918476	0.00382585	0.879404	1.23991	405.782	10.2601	42.3811	1.76535	405.782
ADAMTS5	beta	0	0.101352	0.898648	0	0	0.898648	0	64.2391	569.581	0	0	569.581
ADAMTS9	ductal	0.120044	0.00493453	0.00455282	0.000606421	0.869863	0.869863	900.758	37.0268	34.1626	4.55034	6527.1	6527.1
ADAMTS9-AS1	ductal	0	0.0257094	0	0	0.974291	0.974291	0	0.4755	0	0	18.0197	18.0197
ADAMTS9-AS2	ductal	0.0155084	0	0	0	0.984492	0.984492	3.21199	0	0	0	203.901	203.901
ADAP1	ductal	0.0895084	0.0218059	0	0	0.888686	0.888686	21.1991	5.16449	0	0	210.476	210.476
ADCY7	alpha	0.00488285	0.831916	0.124026	0.0229938	0.0161809	0.831916	3.21199	547.244	81.5859	15.1256	10.644	547.244
ADCYAP1	beta	0.0002086	0.00486817	0.990953	0.00364778	0.000322027	0.990953	3.58508	83.6662	17030.9	62.692	5.53447	17030.9
ADD3-AS1	ductal	0.0260949	0.0455525	0.0154776	0	0.912875	0.912875	1.2848	2.2428	0.762049	0	44.9458	44.9458
ADGRB3	delta	0	0.00732879	0.0392937	0.953377	0	0.953377	0	2.53555	13.5945	329.841	0	329.841
ADGRD1	acinar	0.830464	0.0979922	0.00561594	0.0659279	0	0.830464	379.376	44.7652	2.5655	30.1175	0	379.376
ADGRD1-AS1	alpha	0	0.914052	0.0859475	0	0	0.914052	0	24.3597	2.29052	0	0	24.3597
ADGRF1	ductal	0.0316179	0.0290273	0.0211784	0.0391872	0.878989	0.878989	101.358	93.0534	67.8921	125.623	2817.8	2817.8
ADGRF4	ductal	0.193261	0.00119818	0	0	0.805541	0.805541	43.0407	0.266843	0	0	179.401	179.401
ADGRF5	beta	0	0.105889	0.885418	0	0.00869281	0.885418	0	18.0306	150.768	0	1.4802	150.768
ADGRG2	alpha	0.00703472	0.880399	0.0431872	0.0408676	0.0285118	0.880399	30.2872	3790.46	185.938	175.951	122.754	3790.46
ADGRG3	alpha	0	0.850664	0.120109	0	0.0292263	0.850664	0	43.2057	6.10043	0	1.48442	43.2057
ADGRG4	alpha	0	0.988968	0.0110317	0	0	0.988968	0	67.0441	0.74786	0	0	67.0441
ADGRG5	alpha	0.00764354	0.901795	0.080638	0.00992346	0	0.901795	4.63959	547.386	48.9469	6.02349	0	547.386
ADGRG6	ductal	0.0455814	0.000747438	0.000692057	0	0.952979	0.952979	161.188	2.64315	2.44731	0	3370	3370
ADORA1	ductal	0	0.000703326	0	0	0.999297	0.999297	0	0.116804	0	0	165.958	165.958
ADORA2A	alpha	0.0030597	0.967469	0.0120248	0	0.0174461	0.967469	9.6051	3037.11	37.7487	0	54.7673	3037.11
ADRA2C	ductal	0.00552973	0	0	0	0.99447	0.99447	0.642398	0	0	0	115.529	115.529
ADRB1	alpha	0.00642474	0.93475	0.0256457	0.010974	0.0222059	0.93475	7.70878	1121.57	30.7713	13.1672	26.6439	1121.57
AFM	acinar	0.95788	0.0421202	0	0	0	0.95788	28.2655	1.2429	0	0	0	28.2655
AGR3	ductal	0.124631	0.000508301	0.000916808	0.000461823	0.873482	0.873482	218.701	0.891959	1.6088	0.810401	1532.77	1532.77
AGRN	ductal	0.176073	0.0116554	0.00449464	0.00170808	0.806068	0.806068	476.107	31.5165	12.1536	4.61871	2179.63	2179.63
AGTR1	delta	0.0239792	0.00307329	0.000327118	0.97262	0	0.97262	21.7209	2.78385	0.296311	881.02	0	881.02
AHSP	beta	0	0.185335	0.814665	0	0	0.814665	0	2.99521	13.1658	0	0	13.1658
AIF1	alpha	0	0.992377	0.00762292	0	0	0.992377	0	60.4662	0.46447	0	0	60.4662
AIF1L	acinar	0.829463	0.0022798	0.026387	0	0.14187	0.829463	262.604	0.721774	8.35401	0	44.9155	262.604
AKAP7	ductal	0.0508153	0.0142406	0.0204448	0.0251632	0.889336	0.889336	577.814	161.928	232.475	286.128	10112.5	10112.5
AKR1C2	acinar	0.823801	0.00725374	0.00905106	0.00244657	0.157447	0.823801	13420.7	118.172	147.453	39.8576	2565.01	13420.7
AKR7A3	acinar	0.851097	0.0397115	0.0296856	0.0102457	0.0692598	0.851097	3080.61	143.738	107.449	37.085	250.691	3080.61
ALAS2	ductal	0	0.150326	0	0	0.849674	0.849674	0	2.82427	0	0	15.9634	15.9634
ALB	acinar	0.994836	0.0011496	0.00110325	0.00102397	0.001887	0.994836	60339.2	69.7261	66.915	62.106	114.451	60339.2
ALDH1A2	ductal	0.00244859	0.00335333	0.000841356	0	0.993357	0.993357	2.02512	2.77339	0.695848	0	821.561	821.561
ALDH1A3	ductal	0.00406104	0.00102882	0.000639357	0.000165455	0.994105	0.994105	123.918	31.3934	19.5093	5.04868	30334.1	30334.1
ALDH1L1-AS2	ductal	0.04552	0	0	0	0.95448	0.95448	0.642398	0	0	0	13.47	13.47
ALDOB	acinar	0.955775	0.0126134	0.0268896	0	0.00472173	0.955775	8563.22	113.009	240.915	0	42.3041	8563.22
ALG14-AS1	alpha	0	0.950291	0.0497086	0	0	0.950291	0	12.3084	0.643835	0	0	12.3084
ALKAL2	ductal	0.00353459	0.0145036	0.000299352	0	0.981662	0.981662	4.41517	18.1169	0.37393	0	1226.23	1226.23
ALOX12B	beta	0	0.00781442	0.992186	0	0	0.992186	0	0.266843	33.8807	0	0	33.8807
ALOX5AP	acinar	0.918174	0.0530131	0.0269748	0	0.0018378	0.918174	3364.86	194.279	98.8554	0	6.73502	3364.86
AMBN	alpha	0	1	0	0	0	1	0	75.7978	0	0	0	75.7978
AMELY	alpha	0	1	0	0	0	1	0	12.9186	0	0	0	12.9186
AMY1A	acinar	0.996875	0.00157033	0.00155437	0	0	0.996875	97.9329	0.154269	0.152701	0	0	97.9329
AMY1B	acinar	0.988067	0	0.011933	0	0	0.988067	32.9772	0	0.398268	0	0	32.9772
AMY1C	acinar	0.923847	0.0100179	0.00629947	0.0296396	0.0301963	0.923847	220.774	2.39401	1.5054	7.08306	7.2161	220.774
AMY2A	acinar	0.999375	8.63638e-05	0.000163825	5.81207e-05	0.000316322	0.999375	223657	19.3279	36.6634	13.0072	70.7917	223657
AMY2B	acinar	0.876835	0.0195029	0.0344509	0.0365668	0.032644	0.876835	21599.3	480.419	848.637	900.756	804.126	21599.3
ANGPTL2	beta	0.00558381	0.0754805	0.886256	0.00448004	0.0281992	0.886256	6.06719	82.0148	962.979	4.86788	30.6404	962.979
ANGPTL8	acinar	0.83087	0.0673301	0	0	0.1018	0.83087	14.4084	1.16759	0	0	1.76535	14.4084
ANK1	delta	0	0.0143018	0.0882753	0.897179	0.000244094	0.897179	0	51.7173	319.216	3244.32	0.882676	3244.32
ANK2	alpha	0.00889948	0.800232	0.139366	0.0383912	0.0131112	0.800232	38.1085	3426.68	596.779	164.395	56.1436	3426.68
ANKRD2	ductal	0	0.0351362	0	0	0.964864	0.964864	0	1.22631	0	0	33.6751	33.6751
ANKRD20A5P	acinar	0.830204	0.0731287	0.0467002	0	0.0499673	0.830204	279.755	24.6423	15.7366	0	16.8376	279.755
ANKRD30BL	acinar	0.942173	0.0523005	0.00552666	0	0	0.942173	44.3255	2.46053	0.260007	0	0	44.3255
ANKRD33	delta	0	0	0.0708488	0.929151	0	0.929151	0	0	8.17547	107.218	0	107.218
ANKRD34C	beta	0	0.0157112	0.972176	0.0121127	0	0.972176	0	9.37891	580.346	7.23072	0	580.346
ANKRD34C-AS1	beta	0	0.0207077	0.878174	0.101118	0	0.878174	0	1.8503	78.4677	9.03524	0	78.4677
ANO1	ductal	0.00136819	0.00300004	0.0368498	0.000894245	0.957888	0.957888	1.23991	2.71875	33.3948	0.810401	868.076	868.076
ANO3	ductal	0.0371429	0.00155082	0.00056403	0	0.960742	0.960742	7.06638	0.295041	0.107306	0	182.78	182.78
ANO4	delta	0	0.00763992	0.00568344	0.986677	0	0.986677	0	0.502653	0.37393	64.9163	0	64.9163
ANPEP	acinar	0.953524	0.000843767	0.00130418	0.000210275	0.0441177	0.953524	24978.7	22.1035	34.1645	5.50838	1155.71	24978.7
ANXA1	ductal	0.0395325	0.00338699	0.00310354	0.000493971	0.953483	0.953483	779.91	66.8195	61.2276	9.74521	18810.6	18810.6
ANXA10	acinar	0.896368	0.0362953	0.0108736	0.0422955	0.0141679	0.896368	6298.08	255.019	76.4	297.177	99.5466	6298.08
ANXA13	ductal	0.00343592	0.00291525	0.0032969	0	0.990352	0.990352	1.79254	1.5209	1.72001	0	516.673	516.673
ANXA3	ductal	0.129819	0.00977475	0.0187191	1.70807e-05	0.84167	0.84167	6159.34	463.768	888.138	0.810401	39933.5	39933.5
ANXA4	ductal	0.127236	0.0340091	0.00646839	0.0208735	0.811413	0.811413	21337.5	5703.32	1084.75	3500.48	136074	136074
ANXA8	ductal	0.00834205	0.0287374	0.0167411	0	0.946179	0.946179	1.4276	4.91793	2.86496	0	161.923	161.923
ANXA8L1	ductal	0	0	0	0	1	1	0	0	0	0	23.5726	23.5726
ANXA9	ductal	0.016485	0.033876	0.020293	0.00910397	0.920242	0.920242	87.3661	179.534	107.548	48.2488	4877.05	4877.05
AOC1	alpha	0.0166046	0.880735	0.00602531	0.0966354	0	0.880735	2.07	109.796	0.751141	12.047	0	109.796
APBB1IP	ductal	0	0.00641993	0.00522937	0.00795568	0.980395	0.980395	0	3.72475	3.03401	4.61577	568.811	568.811
APCDD1L	beta	0	0.166966	0.820136	0.00610226	0.0067951	0.820136	0	352.669	1732.3	12.8893	14.3527	1732.3
APCDD1L-DT	beta	0	0.0817749	0.906916	0.00504177	0.00626726	0.906916	0	209.466	2323.06	12.9145	16.0535	2323.06
APCS	ductal	0.000619372	2.82498e-05	0	0	0.999352	0.999352	8.99357	0.4102	0	0	14511.1	14511.1
APOA2	acinar	1	0	0	0	0	1	63.3364	0	0	0	0	63.3364
APOBEC1	acinar	1	0	0	0	0	1	29.2782	0	0	0	0	29.2782
APOBEC3C	ductal	0.0703654	0.0301002	0.0504708	0.00803605	0.841027	0.841027	520.245	222.545	373.155	59.4143	6218.11	6218.11
APOD	beta	0.0177164	0.000545835	0.981738	0	0	0.981738	2.43494	0.0750194	134.93	0	0	134.93
APOH	alpha	0.0298328	0.838278	0.00735368	0.0679262	0.0566088	0.838278	163.107	4583.19	40.2054	371.379	309.502	4583.19
APOL5	alpha	0.0509971	0.94517	0.0038332	0	0	0.94517	1.4276	26.4589	0.107306	0	0	26.4589
AQP1	ductal	0.00489191	0.000530071	0.000743978	0.000442486	0.993392	0.993392	107.964	11.6986	16.4195	9.76562	21924	21924
AQP10	alpha	0	0.991421	0.00857868	0	0	0.991421	0	12.4011	0.107306	0	0	12.4011
AQP12A	acinar	0.9987	0	0.000237149	0	0.00106318	0.9987	451.895	0	0.107306	0	0.481073	451.895
AQP12B	acinar	0.997919	0.00172639	1.64715e-05	0	0.000338017	0.997919	4625.68	8.00239	0.0763507	0	1.56682	4625.68
AQP8	acinar	0.999475	0	4.90472e-05	0	0.000476056	0.999475	4386.03	0	0.215236	0	2.08909	4386.03
ARHGAP20	alpha	0	0.886628	0.0749147	0.0384573	0	0.886628	0	37.3674	3.15732	1.6208	0	37.3674
ARHGAP8	ductal	0.127732	0.00385167	0.00550947	0.00103751	0.86187	0.86187	312.569	9.42533	13.4821	2.53887	2109.06	2109.06
ARHGDIG	acinar	0.965344	0.0201663	0.01449	0	0	0.965344	620.569	12.9639	9.31485	0	0	620.569
ARHGEF15	beta	0	0.00260598	0.988008	0	0.00938629	0.988008	0	0.145002	54.9748	0	0.522273	54.9748
ARHGEF6	acinar	0.865752	0.0432808	0.0333778	0.0348729	0.0227163	0.865752	4046.99	202.318	156.026	163.014	106.188	4046.99
ARX	alpha	0.000544044	0.950642	0.00819785	0.00963209	0.0309839	0.950642	2.8552	4989.08	43.0233	50.5503	162.607	4989.08
ASB5	beta	0	0	1	0	0	1	0	0	63.4621	0	0	63.4621
ASF1B	alpha	0.0705321	0.894177	0.00578053	0	0.0295099	0.894177	8.35117	105.873	0.684429	0	3.49404	105.873
ASGR1	alpha	0.0044482	0.967523	0.00576131	0.00561151	0.0166556	0.967523	0.642398	139.727	0.832034	0.810401	2.40537	139.727
ATOH8	ductal	0	0.0137132	0.0242871	0	0.962	0.962	0	2.65537	4.70287	0	186.278	186.278
ATP13A4	ductal	0.015979	0.0285668	0.0324694	0.0289831	0.894002	0.894002	98.4509	176.008	200.053	178.573	5508.19	5508.19
ATP13A4-AS1	ductal	0.0616399	0.00374063	0.00894518	0.0102207	0.915454	0.915454	12.7804	0.775578	1.85468	2.11914	189.809	189.809
ATP2B2	beta	0	0.0119853	0.988015	0	0	0.988015	0	0.350413	28.8865	0	0	28.8865
ATP4A	acinar	1	0	0	0	0	1	102.784	0	0	0	0	102.784
ATP8B3	alpha	0	1	0	0	0	1	0	22.4377	0	0	0	22.4377
AZGP1	acinar	0.950713	0.0160468	0.00186619	0.000280863	0.0310926	0.950713	9916.41	167.376	19.4653	2.92954	324.312	9916.41
AZGP1P1	acinar	0.996622	0.00337797	0	0	0	0.996622	20.913	0.0708828	0	0	0	20.913
BAALC-AS2	delta	0	0.00131102	0.141262	0.857427	0	0.857427	0	0.145002	15.624	94.8337	0	94.8337
BAAT	ductal	0.0543062	0.0232821	0.0101467	0.0044472	0.907818	0.907818	142.827	61.2329	26.6863	11.6963	2387.6	2387.6
BAIAP2L2	alpha	0.0942395	0.818054	0.0305615	0.0372087	0.019936	0.818054	52.6766	457.264	17.0828	20.7984	11.1435	457.264
BARX2	ductal	0.00673269	0.00608875	0.000846342	0	0.986332	0.986332	5.78158	5.22861	0.726782	0	846.996	846.996
BATF	acinar	0.999956	4.3866e-05	0	0	0	0.999956	1710.12	0.0750194	0	0	0	1710.12
BCAN	acinar	0.980588	0.00173622	0	0	0.0176753	0.980588	80.0668	0.141766	0	0	1.44322	80.0668
BCAT1	acinar	0.985662	0.00713018	0.00310215	0.00214482	0.00196073	0.985662	33056.8	239.129	104.039	71.9321	65.7584	33056.8
BCHE	delta	0.00065707	0.000853777	0.0161513	0.982338	0	0.982338	9.16313	11.9063	225.237	13699.1	0	13699.1
BCL2A1	alpha	0	0.983345	0.0166554	0	0	0.983345	0	27.0467	0.458104	0	0	27.0467
BCL2L14	acinar	0.987348	0.0115818	0.00107005	0	0	0.987348	281.799	3.30555	0.305403	0	0	281.799
BCL6B	alpha	0	0.824059	0.0119248	0	0.164016	0.824059	0	14.8738	0.215236	0	2.9604	14.8738
BEGAIN	acinar	0.815553	0.00732299	0.0913089	0	0.0858152	0.815553	457.192	4.10521	51.1871	0	48.1073	457.192
BHLHA15	acinar	0.852057	0.147943	0	0	0	0.852057	16.7023	2.90004	0	0	0	16.7023
BICC1	ductal	0.0324927	0.0134075	0.00988636	0.0156681	0.928545	0.928545	2280.72	941.098	693.941	1099.77	65176.3	65176.3
BNIP5	acinar	0.827307	0.000813367	6.28433e-05	0	0.171817	0.827307	8475.83	8.33301	0.643835	0	1760.28	8475.83
BPIFC	beta	0.00073169	0.00217945	0.995276	0	0.00181259	0.995276	0.597513	1.77978	812.763	0	1.4802	812.763
BRINP1	delta	0	0.0926716	0.105303	0.802025	0	0.802025	0	16.1005	18.295	139.341	0	139.341
BRINP2	alpha	0	0.983616	0	0	0.0163836	0.983616	0	57.7641	0	0	0.962146	57.7641
BRINP3	delta	0.0118828	0.0188409	0.0172103	0.926704	0.0253621	0.926704	1.4276	2.26355	2.06765	111.335	3.04702	111.335
BRS3	alpha	0	0.997637	0.00194334	0	0.000419343	0.997637	0	1144.5	2.22941	0	0.481073	1144.5
BTBD17	alpha	0	0.85068	0.134068	0.0152525	0	0.85068	0	85.8123	13.5241	1.53859	0	85.8123
BTK	acinar	0.8805	0.101274	0.0182261	0	0	0.8805	36.2876	4.17374	0.751141	0	0	36.2876
BUB1	alpha	0.00628884	0.866465	0.0550311	0.0069829	0.0652323	0.866465	2.7124	373.709	23.7351	3.01175	28.1349	373.709
BUB1B	alpha	0	0.925904	0.0268368	0.0404018	0.00685716	0.925904	0	211.563	6.13203	9.23155	1.56682	211.563
BVES-AS1	alpha	0	1	0	0	0	1	0	239.037	0	0	0	239.037
C10orf82	acinar	1	0	0	0	0	1	26.2906	0	0	0	0	26.2906
C11orf45	acinar	0.920734	0.00102847	0	0	0.0782372	0.920734	509.129	0.5687	0	0	43.262	509.129
C11orf94	acinar	1	0	0	0	0	1	11.3528	0	0	0	0	11.3528
C11orf97	ductal	0	0	0	0	1	1	0	0	0	0	19.8464	19.8464
C12orf74	ductal	0.0202565	0.00120151	0	0	0.978542	0.978542	1.19503	0.0708828	0	0	57.7288	57.7288
C14orf39	beta	0	0.0189394	0.981061	0	0	0.981061	0	0.75475	39.096	0	0	39.096
C15orf62	ductal	0	0.193426	0	0	0.806574	0.806574	0	3.23029	0	0	13.47	13.47
C1orf127	beta	0.000908342	0.0145369	0.831512	0.151415	0.0016274	0.831512	7.78041	124.516	7122.33	1296.95	13.9395	7122.33
C1S	ductal	0.0764095	0.00774062	0.00571879	0.000254043	0.909877	0.909877	1274.76	129.139	95.4084	4.23828	15179.8	15179.8
C20orf202	alpha	0	0.869824	0.130176	0	0	0.869824	0	21.5921	3.23143	0	0	21.5921
C3AR1	alpha	0	0.976005	0.0239951	0	0	0.976005	0	21.9979	0.54082	0	0	21.9979
C3orf80	alpha	0.000962239	0.965116	0.0323576	0	0.00156461	0.965116	0.642398	644.319	21.6022	0	1.04455	644.319
C4B_2	acinar	0.805725	0.0252219	0.0264938	0	0.142559	0.805725	1347.76	42.1894	44.3169	0	238.462	1347.76
C5orf38	alpha	0	0.99487	0.00512998	0	0	0.99487	0	684.825	3.53125	0	0	684.825
C6	ductal	0.13661	0.00232772	0.000297935	0	0.860764	0.860764	1004.49	17.1156	2.1907	0	6329.15	6329.15
C8B	alpha	0	0.982509	0.0174914	0	0	0.982509	0	18.0824	0.321918	0	0	18.0824
CA10	alpha	0	0.99788	0.0021205	0	0	0.99788	0	240.434	0.510922	0	0	240.434
CA2	ductal	0.139765	0.028393	0.000590855	0	0.831251	0.831251	1353.53	274.967	5.72203	0	8050.1	8050.1
CA3-AS1	ductal	0	0.120375	0	0	0.879625	0.879625	0	2.28302	0	0	16.6829	16.6829
CACNA1C-AS1	alpha	0	0.845408	0.154592	0	0	0.845408	0	25.8746	4.73144	0	0	25.8746
CACNA2D4	ductal	0.0288399	0.0302855	0.000921296	0	0.939953	0.939953	2.39005	2.50986	0.0763507	0	77.8969	77.8969
CACNG1	alpha	0	1	0	0	0	1	0	19.5082	0	0	0	19.5082
CADM3	delta	0	0.037063	0.00427098	0.901223	0.0574429	0.901223	0	0.931186	0.107306	22.6427	1.44322	22.6427
CALB1	delta	0	0.00274855	0.0133837	0.983607	0.000260425	0.983607	0	19.4704	94.809	6967.77	1.84482	6967.77
CALCR	delta	0	0.000789191	0	0.999211	0	0.999211	0	0.17245	0	218.343	0	218.343
CALR3	alpha	0	0.980766	0.0192337	0	0	0.980766	0	11.6798	0.229052	0	0	11.6798
CAPN13	beta	0.0247411	0.0202671	0.921189	0.0206762	0.0131262	0.921189	120.18	98.447	4474.66	100.434	63.7602	4474.66
CAPN5	ductal	0.108512	0.00413159	0.0318146	0.000278128	0.855264	0.855264	413.392	15.7399	121.202	1.05957	3258.25	3258.25
CAPN6	ductal	0.000397425	0.00526084	0.000364493	0	0.993977	0.993977	0.642398	8.50361	0.589165	0	1606.66	1606.66
CAPN8	acinar	0.846571	0.0217274	0.0264372	0.00152861	0.103735	0.846571	586.807	15.0605	18.3251	1.05957	71.905	586.807
CAPSL	delta	0	0.0117293	0.0492594	0.939011	0	0.939011	0	4.52252	18.9931	362.058	0	362.058
CARD16	ductal	0.100167	0.007355	0.00403106	0	0.888447	0.888447	51.8928	3.81035	2.08834	0	460.271	460.271
CARTPT	delta	0	0.00655429	0	0.993446	0	0.993446	0	0.43177	0	65.4442	0	65.4442
CASC8	ductal	0	0.00254546	0.00192672	0	0.995528	0.995528	0	0.141766	0.107306	0	55.4446	55.4446
CASP17P	ductal	0.0865439	0.00828744	0.00520157	0.0245798	0.875387	0.875387	42.8005	4.09858	2.57245	12.156	432.926	432.926
CASP5	ductal	0.0413201	0.0708929	0.0389419	0.015492	0.833353	0.833353	7.70878	13.226	7.2651	2.89024	155.473	155.473
CATSPERB	acinar	0.839735	0.00310362	0.00356204	0	0.153599	0.839735	756.824	2.79718	3.21034	0	138.434	756.824
CAV1	ductal	0.0113233	0.000997944	0.0200424	0	0.967636	0.967636	48.5706	4.28061	85.9706	0	4150.61	4150.61
CAVIN2	ductal	0.00710639	0.00258683	0.00906326	0	0.981244	0.981244	1.19503	0.435007	1.5241	0	165.008	165.008
CBLIF	acinar	0.994988	0.00501242	0	0	0	0.994988	97.6445	0.491901	0	0	0	97.6445
CBLN4	delta	0	0.01128	0.0038469	0.984873	0	0.984873	0	29.296	9.99102	2557.88	0	2557.88
CBS	acinar	0.812794	0.0236409	0.0300345	0.0139094	0.119621	0.812794	2467.13	71.759	91.1659	42.2201	363.094	2467.13
CBSL	acinar	0.83528	0.00900617	0.0664561	0	0.089258	0.83528	1350.11	14.5571	107.416	0	144.272	1350.11
CBX2	ductal	0	0.00653141	0.0605686	0	0.9329	0.9329	0	0.585045	5.42538	0	83.5637	83.5637
CCDC172	acinar	0.858209	0.102007	0.00766735	0.0321168	0	0.858209	41.1135	4.88675	0.367313	1.53859	0	41.1135
CCDC83	alpha	0.0175341	0.949451	0.0330153	0	0	0.949451	0.597513	32.3547	1.12507	0	0	32.3547
CCDC89	delta	0	0.0294022	0.162465	0.808132	0	0.808132	0	3.95535	21.8558	108.715	0	108.715
CCK	alpha	0	1	0	0	0	1	0	39.5467	0	0	0	39.5467
CCL15	alpha	0.184427	0.815573	0	0	0	0.815573	14.9378	66.0581	0	0	0	66.0581
CCL2	ductal	0.0673994	0.00275877	0.00142069	0	0.928421	0.928421	3503.64	143.41	73.8519	0	48262.3	48262.3
CCL21	ductal	0	0	0	0	1	1	0	0	0	0	422.755	422.755
CCL26	ductal	0.042205	0.0894418	0.0528247	0	0.815528	0.815528	0.597513	1.26626	0.74786	0	11.5458	11.5458
CCL8	ductal	0	0	0	0	1	1	0	0	0	0	94.5787	94.5787
CCM2L	ductal	0	0.0222724	0.0168541	0	0.960874	0.960874	0	0.675174	0.510922	0	29.1283	29.1283
CCN2	ductal	0.0348408	0.00449076	0.00139406	0.00156689	0.957707	0.957707	834.625	107.578	33.3952	37.5354	22942.2	22942.2
CCNA1	alpha	0	0.998079	0.00192147	0	0	0.998079	0	39.6593	0.0763507	0	0	39.6593
CCNO	acinar	0.850902	0.00111903	0.000556432	0	0.147422	0.850902	571.818	0.752007	0.37393	0	99.07	571.818
CCNYL3	alpha	0	0.856598	0.143402	0	0	0.856598	0	17.6172	2.94927	0	0	17.6172
CCRL2	acinar	0.9574	0.0368969	0.000558897	0	0.00514457	0.9574	507.585	19.5616	0.296311	0	2.7275	507.585
CD164L2	alpha	0.0717257	0.928274	0	0	0	0.928274	1.92719	24.9418	0	0	0	24.9418
CD177	ductal	0.123138	0	0.0158021	0	0.86106	0.86106	8.9627	0	1.15017	0	62.6727	62.6727
CD300A	acinar	0.990836	0.0052945	0.00386906	0	0	0.990836	533.923	2.853	2.08489	0	0	533.923
CD36	alpha	0.00799326	0.910425	0.0314987	0.0363043	0.0137787	0.910425	36.8383	4195.85	145.167	167.314	63.5013	4195.85
CD5	beta	0.0106721	0.020737	0.860557	0.0987053	0.00932827	0.860557	10.7552	20.8985	867.259	99.474	9.40091	867.259
CD69	alpha	0	1	0	0	0	1	0	15.6915	0	0	0	15.6915
CDC42EP5	acinar	0.806004	0.0107528	0	0	0.183243	0.806004	35.3319	0.471359	0	0	8.03263	35.3319
CDC45	alpha	0	0.959257	0.0407426	0	0	0.959257	0	17.6079	0.74786	0	0	17.6079
CDCA7	acinar	1	0	0	0	0	1	157.146	0	0	0	0	157.146
CDH18-AS1	alpha	0	1	0	0	0	1	0	27.7662	0	0	0	27.7662
CDH6	ductal	0.0161316	0.0496731	0.111365	0.0124818	0.810349	0.810349	197.327	607.618	1362.25	152.682	9912.45	9912.45
CDHR1	beta	0	0.00210689	0.997893	0	0	0.997893	0	0.145902	69.1041	0	0	69.1041
CDR1	acinar	0.8413	0.00210078	0.156599	0	0	0.8413	1131.65	2.8258	210.645	0	0	1131.65
CDRT15P1	alpha	0	0.973465	0.0265351	0	0	0.973465	0	14.2385	0.388119	0	0	14.2385
CDSN	ductal	0.0667369	0.0053329	0	0	0.92793	0.92793	11.5632	0.924005	0	0	160.778	160.778
CDX2	ductal	0.134668	0.00147695	0.0023761	0.00257715	0.858902	0.858902	166.102	1.82171	2.93074	3.17871	1059.39	1059.39
CEACAM4	ductal	0.0204217	0.0398216	0.0145858	0	0.925171	0.925171	1.4276	2.78377	1.01964	0	64.6752	64.6752
CEACAM6	ductal	0.175176	0.000151324	0.000263396	7.67528e-05	0.824332	0.824332	4746.9	4.10055	7.13746	2.07984	22337.6	22337.6
CEACAM7	ductal	9.1087e-05	2.27652e-05	4.14519e-05	0	0.999845	0.999845	2.07	0.517351	0.942017	0	22722	22722
CEBPA	acinar	0.961773	0.000206815	0.00463751	0	0.0333829	0.961773	1008.14	0.216785	4.86109	0	34.9923	1008.14
CEBPA-DT	acinar	0.876303	0	0	0	0.123697	0.876303	92.0171	0	0	0	12.989	92.0171
CEL	acinar	0.99945	6.98781e-05	0.000255691	5.4499e-05	0.000170013	0.99945	56432	3.94553	14.4371	3.07718	9.59945	56432
CELA2A	acinar	0.999651	0.000105631	7.5455e-05	5.50034e-06	0.000162261	0.999651	339855	35.9116	25.6527	1.86997	55.1645	339855
CELA2B	acinar	0.999067	0.000397797	0.00022333	8.90703e-05	0.000222422	0.999067	23769.6	9.4643	5.31342	2.11914	5.2918	23769.6
CELA3A	acinar	0.999427	0.000145999	0.000215537	6.98356e-05	0.000141848	0.999427	1.02051e+06	149.078	220.083	71.3085	144.84	1.02051e+06
CELA3B	acinar	0.999082	7.42305e-05	0.000144535	1.55341e-05	0.000684127	0.999082	342251	25.4288	49.5128	5.32144	234.359	342251
CELP	acinar	0.989841	0.00145285	0.00177466	0.0019403	0.00499167	0.989841	953.961	1.40019	1.71033	1.86997	4.81073	953.961
CENPA	alpha	0	1	0	0	0	1	0	26.5299	0	0	0	26.5299
CERS3	beta	0	0.149442	0.808492	0	0.0420668	0.808492	0	1.85536	10.0377	0	0.522273	10.0377
CERS3-AS1	ductal	0	0	0.0107715	0	0.989229	0.989229	0	0	0.214612	0	19.7094	19.7094
CES1	ductal	0.0670032	0.000851212	0	0	0.932146	0.932146	113.528	1.44226	0	0	1579.39	1579.39
CFHR1	ductal	0.0248604	0.0056115	0	0	0.969528	0.969528	0.642398	0.145002	0	0	25.0528	25.0528
CFTR	ductal	0.0276741	0.000819601	0.000208955	0.000140673	0.971157	0.971157	2874.94	85.1448	21.7074	14.6139	100889	100889
CFTR-AS1	ductal	0	0	0	0	1	1	0	0	0	0	121.905	121.905
CH25H	delta	0	0.00217883	0	0.997821	0	0.997821	0	0.303502	0	138.992	0	138.992
CHI3L1	ductal	0.000123153	0.000210386	4.42334e-05	0	0.999622	0.999622	0.597513	1.02075	0.214612	0	4849.97	4849.97
CHI3L2	ductal	0	0.00317457	0.000757834	0.00525849	0.990809	0.990809	0	0.639668	0.152701	1.05957	199.645	199.645
CHL1	beta	0.0213566	0.11577	0.821733	0.0347985	0.00634162	0.821733	52.6377	285.339	2025.33	85.768	15.6302	2025.33
CHL1-AS2	beta	0	0.0776184	0.922382	0	0	0.922382	0	1.81505	21.5692	0	0	21.5692
CHODL	beta	0	0.0229274	0.825384	0.0260103	0.125679	0.825384	0	3.77375	135.855	4.28118	20.6861	135.855
CHRNA3	beta	0.0294453	0.0809913	0.842722	0	0.0468413	0.842722	4.05023	11.1404	115.917	0	6.44307	115.917
CHRNB3	ductal	0	0.00997396	0.00253615	0	0.98749	0.98749	0	0.300266	0.0763507	0	29.7284	29.7284
CHST15	ductal	0.0296006	0.00220063	0.00782264	0	0.960376	0.960376	50.8888	3.7833	13.4486	0	1651.06	1651.06
CHST4	ductal	0.000216771	0.0019608	0.000664781	0	0.997158	0.997158	0.597513	5.40479	1.83242	0	2748.59	2748.59
CIT	beta	0.00604272	0.12753	0.860162	0	0.00626535	0.860162	1.4276	30.1292	203.214	0	1.4802	203.214
CITED4	ductal	0.142604	0.0298778	0.00758837	0.000892638	0.819037	0.819037	245.798	51.4986	13.0796	1.53859	1411.73	1411.73
CLCA3P	alpha	0	0.8096	0.1904	0	0	0.8096	0	17.8027	4.1868	0	0	17.8027
CLDN10	ductal	0.16434	0.00644008	0.00624594	0.00792008	0.815054	0.815054	8875.07	347.791	337.307	427.717	44016.3	44016.3
CLDN10-AS1	acinar	1	0	0	0	0	1	10.9208	0	0	0	0	10.9208
CLDN14	ductal	0.127399	0.0170327	0.00541158	0	0.850156	0.850156	23.3412	3.12062	0.991473	0	155.76	155.76
CLDN2	ductal	0.016887	0.000541989	0.000396339	4.52088e-05	0.982129	0.982129	302.712	9.71555	7.10467	0.810401	17605.4	17605.4
CLDN24	ductal	0	0.0025499	0	0	0.99745	0.99745	0	0.0750194	0	0	29.3455	29.3455
CLDN6	ductal	0.0524854	0.00278753	0.0109873	0	0.93374	0.93374	10.9208	0.580009	2.28615	0	194.286	194.286
CLEC2B	acinar	0.83985	0.0219273	0.0247106	0.0344357	0.0790761	0.83985	843.613	22.0255	24.8213	34.59	79.4304	843.613
CLPS	acinar	0.997894	0.000317652	0.000367676	0.00029016	0.0011306	0.997894	505050	160.769	186.087	146.855	572.216	505050
CLPSL1	acinar	0.999888	0.000112196	0	0	0	0.999888	1263.41	0.141766	0	0	0	1263.41
CLPSL2	acinar	0.935179	0.0648215	0	0	0	0.935179	94.4325	6.54555	0	0	0	94.4325
CLRN3	acinar	0.835063	0	0	0.0432711	0.121666	0.835063	24.498	0	0	1.26943	3.56929	24.498
CLVS2	beta	0	0.100517	0.899483	0	0	0.899483	0	3.33364	29.8312	0	0	29.8312
CMTM7	ductal	0.0495477	0.0172318	0.0596727	0.00343296	0.870115	0.870115	556.358	193.491	670.05	38.5479	9770.3	9770.3
CNIH3-AS1	alpha	0.0129275	0.831392	0.0365313	0	0.119149	0.831392	1.2848	82.6277	3.63065	0	11.8416	82.6277
CNN1	ductal	0	0.0158366	0	0	0.984163	0.984163	0	0.952161	0	0	59.172	59.172
CNPY3-GNMT	acinar	0.843387	0.0159024	0.0299461	0	0.110764	0.843387	84.2494	1.58855	2.99144	0	11.0647	84.2494
CNR1	alpha	0	0.832051	0.00420533	0	0.163744	0.832051	0	42.4623	0.214612	0	8.35637	42.4623
COCH	acinar	0.966558	0.0038965	0.00573616	0	0.0238096	0.966558	2864.51	11.5477	16.9998	0	70.5626	2864.51
COL11A1	ductal	0.0273224	0.0590825	0.0945969	0	0.818998	0.818998	0.597513	1.29207	2.06874	0	17.9106	17.9106
COL18A1	ductal	0.0419075	0.0050082	0.00162037	0.00150093	0.949963	0.949963	315.625	37.7191	12.2037	11.3042	7154.61	7154.61
COL26A1	alpha	0.00604628	0.993954	0	0	0	0.993954	0.642398	105.604	0	0	0	105.604
COL4A1	ductal	0.024825	0.0121218	0.0546703	0.00190979	0.906473	0.906473	141.769	69.2244	312.208	10.9063	5176.64	5176.64
COL4A5	acinar	0.913096	0.00719843	0.00579013	0.0437248	0.0301909	0.913096	287.648	2.26769	1.82404	13.7744	9.51091	287.648
COL6A3	beta	0.00342604	0.0604385	0.830382	0.0339869	0.0717669	0.830382	0.597513	10.5407	144.822	5.92745	12.5164	144.822
COL8A2	ductal	0	0.16054	0.0159785	0	0.823481	0.823481	0	2.30135	0.229052	0	11.8046	11.8046
CPA1	acinar	0.999596	0.00015118	0.000108755	7.81998e-05	6.6065e-05	0.999596	1.13937e+06	172.32	123.962	89.1345	75.3028	1.13937e+06
CPA2	acinar	0.99907	0.000305009	0.00018288	0.000123793	0.000318166	0.99907	592241	180.807	108.41	73.3838	188.606	592241
CPA3	acinar	0.999248	0.000174079	0	0.000276602	0.00030127	0.999248	2927.64	0.510026	0	0.810401	0.882676	2927.64
CPA4	acinar	0.90577	0.00915401	0.0099545	0.0697064	0.00541543	0.90577	8844.72	89.3878	97.2044	680.674	52.881	8844.72
CPB1	acinar	0.995961	0.000101692	0.000119276	0.00372064	9.72625e-05	0.995961	1.4961e+06	152.758	179.172	5589.01	146.104	1.4961e+06
CPHXL	alpha	0.0445815	0.827021	0.084349	0.0440485	0	0.827021	1.2848	23.8339	2.43086	1.26943	0	23.8339
CPNE5	beta	0	0.0667773	0.933223	0	0	0.933223	0	3.71525	51.9212	0	0	51.9212
CPNE6	acinar	0.921732	0.016159	0.062109	0	0	0.921732	12.1298	0.212649	0.817342	0	0	12.1298
CRACD	beta	0.00356374	0.0121977	0.859266	0.122418	0.00255518	0.859266	3.3548	11.4826	808.887	115.24	2.40537	808.887
CRACR2A	acinar	0.840242	0.00616434	0.0469687	0	0.106625	0.840242	375.603	2.75557	20.9959	0	47.6632	375.603
CREB3L2-AS1	alpha	0	1	0	0	0	1	0	10.4759	0	0	0	10.4759
CRH	alpha	0	0.872106	0.00771933	0.119955	0.000219657	0.872106	0	3504.49	31.0196	482.031	0.882676	3504.49
CRHBP	alpha	0	0.956079	0.0439212	0	0	0.956079	0	248.604	11.4206	0	0	248.604
CRISP2	ductal	0.0388008	0	0	0	0.961199	0.961199	0.597513	0	0	0	14.802	14.802
CRISP3	ductal	0	0	0	0	1	1	0	0	0	0	1098.77	1098.77
CRP	ductal	0.0410609	0.000180581	0.000136465	7.14692e-05	0.958551	0.958551	4190.36	18.4288	13.9266	7.29361	97822.5	97822.5
CRYAB	ductal	0.135479	0.00326673	0.00215638	0	0.859098	0.859098	2958.47	71.3361	47.0893	0	18760.2	18760.2
CRYBA2	alpha	0	0.856834	0.096299	0.0468558	1.07931e-05	0.856834	0	41461.8	4659.86	2267.33	0.522273	41461.8
CRYGD	delta	0	0.00391543	0	0.996085	0	0.996085	0	0.49618	0	126.228	0	126.228
CRYM	alpha	0.06474	0.877529	0.00619305	0	0.0515383	0.877529	25.0086	338.984	2.39233	0	19.9089	338.984
CSF2	ductal	0	0	0	0	1	1	0	0	0	0	124.322	124.322
CSF3	acinar	0.999553	0.000446897	0	0	0	0.999553	261.251	0.116804	0	0	0	261.251
CSMD3	acinar	0.978557	0.0175005	0.00394298	0	0	0.978557	45.5793	0.81514	0.183657	0	0	45.5793
CSN3	alpha	0	1	0	0	0	1	0	22.9704	0	0	0	22.9704
CSNK1A1P1	beta	0.078409	0.0749555	0.846636	0	0	0.846636	1.19503	1.14239	12.9035	0	0	12.9035
CSRP3	acinar	0.982594	0.0174059	0	0	0	0.982594	53.1787	0.942018	0	0	0	53.1787
CST1	beta	0	0	1	0	0	1	0	0	16.211	0	0	16.211
CST2	beta	0	0	1	0	0	1	0	0	98.7997	0	0	98.7997
CST5	ductal	0	0.00952765	0.0380569	0	0.952416	0.952416	0	0.187687	0.749691	0	18.7619	18.7619
CT66	alpha	0	0.958873	0.0411272	0	0	0.958873	0	29.7145	1.27449	0	0	29.7145
CTAGE6	beta	0	0.00432756	0.956512	0	0.0391608	0.956512	0	0.212649	47.0012	0	1.92429	47.0012
CTB-41I6.1	ductal	0.100409	0	0	0	0.899591	0.899591	2.39005	0	0	0	21.4132	21.4132
CTNNA3	beta	0.0446827	0.0374282	0.88046	0.0116172	0.0258123	0.88046	9.99321	8.37076	196.914	2.59816	5.77288	196.914
CTRB1	acinar	0.99918	0.000145432	0.000202306	5.12795e-05	0.000421313	0.99918	1.23445e+06	179.676	249.942	63.3541	520.518	1.23445e+06
CTRB2	acinar	0.999111	0.000132394	0.000186817	9.05169e-05	0.000479323	0.999111	1.81051e+06	239.914	338.534	164.027	868.591	1.81051e+06
CTRC	acinar	0.995851	0.00115826	0.000828783	0.00116211	0.00100029	0.995851	275977	320.986	229.678	322.053	277.207	275977
CTRL	acinar	0.996909	0.00121575	0.000488272	0.000152144	0.00123443	0.996909	26550.3	32.3785	13.004	4.052	32.8762	26550.3
CTSE	ductal	0.151923	0.00400548	0.000601356	0.000499969	0.84297	0.84297	1124.49	29.6475	4.45108	3.70064	6239.44	6239.44
CTSH	ductal	0.0297139	0.012797	0.00986198	0.000600249	0.947027	0.947027	963.816	415.089	319.889	19.47	30718.3	30718.3
CTXN1	ductal	0	0.0309065	0	0.0629062	0.906187	0.906187	0	1.4797	0	3.01175	43.3853	43.3853
CUZD1	acinar	0.997033	0.000572451	0.00055884	0.000546914	0.00128851	0.997033	82955.1	47.629	46.4966	45.5043	107.207	82955.1
CX3CL1	ductal	0.00437277	0.0401332	0.000434728	0	0.955059	0.955059	15.4176	141.502	1.53277	0	3367.36	3367.36
CXCL1	ductal	0.161027	0.0350512	0.00176522	0.000121526	0.802035	0.802035	2807.95	611.213	30.7815	2.11914	13985.7	13985.7
CXCL11	acinar	0.979252	0	0	0	0.0207479	0.979252	45.411	0	0	0	0.962146	45.411
CXCL12	acinar	0.861673	0.00350599	0.00348526	0.00250163	0.128835	0.861673	3338.88	13.5853	13.505	9.69351	499.219	3338.88
CXCL17	acinar	0.991567	0.0018051	4.66094e-05	0.000396664	0.0061842	0.991567	14231.7	25.9082	0.668972	5.69321	88.7601	14231.7
CXCL5	ductal	0.0163917	0.00156874	0.0113893	0	0.97065	0.97065	4.9252	0.471359	3.42215	0	291.651	291.651
CXCL6	ductal	0.017901	0.009542	0.00125375	0	0.971303	0.971303	180.014	95.955	12.6078	0	9767.5	9767.5
CXorf49B	ductal	0.0530154	0	0	0	0.946985	0.946985	0.642398	0	0	0	11.4748	11.4748
CYBB	alpha	0	0.87718	0.0573659	0	0.0654543	0.87718	0	33.3395	2.18035	0	2.48777	33.3395
CYP17A1	acinar	0.925063	0.0207318	0.0542057	0	0	0.925063	74.5182	1.67004	4.36653	0	0	74.5182
CYP21A2-5	ductal	0	0.010071	0	0	0.989929	0.989929	0	1.09671	0	0	107.802	107.802
CYP27B1	acinar	0.970828	0.0265137	0.000938601	0	0.00171969	0.970828	884.528	24.1568	0.855166	0	1.56682	884.528
CYP2C18	ductal	0	0.00126508	0	0	0.998735	0.998735	0	0.17245	0	0	136.144	136.144
CYP2E1	acinar	0.834816	0.0874734	0.0777106	0	0	0.834816	317.584	33.277	29.563	0	0	317.584
CYP3A4	ductal	0.0860918	0.0310921	0.0268083	0.017965	0.838043	0.838043	24.3335	8.78807	7.57726	5.07774	236.87	236.87
CYP3A7	acinar	0.80143	0.0220094	0.0272704	0	0.14929	0.80143	52.0931	1.43062	1.77258	0	9.70386	52.0931
CYP4F62P	alpha	0	0.840649	0.159351	0	0	0.840649	0	38.0471	7.21207	0	0	38.0471
CYP4X1	ductal	0.0740028	0.0305645	0.0115048	0.0113214	0.872607	0.872607	38.745	16.0024	6.02349	5.92745	456.864	456.864
CYRIA	ductal	0	0.0136226	0.124002	0.0466156	0.81576	0.81576	0	11.0124	100.242	37.6838	659.456	659.456
CYTIP	acinar	0.850871	0.0685615	0.0330069	0.0475609	0	0.850871	50.236	4.04792	1.94875	2.80803	0	50.236
CYYR1	beta	0.0172233	0.0861113	0.803596	0.0254531	0.0676163	0.803596	90.1124	450.535	4204.42	133.171	353.769	4204.42
DAB2	ductal	0.0309123	0.00184746	0.00197361	0.000184669	0.965082	0.965082	212.495	12.6997	13.5668	1.26943	6634.09	6634.09
DACH2	beta	0	0.0402062	0.957612	0.00159907	0.000583093	0.957612	0	94.0352	2239.68	3.73994	1.36375	2239.68
DCAF4L2	alpha	0.0215631	0.850443	0.127994	0	0	0.850443	0.597513	23.5658	3.54671	0	0	23.5658
DCC	alpha	0	0.976117	0.0238829	0	0	0.976117	0	167.141	4.08947	0	0	167.141
DCDC2	ductal	0.0309805	0.0602361	0.072949	0.0356456	0.800189	0.800189	518.182	1007.51	1220.15	596.211	13384	13384
DEF6	acinar	0.978533	0.0113697	0.0100977	0	0	0.978533	637.208	7.4038	6.5755	0	0	637.208
DEFB4A	alpha	0.162233	0.837767	0	0	0	0.837767	3.21199	16.5866	0	0	0	16.5866
DELEC1	ductal	0	0	0	0	1	1	0	0	0	0	15.6682	15.6682
DGAT2	alpha	0.0179958	0.944869	0.0361184	0	0.00101701	0.944869	15.6187	820.061	31.3475	0	0.882676	820.061
DGCR10	beta	0	0.177627	0.822373	0	0	0.822373	0	2.97101	13.7551	0	0	13.7551
DGCR9	beta	0.00191557	0.0757965	0.922288	0	0	0.922288	0.642398	25.4189	309.295	0	0	309.295
DHRS9	acinar	0.877513	0.122487	0	0	0	0.877513	576.451	80.4635	0	0	0	576.451
DINOL	acinar	0.88022	0.0119194	0	0	0.107861	0.88022	15.7036	0.212649	0	0	1.92429	15.7036
DLK1	beta	0.00607321	0.000559715	0.990263	0.00104067	0.00206385	0.990263	186.73	17.2093	30447.1	31.997	63.4562	30447.1
DLL3	delta	0	0.0963559	0.0778246	0.82582	0	0.82582	0	50.3264	40.6476	431.324	0	431.324
DLX3	ductal	0.0501443	0.0110659	0	0	0.93879	0.93879	0.642398	0.141766	0	0	12.0268	12.0268
DMBT1	ductal	0.0227104	0.00149006	0.00203841	0	0.973761	0.973761	4.49679	0.295041	0.403617	0	192.81	192.81
DNAAF3	ductal	0.00596223	0.00157789	0	0	0.99246	0.99246	1.92719	0.510026	0	0	320.796	320.796
DNM3-IT1	beta	0	0.0063374	0.993663	0	0	0.993663	0	0.0750194	11.7625	0	0	11.7625
DOCK10	beta	0	0.154287	0.834643	0.0108389	0.000231948	0.834643	0	320	1731.1	22.4805	0.481073	1731.1
DOCK11	beta	0.10087	0.0633966	0.818359	0.0145646	0.00281036	0.818359	53.2789	33.4858	432.254	7.69296	1.48442	432.254
DOK5	ductal	0.122679	0.000147136	0	0	0.877174	0.877174	59.1006	0.0708828	0	0	422.58	422.58
DOK7	ductal	0.0238733	0.00445261	0	0	0.971674	0.971674	2.7124	0.505889	0	0	110.398	110.398
DPEP1	acinar	0.953838	0.0307277	0.00618791	0.00576381	0.00348295	0.953838	7225.91	232.781	46.8772	43.6644	26.3855	7225.91
DPP10-AS1	acinar	0.896328	0.0285905	0.00414766	0.0709342	0	0.896328	488.323	15.5762	2.25966	38.6453	0	488.323
DPP4	alpha	0.00189282	0.854184	0.00684918	0.012859	0.124215	0.854184	14.9378	6741.1	54.0527	101.482	980.285	6741.1
DPP4-DT	alpha	0.0266263	0.862851	0.110523	0	0	0.862851	1.19503	38.726	4.96041	0	0	38.726
DRC1	alpha	0	0.877669	0.122331	0	0	0.877669	0	42.4593	5.91804	0	0	42.4593
DRD1	alpha	0	0.991449	0.00855101	0	0	0.991449	0	12.4416	0.107306	0	0	12.4416
DRD2	delta	0	0.000171829	0.000940847	0.998887	0	0.998887	0	0.0708828	0.388119	412.062	0	412.062
DRD5	delta	0	0	0	1	0	1	0	0	0	13.7744	0	13.7744
DTL	alpha	0.119007	0.844123	0.00461816	0	0.0322512	0.844123	9.63597	68.3483	0.37393	0	2.61136	68.3483
DTX1	ductal	0.119166	0.0314066	0.000841358	0	0.848586	0.848586	54.9712	14.4879	0.388119	0	391.453	391.453
DTX4	ductal	0.0948006	0.0488168	0.000178065	0.0222767	0.833928	0.833928	199.078	102.513	0.37393	46.7802	1751.22	1751.22
DUOXA1	acinar	0.884224	0.0399188	0.00921128	0	0.0666456	0.884224	185.097	8.35631	1.92822	0	13.9511	185.097
E2F1	alpha	0	0.859811	0.129719	0	0.0104707	0.859811	0	42.887	6.47032	0	0.522273	42.887
E2F7	acinar	0.825612	0.139121	0.00131872	0	0.0339477	0.825612	47.8011	8.0548	0.0763507	0	1.96549	47.8011
ECE1-AS1	acinar	0.802618	0.0742117	0.118631	0.00202845	0.00251139	0.802618	320.66	29.6489	47.3951	0.810401	1.00335	320.66
ECEL1	delta	0	0.0111382	0.175502	0.813359	0	0.813359	0	15.8899	250.374	1160.35	0	1160.35
ECSCR	beta	0	0.0419265	0.864595	0.0427378	0.0507404	0.864595	0	0.795017	16.3946	0.810401	0.962146	16.3946
EDAR	ductal	0	0.00529587	0	0	0.994704	0.994704	0	0.290004	0	0	54.4705	54.4705
EDN1	ductal	0.159688	0.00243096	0.0007618	0.000336592	0.836783	0.836783	3046.48	46.3771	14.5334	6.4214	15963.9	15963.9
EDN2	ductal	0.00348698	0.000211552	0.00314435	0	0.993157	0.993157	2.39005	0.145002	2.15521	0	680.731	680.731
EFEMP2	ductal	0.0416193	0.0975326	0.0186972	0.0184903	0.823661	0.823661	82.9925	194.489	37.2839	36.8713	1642.45	1642.45
EFHD1	beta	0.0050268	0.125277	0.869696	0	0	0.869696	1.4276	35.5786	246.992	0	0	246.992
EFS	beta	0	0.0399061	0.960094	0	0	0.960094	0	3.41122	82.07	0	0	82.07
EGF	acinar	0.966825	0.0167218	0.00481549	0.00989702	0.00174105	0.966825	1694.39	29.3054	8.43929	17.3448	3.05124	1694.39
EGFEM1P	alpha	0.00204013	0.853835	0.132954	0.00854822	0.002622	0.853835	10.427	4363.93	679.526	43.6897	13.401	4363.93
EMP1	acinar	0.800914	0.0194912	0.0495536	0.0131415	0.1169	0.800914	1905.57	46.3742	117.9	31.2668	278.132	1905.57
ENHO	beta	0	0.162854	0.813718	0.0234278	0	0.813718	0	36.827	184.01	5.29785	0	184.01
ENTPD8	acinar	0.992248	0.00057624	0	0	0.0071757	0.992248	122.056	0.0708828	0	0	0.882676	122.056
EOMES	acinar	0.981142	0.0104994	0.00835808	0	0	0.981142	17.9254	0.191824	0.152701	0	0	17.9254
EPB41L4A-DT	ductal	0	0.0427637	0.0929059	0	0.86433	0.86433	0	2.3256	5.05246	0	47.0046	47.0046
EPHA4	alpha	0	0.959432	0.034524	0.00451247	0.00153175	0.959432	0	654.263	23.5429	3.07718	1.04455	654.263
EPHB6	ductal	0.0753748	0.00395772	0.00233037	0.00918008	0.909157	0.909157	269.694	14.1609	8.33816	32.8467	3253	3253
EPHX3	alpha	0	0.969889	0.0104911	0	0.0196197	0.969889	0	146.346	1.583	0	2.9604	146.346
EPOP	acinar	0.861188	0.00596418	0	0	0.132848	0.861188	125.269	0.867554	0	0	19.3241	125.269
EPX	alpha	0	1	0	0	0	1	0	14.7034	0	0	0	14.7034
ERBB4	delta	0.000937972	0.0395288	0.0129656	0.862793	0.0837743	0.862793	2.56959	108.29	35.5196	2363.64	229.501	2363.64
ERICH3	delta	0.00035298	0.183316	0.00721964	0.807973	0.0011385	0.807973	0.597513	310.311	12.2212	1367.71	1.92722	1367.71
ERMN	beta	0	0.0143527	0.985647	0	0	0.985647	0	7.05332	484.375	0	0	484.375
ERP27	acinar	0.929697	0.00437221	0.00037452	0.0003257	0.0652311	0.929697	20694.9	97.3247	8.33677	7.25003	1452.03	20694.9
ESAM	ductal	0.000609974	0.0313606	0.0048191	0.0236732	0.939537	0.939537	0.597513	30.7199	4.72065	23.1896	920.344	920.344
ESM1	ductal	0.0447348	0.0138841	0.0223874	0	0.918994	0.918994	5.13918	1.59502	2.5719	0	105.575	105.575
ESPNP	ductal	0	0	0	0	1	1	0	0	0	0	17.7997	17.7997
ESRRB	alpha	0	0.967557	0.0324429	0	0	0.967557	0	19.9888	0.670241	0	0	19.9888
EVADR	acinar	0.982794	0.00443565	0.00595386	0.00272498	0.00409169	0.982794	5395.4	24.3511	32.6859	14.9598	22.4628	5395.4
EVPL	ductal	0.00354761	0.0372942	0.0551044	0	0.904054	0.904054	1.2848	13.5064	19.9565	0	327.41	327.41
EXO1	alpha	0	0.98656	0.0134403	0	0	0.98656	0	11.2088	0.152701	0	0	11.2088
EYA2	ductal	0	0.000920765	0	0	0.999079	0.999079	0	0.116804	0	0	126.739	126.739
EYA4	delta	0.00516653	0.0845191	0.0029034	0.849279	0.0581323	0.849279	2.47982	40.5673	1.39357	407.635	27.9022	407.635
F10	alpha	0.0013045	0.910088	0.0277081	0.0607907	0.000108594	0.910088	12.5478	8753.97	266.519	584.734	1.04455	8753.97
F13A1	alpha	0	0.999408	0.000592084	0	0	0.999408	0	257.753	0.152701	0	0	257.753
F2	alpha	0	1	0	0	0	1	0	89.4571	0	0	0	89.4571
F7	alpha	0	0.862024	0.137976	0	0	0.862024	0	116.218	18.6019	0	0	116.218
FABP12	alpha	0	0.96871	0.0312904	0	0	0.96871	0	12.4954	0.403617	0	0	12.4954
FAM106C	alpha	0	1	0	0	0	1	0	13.7898	0	0	0	13.7898
FAM133CP	ductal	0.0410565	0.0532758	0.0268541	0.037683	0.841131	0.841131	41.8288	54.278	27.3592	38.3919	856.953	856.953
FAM163A	alpha	0.0185827	0.833381	0.0559052	0.0668333	0.0252976	0.833381	3.03245	135.997	9.12297	10.9063	4.12823	135.997
FAM167A-AS1	acinar	0.861529	0.138471	0	0	0	0.861529	39.1863	6.29831	0	0	0	39.1863
FAM177B	delta	0.0073219	0.0393352	0.0141586	0.936934	0.0022508	0.936934	15.1324	81.2953	29.2621	1936.39	4.65179	1936.39
FAM187A	ductal	0	0.0978947	0.0654274	0	0.836678	0.836678	0	15.5925	10.4211	0	133.264	133.264
FAM217A	acinar	0.853726	0.0701133	0.0293185	0	0.0468419	0.853726	53.3582	4.38211	1.83242	0	2.92764	53.3582
FAM224A	alpha	0	0.867287	0.132713	0	0	0.867287	0	28.7512	4.39954	0	0	28.7512
FAM230I	delta	0.00755424	0.076873	0.00472752	0.910845	0	0.910845	0.597513	6.08038	0.37393	72.0446	0	72.0446
FAM237A	alpha	0	1	0	0	0	1	0	47.1072	0	0	0	47.1072
FAM238A	beta	0	0.130396	0.869604	0	0	0.869604	0	2.54389	16.9651	0	0	16.9651
FAM24B-CUZD1	acinar	0.991993	0.00511019	0.00151779	0	0.00137855	0.991993	4260.55	21.948	6.51883	0	5.92079	4260.55
FAM25G	acinar	1	0	0	0	0	1	14.1019	0	0	0	0	14.1019
FAM27E5	beta	0	0.133609	0.866391	0	0	0.866391	0	1.56429	10.1437	0	0	10.1437
FAM3D	ductal	0	0	0	0	1	1	0	0	0	0	134.925	134.925
FAM43A	ductal	0.0169838	0.0161224	0.0704442	0	0.89645	0.89645	4.18259	3.97046	17.3483	0	220.768	220.768
FAM47A	alpha	0	1	0	0	0	1	0	24.7834	0	0	0	24.7834
FAM71A	acinar	0.847534	0.0211427	0.00990722	0	0.121416	0.847534	137.163	3.4217	1.60337	0	19.6497	137.163
FAM71F1	beta	0	0	1	0	0	1	0	0	20.8894	0	0	20.8894
FAM72B	ductal	0	0.0039853	0.0162356	0	0.979779	0.979779	0	0.1585	0.645707	0	38.9669	38.9669
FAP	alpha	0.00032837	0.978135	0.0140697	0.00269854	0.00476844	0.978135	9.32178	27767.3	399.412	76.6063	135.366	27767.3
FBP2	acinar	0.993548	0.00645188	0	0	0	0.993548	17.9871	0.116804	0	0	0	17.9871
FBXO24	acinar	0.818278	0.127869	0.0538528	0	0	0.818278	76.0188	11.8791	5.00298	0	0	76.0188
FBXO43	beta	0	0.145584	0.854416	0	0	0.854416	0	1.88087	11.0387	0	0	11.0387
FCER1G	acinar	0.879152	0.0833023	0.0375455	0	0	0.879152	111.95	10.6076	4.78101	0	0	111.95
FCHO1	beta	0	0.00661252	0.838858	0.154529	0	0.838858	0	0.145002	18.3948	3.38858	0	18.3948
FCRL5	beta	0	0.171055	0.828945	0	0	0.828945	0	3.1651	15.3384	0	0	15.3384
FDXR	ductal	0.0161376	0.0673675	0.066511	0	0.849984	0.849984	13.9188	58.105	57.3663	0	733.119	733.119
FERMT1	ductal	0.0522137	0.112374	0.000856975	0	0.834555	0.834555	22.7055	48.8667	0.372661	0	362.912	362.912
FEV	alpha	0.000508937	0.900259	0.0140575	0.0848246	0.000349648	0.900259	1.2848	2272.68	35.4876	214.137	0.882676	2272.68
FGA	ductal	0.12002	0.00361613	0	0.00126778	0.875096	0.875096	538.972	16.2389	0	5.69321	3929.79	3929.79
FGD3	ductal	0.0525397	0.00273822	0.0167229	0.0248154	0.903184	0.903184	38.2592	1.99396	12.1775	18.0705	657.695	657.695
FGF12-AS1	alpha	0	1	0	0	0	1	0	14.4154	0	0	0	14.4154
FGF14-IT1	beta	0	0.124212	0.86582	0.00996789	0	0.86582	0	15.8187	110.264	1.26943	0	110.264
FGF18	alpha	0	0.936038	0.0519662	0	0.0119958	0.936038	0	40.7534	2.26251	0	0.522273	40.7534
FGF19	ductal	0	0.0155685	0	0	0.984431	0.984431	0	1.30502	0	0	82.5191	82.5191
FGFBP1	ductal	0.00206164	0.000276135	9.11792e-05	0	0.997571	0.997571	3.45272	0.462455	0.152701	0	1670.67	1670.67
FGFR2	ductal	0.0832011	0.03477	0.0300339	0.0401292	0.811866	0.811866	307.782	128.623	111.103	148.448	3003.3	3003.3
FGFR3	ductal	0.0443262	0.0244468	0.00206882	0.00400945	0.925149	0.925149	46.8561	25.842	2.18689	4.23828	977.951	977.951
FGL1	acinar	0.964578	0.013962	0.00121273	0.00939204	0.0108549	0.964578	21837.5	316.092	27.4556	212.63	245.749	21837.5
FHOD3	delta	0.0131183	0.0793345	0.00421822	0.808665	0.0946643	0.808665	25.0956	151.768	8.06951	1546.99	181.094	1546.99
FIBIN	ductal	0	0.00489334	0.00206645	0	0.99304	0.99304	0	2.75719	1.16436	0	559.535	559.535
FITM1	acinar	0.899632	0.0904318	0	0	0.00993636	0.899632	87.1121	8.75658	0	0	0.962146	87.1121
FLT3	ductal	0	0.0017606	0	0	0.998239	0.998239	0	0.735084	0	0	416.784	416.784
FMO1	ductal	0.00514848	0.0234359	0.0142471	0.0066893	0.950479	0.950479	1.79254	8.15965	4.96041	2.32901	330.927	330.927
FNDC11	alpha	0	0.942045	0.0579549	0	0	0.942045	0	15.6981	0.965753	0	0	15.6981
FNDC5	beta	0	0.14218	0.806585	0.041283	0.00995266	0.806585	0	40.1411	227.72	11.6553	2.8099	227.72
FOLR1	ductal	0.00135069	8.95733e-05	0	0	0.99856	0.99856	1.19503	0.07925	0	0	883.477	883.477
FOLR3	acinar	0.935444	0	0.0645561	0	0	0.935444	19.9143	0	1.37431	0	0	19.9143
FOXA1	acinar	0.907057	0.0223388	0.00493621	0.0196324	0.0460358	0.907057	414.08	10.1978	2.25342	8.96239	21.0157	414.08
FOXE1	beta	0	0.0111547	0.975303	0	0.0135425	0.975303	0	0.39625	34.646	0	0.481073	34.646
FOXF1	beta	0	0.0165637	0.966189	0	0.0172474	0.966189	0	0.462002	26.9494	0	0.481073	26.9494
FP248	alpha	0	0.856573	0.0518574	0.0915693	0	0.856573	0	53.0655	3.21261	5.67281	0	53.0655
FREM2-AS1	acinar	1	0	0	0	0	1	18.5229	0	0	0	0	18.5229
FREM3	alpha	0	1	0	0	0	1	0	11.9469	0	0	0	11.9469
FRMD6	ductal	0.140903	0.0055247	0.0389908	0	0.814582	0.814582	253.506	9.9398	70.1506	0	1465.56	1465.56
FRMPD3	alpha	0.0108362	0.987128	0.00203576	0	0	0.987128	2.39005	217.723	0.449012	0	0	217.723
FRZB	delta	0.00241517	0.0105018	0.0162004	0.969478	0.00140437	0.969478	10.7552	46.7666	72.1438	4317.28	6.25395	4317.28
FSTL1	ductal	0.0459941	0.0773523	0.0127728	0.00396531	0.859915	0.859915	440.845	741.407	122.425	38.0067	8242.13	8242.13
FUT3	ductal	0.00247102	0.00531601	0.00404265	0.00283153	0.985339	0.985339	11.2204	24.1389	18.3568	12.8574	4474.21	4474.21
FUT6	ductal	0.0294242	0.0316252	0.0355782	0.026015	0.877357	0.877357	103.883	111.654	125.61	91.8469	3097.54	3097.54
FZD7	ductal	0.0656553	0.0766846	0.0223666	0	0.835293	0.835293	2.98757	3.48944	1.01777	0	38.009	38.009
FZD9	ductal	0	0.0114359	0	0	0.988564	0.988564	0	0.725011	0	0	62.6727	62.6727
G6PC2	beta	0.000423739	0.119277	0.879088	0.000771557	0.000439644	0.879088	65.1149	18329.1	135087	118.563	67.5591	135087
GABRA1	delta	0.000749545	0.000181897	9.57775e-05	0.998973	0	0.998973	0.597513	0.145002	0.0763507	796.349	0	796.349
GABRA3	delta	0	0.000452226	0.00378087	0.995767	0	0.995767	0	0.0708828	0.592621	156.079	0	156.079
GABRB2	delta	0.00569299	0.0188467	0.00678465	0.960853	0.00782236	0.960853	0.642398	2.12666	0.765582	108.423	0.882676	108.423
GABRE	ductal	0.102925	0.00401199	0.00448347	0.00790923	0.88067	0.88067	147.328	5.7428	6.41769	11.3213	1260.6	1260.6
GABRG2	delta	0.000142789	0.10047	0.0180328	0.881	0.000353727	0.881	0.597513	420.426	75.4598	3686.62	1.4802	3686.62
GABRP	ductal	0	0.000389868	0	0	0.99961	0.99961	0	0.116804	0	0	299.483	299.483
GACAT2	beta	0	0	1	0	0	1	0	0	78.0036	0	0	78.0036
GALNT4	ductal	0.106002	0.037288	0.0108609	0	0.845849	0.845849	93.1477	32.7662	9.54384	0	743.275	743.275
GALNT8	alpha	0	0.838385	0.133816	0.0277994	0	0.838385	0	38.2841	6.11058	1.26943	0	38.2841
GALNTL6	alpha	0.0482054	0.94969	0.00210459	0	0	0.94969	3.4976	68.9059	0.152701	0	0	68.9059
GAS1	acinar	0.985916	0.00561238	0.00509292	0.00337857	0	0.985916	236.487	1.34621	1.22161	0.810401	0	236.487
GAS6	ductal	0.0809261	0.00097591	0.00759411	0.00166699	0.908837	0.908837	556.653	6.71284	52.2364	11.4664	6251.47	6251.47
GAST	delta	0	0.000223851	0.000471474	0.999305	0	0.999305	0	0.290004	0.610806	1294.62	0	1294.62
GATA2	acinar	0.996255	0.00157964	0.00216566	0	0	0.996255	761.332	1.20715	1.65498	0	0	761.332
GATA2-AS1	acinar	0.871152	0.0269746	0.0296984	0	0.0721745	0.871152	553.748	17.1464	18.8778	0	45.8777	553.748
GATA4	acinar	0.988791	0.00282892	0.00624565	0	0.00213456	0.988791	1693.52	4.84514	10.6971	0	3.65591	1693.52
GC	alpha	0.0310173	0.898863	0.00824647	0.00378895	0.0580845	0.898863	2427.17	70338.1	645.305	296.494	4545.25	70338.1
GCG	alpha	0.000234088	0.995567	0.00144624	0.00250563	0.000247174	0.995567	2918.75	1.24134e+07	18032.7	31241.8	3081.92	1.24134e+07
GDF10	acinar	1	0	0	0	0	1	56.1663	0	0	0	0	56.1663
GDPD3	alpha	0	0.887263	0.112737	0	0	0.887263	0	16.0842	2.04369	0	0	16.0842
GFI1	acinar	0.997585	0.00091415	0.00150045	0	0	0.997585	482.376	0.442031	0.725534	0	0	482.376
GGT1	ductal	0.0776527	0.00174807	0.00219295	0.000291747	0.918115	0.918115	1228.55	27.6565	34.6949	4.61577	14525.6	14525.6
GGT3P	ductal	0	0	0	0	1	1	0	0	0	0	14.1014	14.1014
GGTLC1	ductal	0	0.0552852	0.0641174	0	0.880597	0.880597	0	2.13129	2.47178	0	33.9477	33.9477
GHSR	delta	0	0.000101508	0.0595147	0.940384	0	0.940384	0	0.462455	271.138	4284.23	0	4284.23
GIMAP2	ductal	0	0.00127516	0	0	0.998725	0.998725	0	0.145902	0	0	114.273	114.273
GIMAP7	acinar	0.94683	0.050107	0.00306295	0	0	0.94683	47.2036	2.49805	0.152701	0	0	47.2036
GJA3	alpha	0	0.969986	0.00409744	0	0.025917	0.969986	0	351.845	1.48627	0	9.40091	351.845
GJA4	acinar	0.87729	0.00104347	0	0	0.121667	0.87729	289.974	0.3449	0	0	40.215	289.974
GJB3	ductal	0.0169266	0	0	0	0.983073	0.983073	5.37762	0	0	0	312.325	312.325
GJB4	ductal	0	0	0	0	1	1	0	0	0	0	65.0672	65.0672
GLDC	alpha	0	0.854966	0.0044707	0	0.140563	0.854966	0	242.696	1.26908	0	39.9012	242.696
GLI3	alpha	0.00147487	0.93583	0.01605	0.0427781	0.00386746	0.93583	1.19503	758.262	13.0046	34.6612	3.13364	758.262
GLRA1	beta	0	0.00487913	0.992701	0.00242012	0	0.992701	0	3.26765	664.831	1.6208	0	664.831
GLT1D1	alpha	0	0.985309	0.00260383	0	0.0120873	0.985309	0	425.735	1.12507	0	5.22273	425.735
GNAT3	alpha	0	0.993952	0.00604811	0	0	0.993952	0	48.696	0.296311	0	0	48.696
GNMT	acinar	0.959099	0.0212546	0.0196466	0	0	0.959099	227.653	5.04501	4.66333	0	0	227.653
GNRH2	alpha	0	0.992048	0.00795169	0	0	0.992048	0	40.2401	0.322541	0	0	40.2401
GOLGA8EP	beta	0	0.0232344	0.976766	0	0	0.976766	0	1.14708	48.223	0	0	48.223
GP2	acinar	0.996815	0.000872196	0.000616589	0.0007297	0.000966342	0.996815	215595	188.642	133.358	157.822	209.004	215595
GPC3	acinar	0.97283	0.000521762	0.0218469	0	0.00480177	0.97283	357.657	0.191824	8.03193	0	1.76535	357.657
GPC5-AS1	delta	0	0.0264768	0.00336237	0.969786	0.000374454	0.969786	0	70.9445	9.00944	2598.54	1.00335	2598.54
GPC6-AS1	alpha	0	0.967683	0	0.0323171	0	0.967683	0	46.0706	0	1.53859	0	46.0706
GPER1	alpha	0.00291564	0.992733	0.002911	0.00144039	0	0.992733	2.56959	874.907	2.5655	1.26943	0	874.907
GPHA2	acinar	0.979207	0.0207935	0	0	0	0.979207	362.22	7.69174	0	0	0	362.22
GPR119	alpha	0	0.916265	0.0762404	0.00718015	0.000314812	0.916265	0	2569.04	213.764	20.1318	0.882676	2569.04
GPR149	alpha	0.0382184	0.80366	0.0213855	0.126968	0.00976771	0.80366	1.88231	39.5814	1.05326	6.25335	0.481073	39.5814
GPR171	delta	0	0.0398187	0.0585761	0.901605	0	0.901605	0	43.2847	63.675	980.087	0	980.087
GPR35	acinar	0.885894	0.0723248	0.021113	0.0132607	0.00740729	0.885894	124.925	10.199	2.97727	1.86997	1.04455	124.925
GPR61	beta	0.0428926	0.0182546	0.938853	0	0	0.938853	1.19503	0.508589	26.1573	0	0	26.1573
GPR62	alpha	0.0160757	0.978983	0.00494116	0	0	0.978983	0.597513	36.3876	0.183657	0	0	36.3876
GPR87	ductal	0	0	0	0	1	1	0	0	0	0	251.048	251.048
GPSM3	ductal	0	0.02	0.0401524	0	0.939848	0.939848	0	1.67968	3.37216	0	78.9323	78.9323
GRAMD2A	alpha	0.00697865	0.895269	0.0125312	0.0482665	0.0369545	0.895269	1.2848	164.823	2.30704	8.88604	6.80347	164.823
GRIK1	ductal	0.0659869	0.0849416	0.0310269	0	0.818045	0.818045	24.125	31.0548	11.3435	0	299.079	299.079
GRIK1-AS1	ductal	0	0	0	0	1	1	0	0	0	0	33.4255	33.4255
GRIN2D	beta	0	0.0980328	0.901967	0	0	0.901967	0	1.70532	15.6901	0	0	15.6901
GRM3-AS1	alpha	0.041451	0.804272	0.154277	0	0	0.804272	1.4276	27.6997	5.31342	0	0	27.6997
GRM7	delta	0	0.118807	0.00219812	0.877355	0.00163942	0.877355	0	63.9667	1.18348	472.374	0.882676	472.374
GRP	delta	0	0	0	1	0	1	0	0	0	76.2891	0	76.2891
GRPR	acinar	0.999619	0.000381301	0	0	0	0.999619	185.827	0.0708828	0	0	0	185.827
GSC	ductal	0.136971	0	0	0	0.863029	0.863029	5.13918	0	0	0	32.3809	32.3809
GSDMB	acinar	0.813442	0.0301092	0.015433	0.00381032	0.137206	0.813442	1084.02	40.1244	20.5664	5.07774	182.844	1084.02
GSTA1	acinar	0.853388	0.0411739	6.29084e-05	0	0.105376	0.853388	37996.5	1833.24	2.80096	0	4691.78	37996.5
GSTA2	acinar	0.998698	0.000836585	0.000135427	0	0.000329577	0.998698	25019.1	20.9578	3.39268	0	8.25646	25019.1
GSTA3	acinar	0.91163	0.0883704	0	0	0	0.91163	12.5628	1.2178	0	0	0	12.5628
GSTA7P	acinar	0.940593	0.0404552	0.0189519	0	0	0.940593	250.611	10.7788	5.04952	0	0	250.611
GSTT1-AS1	ductal	0	0.0882127	0.0687373	0.0266598	0.81639	0.81639	0	5.36295	4.17892	1.6208	49.6329	49.6329
GUCA1C	acinar	0.998087	0.00191285	0	0	0	0.998087	60.9464	0.116804	0	0	0	60.9464
GUCA2A	ductal	0	0.112321	0	0	0.887679	0.887679	0	21.1167	0	0	166.887	166.887
GUCA2B	ductal	0.0227089	0.0891961	0.00189664	0	0.886198	0.886198	1.2848	5.04642	0.107306	0	50.1382	50.1382
GUSBP5	alpha	0.0721713	0.83144	0.0852596	0.0111288	0	0.83144	13.7428	158.322	16.2351	2.11914	0	158.322
GYPC	ductal	0.0229245	0.00257684	0.00288216	0	0.971617	0.971617	72.9612	8.20124	9.17296	0	3092.34	3092.34
GZMB	alpha	0	1	0	0	0	1	0	82.6245	0	0	0	82.6245
H19	ductal	0.101744	0.000406472	0.000631116	0	0.897218	0.897218	72.591	0.290004	0.450281	0	640.136	640.136
H2AC21	acinar	0.806667	0.0416667	0.0217722	0	0.129894	0.806667	11.9503	0.617266	0.322541	0	1.92429	11.9503
H2AW	beta	0.117089	0.00707086	0.806783	0.0177984	0.0512585	0.806783	50.107	3.02589	345.253	7.61661	21.9355	345.253
H3C11	acinar	0.998092	0.00190829	0	0	0	0.998092	127.27	0.243333	0	0	0	127.27
H4C9	acinar	0.80631	0.174659	0.0190302	0	0	0.80631	78.951	17.102	1.86337	0	0	78.951
HABP2	ductal	0.107785	0.0589565	9.18458e-05	0	0.833167	0.833167	378.515	207.042	0.322541	0	2925.89	2925.89
HAGLR	acinar	1	0	0	0	0	1	11.5853	0	0	0	0	11.5853
HAMP	acinar	0.999867	5.29247e-05	8.012e-05	0	0	0.999867	1339.14	0.0708828	0.107306	0	0	1339.14
HAO1	alpha	0	1	0	0	0	1	0	275.968	0	0	0	275.968
HCRTR1	ductal	0.045074	0.0262972	0.04078	0	0.887849	0.887849	2.47982	1.44679	2.24358	0	48.8465	48.8465
HECW2-AS1	alpha	0	1	0	0	0	1	0	50.0538	0	0	0	50.0538
HEYL	acinar	0.977039	0.0172571	0.00449258	0	0.00121108	0.977039	1424.2	25.1552	6.54872	0	1.76535	1424.2
HHATL	beta	0	0.000447079	0.999553	0	0	0.999553	0	0.647655	1447.99	0	0	1447.99
HHIP-AS1	acinar	0.889259	0.110741	0	0	0	0.889259	57.9588	7.21774	0	0	0	57.9588
HHLA2	acinar	0.906897	0.00981039	0.00541631	0.00749079	0.0703857	0.906897	6382.4	69.0419	38.118	52.7174	495.348	6382.4
HIF1A-AS1	ductal	0	0.0800579	0.0591819	0.042754	0.818006	0.818006	0	1.5175	1.12179	0.810401	15.5053	15.5053
HKDC1	ductal	0.159978	0.00613654	0.00170301	0.000734144	0.831448	0.831448	991.569	38.0353	10.5556	4.55034	5153.45	5153.45
HLA-DQB1	ductal	0.0899687	0.0122466	0.068773	0.00213332	0.826878	0.826878	298.715	40.6614	228.341	7.08306	2745.41	2745.41
HLA-DRB1-2	ductal	0.0766536	0.00855505	0.000911048	0	0.91388	0.91388	6.42398	0.716959	0.0763507	0	76.5881	76.5881
HLA-DRB1-3	ductal	0.0184694	0.000142406	0	0.00190396	0.979484	0.979484	10.2784	0.07925	0	1.05957	545.091	545.091
HLA-DRB1-5	ductal	0.0584267	0.00351365	0.00623173	0.00713999	0.924688	0.924688	148.537	8.93267	15.8428	18.1518	2350.81	2350.81
HLA-DRB3	ductal	0.0307141	0.0149996	0.0329335	0	0.921353	0.921353	12.2056	5.96073	13.0875	0	366.139	366.139
HLA-DRB4	acinar	0.811707	0.00333066	0.0158907	0.00359642	0.165475	0.811707	286.51	1.17563	5.60895	1.26943	58.4079	286.51
HMGCS2	alpha	0	0.807734	0.0109566	0	0.181309	0.807734	0	456.145	6.1874	0	102.389	456.145
HNF1B	ductal	0.11766	0.0274579	0.00557847	0.0197763	0.829527	0.829527	985.691	230.027	46.7332	165.674	6949.3	6949.3
HOXA5	acinar	0.860777	0.0541071	0.0426893	0.0337451	0.00868135	0.860777	47.6996	2.99832	2.36561	1.86997	0.481073	47.6996
HOXB3	acinar	0.829205	0.0842961	0.0670121	0.00715477	0.0123321	0.829205	388.165	39.4605	31.3695	3.34927	5.77288	388.165
HOXB4	alpha	0	0.949128	0.0508716	0	0	0.949128	0	15.5236	0.832034	0	0	15.5236
HPCA	beta	0	0.0926707	0.842405	0.0538497	0.0110742	0.842405	0	21.1274	192.054	12.2768	2.52474	192.054
HPGDS	acinar	0.998178	0.00175335	6.85294e-05	0	0	0.998178	1112.1	1.95346	0.0763507	0	0	1112.1
HPR	alpha	0	0.855403	0.124919	0	0.0196774	0.855403	0	20.9129	3.05403	0	0.481073	20.9129
HROB	ductal	0.00348087	0.14542	0.0332407	0	0.817859	0.817859	0.642398	26.8374	6.13461	0	150.937	150.937
HS3ST2	ductal	0	0.0759191	0	0	0.924081	0.924081	0	1.77854	0	0	21.6483	21.6483
HS3ST3B1	alpha	0.00848318	0.93252	0.0354083	0.0111659	0.0124231	0.93252	46.8102	5145.65	195.383	61.6137	68.5506	5145.65
HS3ST4	alpha	0	1	0	0	0	1	0	24.656	0	0	0	24.656
HS3ST5	alpha	0	0.952611	0	0.0248366	0.0225529	0.952611	0	40.64	0	1.05957	0.962146	40.64
HSD17B2	ductal	0.0092475	0.000168868	0	0	0.990584	0.990584	83.3125	1.52137	0	0	8924.36	8924.36
HSD17B6	beta	0.0239219	0.132307	0.843771	0	0	0.843771	0.642398	3.55299	22.6586	0	0	22.6586
HSD3B1	beta	0	0.121086	0.878914	0	0	0.878914	0	3.1271	22.6983	0	0	22.6983
HSD3B2	beta	0.0291454	0.12176	0.849094	0	0	0.849094	1.4276	5.96407	41.5904	0	0	41.5904
HSD52	beta	0	0.0787195	0.92128	0	0	0.92128	0	4.67658	54.7316	0	0	54.7316
HSF5	alpha	0	1	0	0	0	1	0	13.4908	0	0	0	13.4908
HSPA12B	acinar	0.844921	0.0158311	0.0639579	0	0.07529	0.844921	17.5832	0.329453	1.33099	0	1.56682	17.5832
HSPB2	ductal	0	0.0526875	0	0	0.947313	0.947313	0	0.829444	0	0	14.9133	14.9133
HSPB3	alpha	0	0.828863	0.171137	0	0	0.828863	0	62.7674	12.9597	0	0	62.7674
HSPB6	beta	0	0.0143793	0.841725	0.143896	0	0.841725	0	1.13375	66.3668	11.3456	0	66.3668
HSPB7	ductal	0	0.00188518	0	0	0.998115	0.998115	0	0.569959	0	0	301.766	301.766
HTR3A	acinar	0.914182	0.00204429	0.000326959	0	0.0834471	0.914182	828.488	1.85266	0.296311	0	75.625	828.488
IAPP	beta	0.000583929	0.00177245	0.995155	0.00197148	0.000517124	0.995155	473.898	1438.46	807637	1599.99	419.682	807637
IATPR	ductal	0	0.0456923	0	0	0.954308	0.954308	0	0.525136	0	0	10.9677	10.9677
IBA57-DT	alpha	0	0.949674	0.0503259	0	0	0.949674	0	14.1125	0.74786	0	0	14.1125
IFI27	ductal	0.0226141	0.00259468	0.0184672	0	0.956324	0.956324	35.0457	4.02105	28.6192	0	1482.04	1482.04
IFITM10	ductal	0.000831636	0.0558719	0.00903586	0	0.934261	0.934261	0.642398	43.1583	6.97976	0	721.671	721.671
IGF2-AS	beta	0	0	1	0	0	1	0	0	155.464	0	0	155.464
IGFBP3	ductal	0.0281679	0.0452802	0.0604066	4.32434e-05	0.866102	0.866102	527.879	848.571	1132.05	0.810401	16231.1	16231.1
IGFN1	acinar	0.896437	0.0975731	0.00598962	0	0	0.896437	16.06	1.74805	0.107306	0	0	16.06
IGSF11	beta	0.0131041	0.0323203	0.832091	0.0290225	0.0934624	0.832091	15.038	37.0901	954.89	33.3057	107.256	954.89
IGSF11-AS1	beta	0	0	1	0	0	1	0	0	19.8992	0	0	19.8992
IGSF23	ductal	0.0459587	0.0388505	0.00385732	0	0.911333	0.911333	21.9843	18.5841	1.84515	0	435.936	435.936
IGSF3	ductal	0.0222734	0.0216281	0.0240673	0.00795487	0.924076	0.924076	31.9367	31.0115	34.5089	11.4061	1324.99	1324.99
IKZF1	acinar	0.99179	0.00690812	0.00130165	0	0	0.99179	353.903	2.46504	0.46447	0	0	353.903
IL10RA	alpha	0	0.871773	0.0759695	0.0510274	0.00123025	0.871773	0	625.475	54.5062	36.6109	0.882676	625.475
IL12A	ductal	0	0.00462513	0	0	0.995375	0.995375	0	1.03428	0	0	222.588	222.588
IL13RA2	alpha	0	0.999071	0	0	0.000929187	0.999071	0	517.254	0	0	0.481073	517.254
IL1A	ductal	0	0.00155361	0	0	0.998446	0.998446	0	0.86354	0	0	554.966	554.966
IL1B	ductal	0.00129697	0	0.00029372	0	0.998409	0.998409	1.2848	0	0.290962	0	989.037	989.037
IL1RN	ductal	0.149933	0.00108446	0.000386862	0	0.848596	0.848596	250.251	1.81006	0.645707	0	1416.38	1416.38
IL22RA1	acinar	0.999321	0.000156056	0.000522802	0	0	0.999321	1921.58	0.300078	1.00529	0	0	1921.58
IL2RG	ductal	0	0.0030394	0	0	0.996961	0.996961	0	0.07925	0	0	25.995	25.995
IL33	acinar	0.988037	0.00274789	0	0	0.00921505	0.988037	167.994	0.467218	0	0	1.56682	167.994
IL34	ductal	0	0.00507973	0.00634571	0.0209444	0.96763	0.96763	0	1.42737	1.78309	5.88521	271.897	271.897
IL4	alpha	0	0.99599	0.00401036	0	0	0.99599	0	18.962	0.0763507	0	0	18.962
INHA	acinar	0.827955	0.0842399	0.076729	0	0.0110762	0.827955	359.607	36.588	33.3258	0	4.81073	359.607
INS	beta	0.000913446	0.00116149	0.995776	0.00163893	0.000509905	0.995776	7022.06	8928.86	7.65496e+06	12599.2	3919.86	7.65496e+06
INS-IGF2	beta	0.000244834	0.00143756	0.996372	0.00194577	0	0.996372	1.4276	8.38226	5809.74	11.3456	0	5809.74
INSM2	alpha	0	0.932092	0.0679085	0	0	0.932092	0	21.5778	1.57207	0	0	21.5778
INSRR	beta	0	0	1	0	0	1	0	0	23.083	0	0	23.083
IP6K3	ductal	0.0265034	0.162631	0	0	0.810865	0.810865	0.597513	3.66649	0	0	18.2808	18.2808
IQCA1	ductal	0.0698221	0.0240374	0.00184823	0	0.904292	0.904292	70.0214	24.106	1.8535	0	906.873	906.873
IQCJ-SCHIP1	ductal	0	0.0218556	0	0	0.978144	0.978144	0	0.350413	0	0	15.6827	15.6827
IRS4	delta	0	0.0340965	0.121786	0.844117	0	0.844117	0	0.491901	1.75698	12.1779	0	12.1779
IRX1	alpha	0	1	0	0	0	1	0	128.115	0	0	0	128.115
IRX2	alpha	0.000893904	0.971698	0.0134093	0.0125882	0.00141012	0.971698	5.01268	5448.93	75.1946	70.5902	7.90742	5448.93
IRX3	ductal	0	0.00762285	0.00896127	0	0.983416	0.983416	0	1.18875	1.39747	0	153.359	153.359
IRX5	acinar	0.995212	0	0.00478794	0	0	0.995212	22.3044	0	0.107306	0	0	22.3044
ISX	beta	0	0	0.948237	0	0.0517629	0.948237	0	0	27.1155	0	1.4802	27.1155
ITGA10	beta	0	0.0616236	0.933522	0.00254438	0.00231043	0.933522	0	25.6623	388.752	1.05957	0.962146	388.752
ITGAX	acinar	0.863514	0.0297668	0.0296538	0.0467138	0.0303518	0.863514	984.372	33.9331	33.8042	53.2519	34.5999	984.372
ITGB1-DT	ductal	0.0719524	0.0629613	0.0496695	0.00590495	0.809512	0.809512	152.125	133.115	105.013	12.4845	1711.5	1711.5
ITGB2	ductal	0	0.0562158	0	0	0.943784	0.943784	0	1.34677	0	0	22.6104	22.6104
ITGB2-AS1	ductal	0	0.121349	0.0475485	0	0.831102	0.831102	0	3.02038	1.18348	0	20.6861	20.6861
ITIH4	acinar	0.855532	0.0153491	0.0319628	0.0281865	0.0689693	0.855532	4026.63	72.2416	150.436	132.662	324.61	4026.63
ITIH5	ductal	0.0344117	0.036696	0.0746031	0.0535609	0.800728	0.800728	114.401	121.995	248.017	178.063	2662.01	2662.01
ITM2A	acinar	0.840429	0.0262052	0.0358721	0.00245144	0.0950418	0.840429	805.308	25.1101	34.373	2.34899	91.07	805.308
IZUMO1	acinar	0.997477	0	0.00252302	0	0	0.997477	42.4234	0	0.107306	0	0	42.4234
IZUMO4	beta	0	0.135453	0.864547	0	0	0.864547	0	1.92568	12.291	0	0	12.291
JCAD	ductal	0.052421	0.0232044	0.0331402	0.0088611	0.882373	0.882373	116.134	51.4071	73.419	19.6309	1954.82	1954.82
JCHAIN	alpha	0	0.908837	0.091163	0	0	0.908837	0	14.4622	1.45066	0	0	14.4622
KCNAB1-AS1	alpha	0	1	0	0	0	1	0	10.7261	0	0	0	10.7261
KCNC1	alpha	0	0.890535	0.089265	0.0202005	0	0.890535	0	471.433	47.2553	10.6938	0	471.433
KCND3-AS1	alpha	0	1	0	0	0	1	0	31.0998	0	0	0	31.0998
KCNF1	beta	0	0.00521363	0.887859	0.106928	0	0.887859	0	0.0750194	12.7755	1.53859	0	12.7755
KCNG1	ductal	0.0409761	0.0554032	0.0517368	0.050124	0.80176	0.80176	6.06719	8.20336	7.66048	7.42168	118.714	118.714
KCNG3	beta	0	0.0624477	0.90337	0	0.0341819	0.90337	0	39.1202	565.914	0	21.4132	565.914
KCNH1-IT1	beta	0	0.0399779	0.960022	0	0	0.960022	0	0.44598	10.7097	0	0	10.7097
KCNH6	alpha	0.0139931	0.849894	0.103232	0.010712	0.0221688	0.849894	52.3007	3176.56	385.841	40.0371	82.8581	3176.56
KCNIP1-AS1	alpha	0	1	0	0	0	1	0	10.1658	0	0	0	10.1658
KCNIP2	alpha	0	0.88986	0.0882048	0	0.0219353	0.88986	0	35.808	3.54937	0	0.882676	35.808
KCNIP2-AS1	beta	0	0.167428	0.832572	0	0	0.832572	0	5.21245	25.9201	0	0	25.9201
KCNJ16	ductal	0.0175483	0.0262088	0.106044	0	0.850199	0.850199	64.2398	95.9437	388.199	0	3112.36	3112.36
KCNK5	ductal	0.019263	0.000513445	0.00104414	0	0.979179	0.979179	78.3726	2.08898	4.24817	0	3983.85	3983.85
KCNK7	alpha	0	1	0	0	0	1	0	11.0804	0	0	0	11.0804
KCNK9	alpha	0.0195095	0.854463	0.126027	0	0	0.854463	1.4276	62.5251	9.222	0	0	62.5251
KCNQ2	beta	0	0.0125332	0.817168	0.16959	0.000709079	0.817168	0	17.0063	1108.81	230.116	0.962146	1108.81
KCNQ4	ductal	0	0	0.0242805	0	0.975719	0.975719	0	0	2.58033	0	103.691	103.691
KCNS1	ductal	0	0.0179843	0.0421283	0	0.939887	0.939887	0	2.50102	5.85864	0	130.707	130.707
KCNT2	delta	0.00165083	0.0343645	0.00848592	0.951495	0.00400344	0.951495	6.21	129.271	31.9219	3579.29	15.0599	3579.29
KCTD15	acinar	0.855092	0.0942649	0.00791914	0.00130847	0.0414156	0.855092	692.435	76.3336	6.41274	1.05957	33.5375	692.435
KIAA1614-AS1	beta	0.0559132	0.0689094	0.829894	0	0.0452833	0.829894	7.76767	9.57317	115.292	0	6.29093	115.292
KIAA2012	delta	0.0452283	0.0416945	0.0316529	0.866094	0.0153299	0.866094	23.0366	21.2367	16.1221	441.136	7.80811	441.136
KIF19	alpha	0	0.965253	0.00792215	0.0268251	0	0.965253	0	498.271	4.08947	13.8473	0	498.271
KIF23	ductal	0.0240844	0.040768	0.0151214	0	0.920026	0.920026	7.20918	12.2031	4.52628	0	275.392	275.392
KIF26B-AS1	beta	0.0465533	0.0390601	0.914387	0	0	0.914387	1.79254	1.50401	35.2085	0	0	35.2085
KIRREL1	ductal	0.00287505	0.0185353	0.00907407	0	0.969516	0.969516	2.7124	17.4867	8.5607	0	914.666	914.666
KIRREL3	beta	0	0.00112184	0.998878	0	0	0.998878	0	0.141766	126.227	0	0	126.227
KIRREL3-AS2	beta	0	0.0521926	0.931859	0	0.0159481	0.931859	0	4.84418	86.4892	0	1.4802	86.4892
KIT	acinar	0.909509	0.00791155	0.0113782	0.0061024	0.0650988	0.909509	2177.14	18.9383	27.2366	14.6076	155.83	2177.14
KLHDC8A	beta	0.000977005	0.114639	0.884384	0	0	0.884384	1.79254	210.332	1622.61	0	0	1622.61
KLHL1	beta	0	0.00917913	0.990821	0	0	0.990821	0	2.41626	260.817	0	0	260.817
KLHL41	alpha	0.00297523	0.938719	0.049827	0.00682752	0.00165173	0.938719	26.5395	8373.51	444.464	60.9025	14.7336	8373.51
KLK1	acinar	0.999719	3.78641e-05	0.000101705	0	0.000141775	0.999719	32801.8	1.24236	3.33704	0	4.65179	32801.8
KLK11	acinar	0.974834	5.18706e-05	7.02336e-05	0	0.025044	0.974834	1489.39	0.07925	0.107306	0	38.2633	1489.39
KLRC2	alpha	0	0.954806	0.0451944	0	0	0.954806	0	40.9248	1.93712	0	0	40.9248
KLRK1	ductal	0.00848694	0.12567	0.0127238	0.0251564	0.827963	0.827963	1.2848	19.0246	1.92619	3.8083	125.341	125.341
KRT15	ductal	0.00206421	0.00139983	0.000122668	0	0.996413	0.996413	1.2848	0.871277	0.0763507	0	620.183	620.183
KRT17	ductal	0.0165173	0.0417184	0.000136588	0	0.941628	0.941628	142.739	360.521	1.18036	0	8137.34	8137.34
KRT17P2	ductal	0.0987475	0.0661081	0	0	0.835144	0.835144	1.19503	0.80003	0	0	10.1068	10.1068
KRT19	ductal	0.0769986	0.00505836	0.000912691	0.0155837	0.901447	0.901447	8164.87	536.384	96.7811	1652.48	95588.7	95588.7
KRT23	ductal	7.01571e-05	0.000411571	0.000345224	0	0.999173	0.999173	1.2848	7.53716	6.32213	0	18298	18298
KRT24	ductal	0	0.0191703	0	0	0.98083	0.98083	0	0.55475	0	0	28.3833	28.3833
KRT39	ductal	0	0.00228513	0.0361644	0	0.961551	0.961551	0	0.0708828	1.12179	0	29.8265	29.8265
KRT40	delta	0	0.000612333	0.181303	0.817671	0.000413694	0.817671	0	1.42413	421.666	1901.69	0.962146	1901.69
KRT5	ductal	0.0464189	0	0	0	0.953581	0.953581	0.597513	0	0	0	12.2747	12.2747
KRT6B	ductal	0.00796943	0.00139112	0	0	0.990639	0.990639	9.19528	1.6051	0	0	1143.02	1143.02
KRT6C	ductal	0	0	0	0	1	1	0	0	0	0	11.6197	11.6197
KRT7-AS	acinar	0.852211	0	0	0	0.147789	0.852211	574.444	0	0	0	99.6191	574.444
KRT81	ductal	0.014998	0	0	0	0.985002	0.985002	3.85439	0	0	0	253.139	253.139
KRT83	ductal	0	0	0	0	1	1	0	0	0	0	36.0805	36.0805
KRTAP1-1	ductal	0	0	0	0	1	1	0	0	0	0	26.9401	26.9401
KRTAP2-3	ductal	0	0	0	0	1	1	0	0	0	0	134.478	134.478
KRTAP4-11	acinar	1	0	0	0	0	1	28.9079	0	0	0	0	28.9079
LAMA1	delta	0.00372776	0.000693964	0.0136212	0.859194	0.122763	0.859194	1.88231	0.350413	6.87796	433.845	61.9886	433.845
LAMA3	ductal	0.110004	0.0123766	0.00800277	0.00139559	0.868221	0.868221	326.068	36.6861	23.7214	4.13675	2573.54	2573.54
LAMP5	alpha	0	0.962342	0.0376581	0	0	0.962342	0	46.6128	1.82404	0	0	46.6128
LAPTM5	acinar	0.97938	0.0199383	0.000485875	0	0.000195767	0.97938	2406.7	48.996	1.19398	0	0.481073	2406.7
LCAL1	acinar	0.960214	0.00187933	0.002057	0	0.0358493	0.960214	2632.38	5.15211	5.63919	0	98.2794	2632.38
LCN10	beta	0	0.00125205	0.998748	0	0	0.998748	0	0.220922	176.227	0	0	176.227
LDHB	acinar	0.808859	0.02782	0.135882	0.00071854	0.026721	0.808859	44769.9	1539.82	7521	39.7708	1478.99	44769.9
LDLRAD2	ductal	0.147381	0.0129204	0.00470271	0	0.834996	0.834996	93.6491	8.20991	2.9882	0	530.574	530.574
LEFTY1	ductal	0.000652159	0.00581924	0.00337859	0	0.99015	0.99015	1.79254	15.9949	9.28647	0	2721.55	2721.55
LEFTY2	ductal	0.0132842	0.00479967	0.00862886	0	0.973287	0.973287	0.597513	0.215885	0.388119	0	43.7777	43.7777
LEPR	delta	0.0564341	0.0175113	0.0230487	0.885507	0.0174992	0.885507	1551.79	481.515	633.78	24349.1	481.184	24349.1
LGALS4	ductal	0.0834545	0.00180339	0.00165828	9.94803e-05	0.912984	0.912984	1744.78	37.7035	34.6698	2.07984	19087.8	19087.8
LGALS9C	ductal	0.0483057	0.0236278	0.0161848	0	0.911882	0.911882	0.642398	0.314216	0.215236	0	12.1267	12.1267
LHFPL3	ductal	0	0.138811	0.0484815	0	0.812707	0.812707	0	2.46504	0.860942	0	14.4322	14.4322
LHFPL3-AS2	ductal	0.0747506	0.0427404	0.0617564	0.017098	0.803655	0.803655	37.9761	21.7137	31.3746	8.68643	408.287	408.287
LIN28B-AS1	delta	0	0.15829	0.0187815	0.822928	0	0.822928	0	13.6067	1.61447	70.7394	0	70.7394
LINC00323	ductal	0.0250465	0.0419493	0.0311292	0	0.901875	0.901875	0.642398	1.07592	0.798408	0	23.1315	23.1315
LINC00359	beta	0	0.0110563	0.988944	0	0	0.988944	0	0.717196	64.1502	0	0	64.1502
LINC00365	beta	0.0134639	0.138186	0.843308	0	0.00504137	0.843308	2.56959	26.3729	160.945	0	0.962146	160.945
LINC00398	beta	0	0.160871	0.839129	0	0	0.839129	0	8.52281	44.4563	0	0	44.4563
LINC00548	alpha	0	0.982773	0.0172272	0	0	0.982773	0	26.4969	0.46447	0	0	26.4969
LINC00589	alpha	0	0.992869	0.00713083	0	0	0.992869	0	73.1495	0.525363	0	0	73.1495
LINC00608	alpha	0	1	0	0	0	1	0	28.0962	0	0	0	28.0962
LINC00612	alpha	0.0212971	0.859794	0.0698367	0	0.0490723	0.859794	0.642398	25.9345	2.10653	0	1.4802	25.9345
LINC00622	beta	0.000863676	0.167791	0.811946	0.00153156	0.0178677	0.811946	0.597513	116.082	561.726	1.05957	12.3613	561.726
LINC00659	ductal	0	0	0	0	1	1	0	0	0	0	42.8264	42.8264
LINC00661	ductal	0	0.0218328	0.0250967	0	0.95307	0.95307	0	1.2178	1.39985	0	53.1607	53.1607
LINC00698	beta	0	0.110215	0.889785	0	0	0.889785	0	2.48027	20.0237	0	0	20.0237
LINC00839	beta	0.0169085	0.0592593	0.848717	0.0129849	0.0621299	0.848717	18.3602	64.3473	921.589	14.0998	67.4644	921.589
LINC00920	ductal	0	0	0	0	1	1	0	0	0	0	11.0647	11.0647
LINC00951	beta	0	0.00723113	0.992769	0	0	0.992769	0	1.02559	140.804	0	0	140.804
LINC01060	alpha	0	0.906977	0.0177959	0	0.0752266	0.906977	0	133.403	2.61751	0	11.0647	133.403
LINC01099	beta	0.0459521	0.0417351	0.820935	0.0655452	0.0258329	0.820935	124.872	113.413	2230.84	178.115	70.1994	2230.84
LINC01124	beta	0	0	1	0	0	1	0	0	14.9867	0	0	14.9867
LINC01191	ductal	0	0.0248594	0.0117715	0	0.963369	0.963369	0	3.8524	1.8242	0	149.291	149.291
LINC01213	alpha	0	0.996011	0.00398923	0	0	0.996011	0	19.0629	0.0763507	0	0	19.0629
LINC01214	alpha	0	0.950367	0.0496334	0	0	0.950367	0	86.6133	4.52342	0	0	86.6133
LINC01220	ductal	0	0.0154337	0	0	0.984566	0.984566	0	0.354414	0	0	22.6092	22.6092
LINC01251	acinar	0.940116	0.0598838	0	0	0	0.940116	14.1328	0.900233	0	0	0	14.1328
LINC01311	acinar	0.866661	0.0432481	0.0900911	0	0	0.866661	171.38	8.55221	17.8153	0	0	171.38
LINC01344	acinar	1	0	0	0	0	1	37.7152	0	0	0	0	37.7152
LINC01497	beta	0.00433679	0.171766	0.823897	0	0	0.823897	0.642398	25.4434	122.042	0	0	122.042
LINC01515	beta	0.0164833	0.00493315	0.964176	0	0.0144076	0.964176	1.19503	0.357651	69.9022	0	1.04455	69.9022
LINC01527	beta	0	0.0352694	0.942319	0.0224118	0	0.942319	0	1.27533	34.0739	0.810401	0	34.0739
LINC01529	alpha	0.0307697	0.861767	0.107463	0	0	0.861767	2.56959	71.9667	8.97432	0	0	71.9667
LINC01571	delta	0	0	0	1	0	1	0	0	0	292.988	0	292.988
LINC01587	ductal	0	0.0524473	0	0	0.947553	0.947553	0	3.32844	0	0	60.1341	60.1341
LINC01589	ductal	0	0.164094	0	0	0.835906	0.835906	0	4.51112	0	0	22.98	22.98
LINC01624	acinar	0.990974	0.00902627	0	0	0	0.990974	121.38	1.10558	0	0	0	121.38
LINC01659	alpha	0.0778175	0.878411	0.0437717	0	0	0.878411	2.07	23.3663	1.16436	0	0	23.3663
LINC01665	beta	0	0.180756	0.819244	0	0	0.819244	0	2.25874	10.2373	0	0	10.2373
LINC01711	beta	0	0	1	0	0	1	0	0	19.3605	0	0	19.3605
LINC01745	acinar	1	0	0	0	0	1	54.2489	0	0	0	0	54.2489
LINC01770	ductal	0.00748011	0.0290384	0	0	0.963481	0.963481	0.642398	2.49385	0	0	82.7446	82.7446
LINC01778	acinar	1	0	0	0	0	1	15.4176	0	0	0	0	15.4176
LINC01812	ductal	0.156432	0	0	0	0.843568	0.843568	14.9184	0	0	0	80.4483	80.4483
LINC01833	beta	0.0341655	0.0227338	0.932974	0.0101267	0	0.932974	4.28281	2.84979	116.953	1.26943	0	116.953
LINC01918	alpha	0	1	0	0	0	1	0	11.026	0	0	0	11.026
LINC01933	beta	0	0.0391806	0.950257	0	0.0105628	0.950257	0	5.35333	129.835	0	1.44322	129.835
LINC01948	ductal	0.0274162	0	0	0	0.972584	0.972584	1.19503	0	0	0	42.3933	42.3933
LINC01976	alpha	0	0.994315	0.00568465	0	0	0.994315	0	37.6474	0.215236	0	0	37.6474
LINC02082	alpha	0.00316758	0.878494	0.10222	0.0119971	0.00412205	0.878494	1.88231	522.038	60.7432	7.12919	2.4495	522.038
LINC02101	alpha	0	0.956136	0.0438639	0	0	0.956136	0	138.564	6.35681	0	0	138.564
LINC02159	acinar	0.982083	0.0129391	0.00497794	0	0	0.982083	58.4582	0.770197	0.296311	0	0	58.4582
LINC02185	acinar	0.99836	0.000789641	0.000850554	0	0	0.99836	89.6187	0.0708828	0.0763507	0	0	89.6187
LINC02250	alpha	0.0255737	0.83154	0.105107	0	0.0377787	0.83154	0.597513	19.4284	2.45577	0	0.882676	19.4284
LINC02251	alpha	0	0.981322	0.0186776	0	0	0.981322	0	22.5515	0.429223	0	0	22.5515
LINC02287	beta	0	0.00680866	0.993191	0	0	0.993191	0	0.145002	21.1517	0	0	21.1517
LINC02331	ductal	0.0205085	0.00181294	0.00242905	0	0.975249	0.975249	31.0495	2.74476	3.67754	0	1476.51	1476.51
LINC02344	alpha	0	0.900609	0.0106567	0.0887341	0	0.900609	0	32.2624	0.381754	3.17871	0	32.2624
LINC02382	alpha	0	1	0	0	0	1	0	40.6204	0	0	0	40.6204
LINC02405	alpha	0	0.994429	0.00557108	0	0	0.994429	0	152.646	0.855166	0	0	152.646
LINC02414	beta	0	0	1	0	0	1	0	0	53.1018	0	0	53.1018
LINC02415	beta	0	0	1	0	0	1	0	0	28.0112	0	0	28.0112
LINC02471	beta	0	0.0164664	0.983534	0	0	0.983534	0	0.295941	17.6764	0	0	17.6764
LINC02478	acinar	0.98938	0.00034625	0	0	0.0102738	0.98938	738.842	0.25857	0	0	7.67222	738.842
LINC02484	delta	0	0	0	1	0	1	0	0	0	11.6553	0	11.6553
LINC02487	ductal	0	0	0	0	1	1	0	0	0	0	20.452	20.452
LINC02489	acinar	0.94156	0	0.0468853	0	0.0115543	0.94156	170.24	0	8.47716	0	2.08909	170.24
LINC02554	acinar	0.926143	0.0418497	0.0320074	0	0	0.926143	18.6295	0.841815	0.643835	0	0	18.6295
LINC02572	beta	0.0800655	0.0407826	0.879152	0	0	0.879152	1.19503	0.608706	13.1219	0	0	13.1219
LINC02586	alpha	0	0.972952	0.0213847	0.00566296	0	0.972952	0	182.045	4.00119	1.05957	0	182.045
LINC02593	beta	0	0.0295813	0.934048	0.036371	0	0.934048	0	0.659116	20.812	0.810401	0	20.812
LINC02600	ductal	0	0.016315	0.00225741	0	0.981428	0.981428	0	0.551811	0.0763507	0	33.194	33.194
LINC02645	beta	0	0.187483	0.812517	0	0	0.812517	0	3.08238	13.3585	0	0	13.3585
LINC02698	beta	0	0.0185357	0.981464	0	0	0.981464	0	0.49618	26.2728	0	0	26.2728
LINC02730	delta	0	0.00201097	0.0476067	0.950382	0	0.950382	0	1.94547	46.056	919.425	0	919.425
LINC02731	delta	0	0.0247449	0.0015434	0.973712	0	0.973712	0	1.72041	0.107306	67.698	0	67.698
LINC02779	alpha	0	0.968212	0.00535412	0.0264341	0	0.968212	0	77.6185	0.429223	2.11914	0	77.6185
LINC02798	beta	0.0118181	0.0851507	0.829122	0.0470184	0.0268908	0.829122	1.2848	9.25711	90.1375	5.11157	2.92342	90.1375
LINC02831	ductal	0	0.0148115	0	0	0.985188	0.985188	0	0.17245	0	0	11.4705	11.4705
LINC02846	alpha	0	0.935092	0.0649081	0	0	0.935092	0	21.548	1.49572	0	0	21.548
LIPE-AS1	alpha	0.0282798	0.846995	0.112366	0	0.0123594	0.846995	1.19503	35.7916	4.74826	0	0.522273	35.7916
LL21NC02-21A1.1	ductal	0	0	0	0	1	1	0	0	0	0	214.178	214.178
LMO7-AS1	ductal	0	0.122315	0.0468647	0	0.830821	0.830821	0	6.98536	2.67642	0	47.4479	47.4479
LOC100128276	alpha	0	1	0	0	0	1	0	28.951	0	0	0	28.951
LOC100128325	beta	0	0.169673	0.830327	0	0	0.830327	0	3.05709	14.9605	0	0	14.9605
LOC100129697	beta	0.00873583	0.0574556	0.933809	0	0	0.933809	1.19503	7.8597	127.741	0	0	127.741
LOC100130298	beta	0	0.199862	0.800138	0	0	0.800138	0	5.70908	22.856	0	0	22.856
LOC100132686	alpha	0.00882135	0.982689	0.00848945	0	0	0.982689	0.642398	71.5625	0.618228	0	0	71.5625
LOC100134391	beta	0	0.151592	0.848408	0	0	0.848408	0	2.13975	11.9755	0	0	11.9755
LOC100505664	beta	0.00617246	0.0217745	0.935219	0.0238622	0.012972	0.935219	4.18259	14.7549	633.724	16.1695	8.7901	633.724
LOC100506178	ductal	0	0	0.0178236	0	0.982176	0.982176	0	0	0.807857	0	44.5172	44.5172
LOC100506281	acinar	0.986314	0.00259469	0.00320245	0.00401289	0.00387564	0.986314	7521.68	19.7873	24.422	30.6025	29.5558	7521.68
LOC100507477	alpha	0	1	0	0	0	1	0	29.2815	0	0	0	29.2815
LOC100507642	ductal	0.0256529	0.00738414	0	0	0.966963	0.966963	20.5567	5.91722	0	0	774.868	774.868
LOC100631378	alpha	0	0.909878	0.0481916	0.0177514	0.0241788	0.909878	0	54.3101	2.87653	1.05957	1.44322	54.3101
LOC100996549	beta	0	0.103666	0.896334	0	0	0.896334	0	14.0425	121.416	0	0	121.416
LOC100996701	beta	0	0	1	0	0	1	0	0	18.6107	0	0	18.6107
LOC101059915	ductal	0	0	0.00530019	0	0.9947	0.9947	0	0	0.107306	0	20.1384	20.1384
LOC101927044	acinar	0.840835	0.0556171	0.058125	0	0.0454229	0.840835	189.298	12.5212	13.0858	0	10.2261	189.298
LOC101927066	beta	0.0246517	0.108113	0.867235	0	0	0.867235	2.39005	10.4819	84.0808	0	0	84.0808
LOC101927138	alpha	0	0.914564	0	0	0.0854357	0.914564	0	66.9467	0	0	6.25395	66.9467
LOC101927159	alpha	0	1	0	0	0	1	0	27.5799	0	0	0	27.5799
LOC101927191	acinar	0.896219	0.0399519	0.063829	0	0	0.896219	12.0709	0.538101	0.859695	0	0	12.0709
LOC101927269	alpha	0	1	0	0	0	1	0	26.3659	0	0	0	26.3659
LOC101927318	ductal	0.01915	0	0	0	0.98085	0.98085	0.642398	0	0	0	32.9032	32.9032
LOC101927322	alpha	0	0.976153	0.0238465	0	0	0.976153	0	15.8876	0.388119	0	0	15.8876
LOC101927388	alpha	0	0.853923	0.146077	0	0	0.853923	0	11.291	1.93151	0	0	11.291
LOC101927432	beta	0.0354148	0.00165358	0.958101	0.00483085	0	0.958101	7.76767	0.362687	210.144	1.05957	0	210.144
LOC101927450	alpha	0	0.901933	0.0980672	0	0	0.901933	0	20.6344	2.24358	0	0	20.6344
LOC101927461	alpha	0	0.865968	0.134032	0	0	0.865968	0	17.1864	2.66008	0	0	17.1864
LOC101927473	alpha	0	1	0	0	0	1	0	62.9188	0	0	0	62.9188
LOC101927531	acinar	0.998971	0.001029	0	0	0	0.998971	334.836	0.3449	0	0	0	334.836
LOC101927531-2	acinar	0.998971	0.001029	0	0	0	0.998971	334.836	0.3449	0	0	0	334.836
LOC101927543	acinar	0.98685	0.00642536	0.00672479	0	0	0.98685	22.4086	0.145902	0.152701	0	0	22.4086
LOC101927573	delta	0	0	0.188169	0.811831	0	0.811831	0	0	3.56619	15.3859	0	15.3859
LOC101927627	alpha	0	0.804886	0.195114	0	0	0.804886	0	17.9134	4.34243	0	0	17.9134
LOC101927630	ductal	0.0243327	0.0690944	0.0272944	0	0.879278	0.879278	1.19503	3.39336	1.34048	0	43.1831	43.1831
LOC101927745	alpha	0	0.989741	0.00613025	0	0.00412837	0.989741	0	211.614	1.31069	0	0.882676	211.614
LOC101927824	alpha	0	0.960191	0.0398085	0	0	0.960191	0	36.4987	1.5132	0	0	36.4987
LOC101927932	beta	0	0.192445	0.807555	0	0	0.807555	0	14.2318	59.7206	0	0	59.7206
LOC101927935	delta	0	0	0	1	0	1	0	0	0	50.8594	0	50.8594
LOC101927947-2	ductal	0	0.0194377	0	0.0838618	0.896701	0.896701	0	1.39614	0	6.02349	64.4068	64.4068
LOC101927949	ductal	0.0234551	0.0599695	0.0514134	0.0499116	0.81525	0.81525	2.98757	7.63854	6.54872	6.35742	103.841	103.841
LOC101927960	delta	0.00203392	0.00408949	0.117144	0.876733	0	0.876733	3.21199	6.45816	184.995	1384.54	0	1384.54
LOC101927972	acinar	0.829119	0.0507495	0	0	0.120132	0.829119	43.2551	2.6476	0	0	6.26727	43.2551
LOC101928059	beta	0	0.164068	0.832516	0	0.00341625	0.832516	0	25.0826	127.274	0	0.522273	127.274
LOC101928075	ductal	0	0.0847094	0.0176438	0	0.897647	0.897647	0	7.44654	1.55101	0	78.9093	78.9093
LOC101928100	ductal	0.11389	0.0136566	0.00629614	0.0164487	0.849708	0.849708	884.02	106.003	48.8709	127.676	6595.47	6595.47
LOC101928119	beta	0	0.104745	0.849369	0.0458856	0	0.849369	0	7.02442	56.9604	3.07718	0	56.9604
LOC101928123	alpha	0.0809787	0.919021	0	0	0	0.919021	1.2848	14.5811	0	0	0	14.5811
LOC101928143	alpha	0	0.988033	0.0119668	0	0	0.988033	0	61.7464	0.74786	0	0	61.7464
LOC101928180	alpha	0.0402318	0.876622	0.0831464	0	0	0.876622	0.597513	13.0194	1.23487	0	0	13.0194
LOC101928307	delta	0	0	0	1	0	1	0	0	0	55.0404	0	55.0404
LOC101928359	alpha	0	1	0	0	0	1	0	13.7461	0	0	0	13.7461
LOC101928386	beta	0	0	1	0	0	1	0	0	11.0793	0	0	11.0793
LOC101928389	alpha	0	1	0	0	0	1	0	14.7209	0	0	0	14.7209
LOC101928404	alpha	0	0.974718	0	0	0.0252821	0.974718	0	18.5472	0	0	0.481073	18.5472
LOC101928419	acinar	0.89981	0.0603076	0.0213778	0	0.0185049	0.89981	25.3957	1.70209	0.603354	0	0.522273	25.3957
LOC101928450	ductal	0	0	0	0	1	1	0	0	0	0	11.49	11.49
LOC101928466	beta	0.0554595	0.0579954	0.88411	0	0.00243528	0.88411	21.9113	22.9132	349.3	0	0.962146	349.3
LOC101928728	ductal	0.024803	0.0449066	0.0631966	0	0.867094	0.867094	0.642398	1.16308	1.63679	0	22.4577	22.4577
LOC101928760	beta	0	0.00173136	0.998269	0	0	0.998269	0	0.0708828	40.8698	0	0	40.8698
LOC101928834	acinar	0.971748	0.00681168	0.0084586	0.0107519	0.00223002	0.971748	1782.79	12.4969	15.5183	19.7257	4.09125	1782.79
LOC101928879	acinar	0.915417	0.0726473	0.011936	0	0	0.915417	29.2782	2.32351	0.381754	0	0	29.2782
LOC101928881	ductal	0.17301	0	0	0	0.82699	0.82699	28.5511	0	0	0	136.474	136.474
LOC101928961	beta	0	0.00133141	0.998669	0	0	0.998669	0	0.39625	297.222	0	0	297.222
LOC101929427	beta	0	0	1	0	0	1	0	0	29.1292	0	0	29.1292
LOC101929444	ductal	0	0	0.0904779	0	0.909522	0.909522	0	0	2.06147	0	20.7228	20.7228
LOC101929532	alpha	0	0.960003	0.00441223	0	0.0355848	0.960003	0	1513.45	6.9559	0	56.0996	1513.45
LOC101929547	alpha	0	1	0	0	0	1	0	11.9183	0	0	0	11.9183
LOC101929622	delta	0	0.196775	0	0.803225	0	0.803225	0	11.6808	0	47.6807	0	47.6807
LOC102723348	alpha	0.0329287	0.827993	0.116748	0.0223304	0	0.827993	1.19503	30.049	4.23694	0.810401	0	30.049
LOC102723649	acinar	0.939998	0	0	0	0.0600016	0.939998	928.353	0	0	0	59.2583	928.353
LOC102723740	beta	0	0.119734	0.880266	0	0	0.880266	0	1.98754	14.6121	0	0	14.6121
LOC102723862	ductal	0	0.00428995	0.00963357	0	0.986076	0.986076	0	0.275305	0.618228	0	63.2808	63.2808
LOC102723872-2	alpha	0	0.829354	0.0699316	0	0.100714	0.829354	0	23.769	2.00421	0	2.88644	23.769
LOC102723906	beta	0.00106878	0.0375054	0.918059	0.0361885	0.00717876	0.918059	0.597513	20.9679	513.253	20.2317	4.01338	513.253
LOC102723996	ductal	0	0.072745	0.0401956	0	0.887059	0.887059	0	5.28981	2.92291	0	64.5045	64.5045
LOC102724057	alpha	0.0345821	0.861572	0.0968165	0	0.00702886	0.861572	2.56959	64.0183	7.19386	0	0.522273	64.0183
LOC102724100	alpha	0.0193054	0.838011	0.12581	0	0.0168744	0.838011	1.19503	51.8739	7.78778	0	1.04455	51.8739
LOC102724183	alpha	0	0.886025	0.113975	0	0	0.886025	0	20.0785	2.58283	0	0	20.0785
LOC102724197	ductal	0.083686	0.0521503	0.0407003	0	0.823463	0.823463	4.14	2.57991	2.01347	0	40.7373	40.7373
LOC102724382	acinar	0.897359	0.0705276	0.0321132	0	0	0.897359	16.2611	1.27803	0.581925	0	0	16.2611
LOC102724420	alpha	0.0435015	0.884022	0.0549639	0	0.0175121	0.884022	1.19503	24.2849	1.50991	0	0.481073	24.2849
LOC102724458	alpha	0	1	0	0	0	1	0	32.1751	0	0	0	32.1751
LOC102724467	alpha	0	0.840283	0.159717	0	0	0.840283	0	12.2054	2.31993	0	0	12.2054
LOC102724474	alpha	0	0.881989	0.118011	0	0	0.881989	0	11.1081	1.48627	0	0	11.1081
LOC102724551	alpha	0	0.982662	0.0173382	0	0	0.982662	0	24.3267	0.429223	0	0	24.3267
LOC102724621	alpha	0	0.898914	0.101086	0	0	0.898914	0	13.8538	1.5579	0	0	13.8538
LOC102724838	alpha	0	0.807649	0.18828	0.00407126	0	0.807649	0	251.828	58.7066	1.26943	0	251.828
LOC102724852	ductal	0.0432567	0.00357138	0	0	0.953172	0.953172	18.6295	1.5381	0	0	410.506	410.506
LOC102724950	ductal	0	0.0799688	0.0118621	0.0446629	0.863506	0.863506	0	1.45102	0.215236	0.810401	15.6682	15.6682
LOC105369294	alpha	0	1	0	0	0	1	0	63.6589	0	0	0	63.6589
LOC105369301	acinar	0.85692	0.0486063	0.0385059	0.0283899	0.0275781	0.85692	203.287	11.5309	9.13472	6.73491	6.54235	203.287
LOC105369354	acinar	0.860816	0.0753734	0.0204713	0	0.0433394	0.860816	47.7759	4.18328	1.13617	0	2.40537	47.7759
LOC105369543	alpha	0.0370887	0.911892	0.0510191	0	0	0.911892	2.39005	58.7638	3.28775	0	0	58.7638
LOC105369611	acinar	0.915165	0.0636609	0.0211738	0	0	0.915165	44.2198	3.07602	1.02309	0	0	44.2198
LOC105369699	acinar	0.993967	0.00603319	0	0	0	0.993967	42.5994	0.25857	0	0	0	42.5994
LOC105369842	ductal	0.015265	0.0813488	0.0368683	0	0.866518	0.866518	1.19503	6.36841	2.88624	0	67.8356	67.8356
LOC105369846	alpha	0.103763	0.896237	0	0	0	0.896237	1.79254	15.4827	0	0	0	15.4827
LOC105369863	delta	0	0.00702715	0	0.992973	0	0.992973	0	0.191824	0	27.1057	0	27.1057
LOC105369919	acinar	0.956626	0.0135065	0.00472547	0.00251265	0.022629	0.956626	308.539	4.35622	1.5241	0.810401	7.2985	308.539
LOC105369955	alpha	0	1	0	0	0	1	0	10.7219	0	0	0	10.7219
LOC105369993	alpha	0	0.945997	0.0540032	0	0	0.945997	0	30.5197	1.74225	0	0	30.5197
LOC105370010	beta	0	0.0577199	0.94228	0	0	0.94228	0	1.39863	22.8327	0	0	22.8327
LOC105370063	alpha	0	0.995797	0.00420333	0	0	0.995797	0	18.088	0.0763507	0	0	18.088
LOC105370087	beta	0	0	1	0	0	1	0	0	16.8228	0	0	16.8228
LOC105370126	acinar	0.98979	0.0102103	0	0	0	0.98979	13.7428	0.141766	0	0	0	13.7428
LOC105370182	delta	0	0.0298461	0.0209286	0.949225	0	0.949225	0	0.729511	0.511546	23.2014	0	23.2014
LOC105370239	ductal	0	0.0178248	0.0499196	0	0.932256	0.932256	0	0.354414	0.99256	0	18.5362	18.5362
LOC105370312	beta	0	0.00571083	0.934411	0.0598784	0	0.934411	0	1.21266	198.417	12.7148	0	198.417
LOC105370355	alpha	0.0052754	0.821051	0.00641669	0.163009	0.00424735	0.821051	0.597513	92.9957	0.726782	18.4631	0.481073	92.9957
LOC105370549	alpha	0	0.872082	0.0864165	0	0.0415016	0.872082	0	10.9746	1.0875	0	0.522273	10.9746
LOC105370576	alpha	0	1	0	0	0	1	0	15.2538	0	0	0	15.2538
LOC105370772	alpha	0.0376189	0.852635	0.0587235	0.0510222	0	0.852635	0.597513	13.5427	0.932724	0.810401	0	13.5427
LOC105370781	acinar	0.99288	0.00712048	0	0	0	0.99288	44.9679	0.322489	0	0	0	44.9679
LOC105370789	alpha	0.0136211	0.963877	0.0045833	0.0128886	0.00503012	0.963877	5.4225	383.716	1.82459	5.13089	2.00247	383.716
LOC105370824	ductal	0	0	0.0113052	0	0.988695	0.988695	0	0	0.322541	0	28.2078	28.2078
LOC105370826	acinar	0.986752	0	0.0132482	0	0	0.986752	28.9079	0	0.388119	0	0	28.9079
LOC105370833	acinar	0.85032	0.137262	0.0124183	0	0	0.85032	97.102	15.6745	1.4181	0	0	97.102
LOC105370868	beta	0	0.165375	0.834625	0	0	0.834625	0	2.24231	11.3166	0	0	11.3166
LOC105370990	alpha	0	0.996786	0.00321426	0	0	0.996786	0	47.3548	0.152701	0	0	47.3548
LOC105370997	ductal	0	0	0	0	1	1	0	0	0	0	26.9813	26.9813
LOC105371007	alpha	0	0.950351	0.0496486	0	0	0.950351	0	25.5131	1.33286	0	0	25.5131
LOC105371009	alpha	0	1	0	0	0	1	0	15.121	0	0	0	15.121
LOC105371024	ductal	0	0.00168441	0.00108544	0	0.99723	0.99723	0	1.42179	0.916209	0	841.753	841.753
LOC105371088	beta	0	0.0889846	0.804033	0	0.106983	0.804033	0	2.0007	18.0776	0	2.40537	18.0776
LOC105371257	delta	0	0.128297	0	0.871703	0	0.871703	0	4.06422	0	27.6141	0	27.6141
LOC105371286	beta	0	0.17669	0.82331	0	0	0.82331	0	4.73652	22.0704	0	0	22.0704
LOC105371335	alpha	0	0.806073	0.0634484	0	0.130479	0.806073	0	10.906	0.858447	0	1.76535	10.906
LOC105371468	ductal	0.132781	0.0190124	0.00292262	0	0.845284	0.845284	30.806	4.41098	0.678064	0	196.111	196.111
LOC105371634	alpha	0.0376195	0.826509	0.0417552	0.0628615	0.0312544	0.826509	4.88032	107.222	5.41683	8.15492	4.05458	107.222
LOC105371658	delta	0	0.0572966	0.0658918	0.876812	0	0.876812	0	10.2072	11.7384	156.201	0	156.201
LOC105371680	ductal	0	0.00348109	0.000379243	0	0.99614	0.99614	0	0.700827	0.0763507	0	200.547	200.547
LOC105371735	delta	0	0.0924619	0	0.907538	0	0.907538	0	2.70326	0	26.5332	0	26.5332
LOC105371755-2	ductal	0.0406337	0.0598018	0.026174	0	0.873391	0.873391	15.7748	23.2162	10.1612	0	339.067	339.067
LOC105371756-2	alpha	0	1	0	0	0	1	0	12.3051	0	0	0	12.3051
LOC105371795	ductal	0	0.0357795	0.034389	0.0167432	0.913088	0.913088	0	3.46358	3.32898	1.6208	88.3902	88.3902
LOC105371873	alpha	0	0.841316	0.158684	0	0	0.841316	0	15.3824	2.90133	0	0	15.3824
LOC105371899	delta	0.026856	0.00318592	0	0.969958	0	0.969958	0.597513	0.0708828	0	21.5804	0	21.5804
LOC105371956	beta	0	0.00373163	0.996268	0	0	0.996268	0	0.0708828	18.9242	0	0	18.9242
LOC105372071	delta	0	0	0	1	0	1	0	0	0	11.1012	0	11.1012
LOC105372085	delta	0	0	0	1	0	1	0	0	0	150.554	0	150.554
LOC105372088	delta	0	0.054695	0	0.945305	0	0.945305	0	0.634905	0	10.9732	0	10.9732
LOC105372093	alpha	0	1	0	0	0	1	0	18.8622	0	0	0	18.8622
LOC105372208	ductal	0	0.0918996	0.0163112	0	0.891789	0.891789	0	1.21266	0.215236	0	11.7676	11.7676
LOC105372283	alpha	0	0.806034	0.193966	0	0	0.806034	0	23.8388	5.73665	0	0	23.8388
LOC105372496	alpha	0	0.894642	0.0892131	0	0.0161453	0.894642	0	48.9108	4.87736	0	0.882676	48.9108
LOC105372624	alpha	0.018269	0.934532	0.0158954	0.0187599	0.0125435	0.934532	21.6171	1105.8	18.8085	22.198	14.8423	1105.8
LOC105372773	beta	0	0	1	0	0	1	0	0	15.7284	0	0	15.7284
LOC105372777	alpha	0	0.860078	0.0860113	0.0539109	0	0.860078	0	20.2522	2.0253	1.26943	0	20.2522
LOC105372801	ductal	0	0	0	0	1	1	0	0	0	0	10.4455	10.4455
LOC105372814	alpha	0	0.858925	0.141075	0	0	0.858925	0	38.6353	6.34568	0	0	38.6353
LOC105372816	ductal	0	0.0344478	0.00145731	0	0.964095	0.964095	0	5.0877	0.215236	0	142.39	142.39
LOC105372869	alpha	0	1	0	0	0	1	0	13.0369	0	0	0	13.0369
LOC105372918	alpha	0	0.874395	0.125605	0	0	0.874395	0	13.2679	1.9059	0	0	13.2679
LOC105372960	alpha	0.0507102	0.885156	0.0641339	0	0	0.885156	0.597513	10.4297	0.755684	0	0	10.4297
LOC105373018	ductal	0.016958	0.0218247	0.00814998	0	0.953067	0.953067	3.85439	4.96054	1.85242	0	216.624	216.624
LOC105373030	ductal	0	0.0204131	0.00870015	0	0.970887	0.970887	0	1.57258	0.670241	0	74.795	74.795
LOC105373074	alpha	0	0.88562	0.0335377	0.0808419	0	0.88562	0	13.9066	0.526631	1.26943	0	13.9066
LOC105373126	alpha	0	0.950366	0.049634	0	0	0.950366	0	16.203	0.846223	0	0	16.203
LOC105373153	alpha	0.00161722	0.893317	0.00490589	0.10016	0	0.893317	1.23991	684.901	3.76132	76.7922	0	684.901
LOC105373154	alpha	0.0549111	0.829196	0.0919054	0	0.0239874	0.829196	7.70878	116.408	12.9023	0	3.36751	116.408
LOC105373206	alpha	0	0.974459	0.0218409	0	0.0037003	0.974459	0	126.688	2.83951	0	0.481073	126.688
LOC105373264	beta	0	0.161253	0.838747	0	0	0.838747	0	4.1759	21.7208	0	0	21.7208
LOC105373289	beta	0	0.0769857	0.923014	0	0	0.923014	0	2.33857	28.0381	0	0	28.0381
LOC105373352	ductal	0	0.108601	0	0	0.891399	0.891399	0	1.46526	0	0	12.0268	12.0268
LOC105373359	acinar	0.973842	0.026158	0	0	0	0.973842	161.926	4.34943	0	0	0	161.926
LOC105373397	alpha	0	0.993978	0.00602219	0	0	0.993978	0	17.7111	0.107306	0	0	17.7111
LOC105373409	ductal	0	0	0	0	1	1	0	0	0	0	14.802	14.802
LOC105373411	ductal	0	0.00907672	0	0	0.990923	0.990923	0	1.30502	0	0	142.472	142.472
LOC105373490	ductal	0.0362592	0.0906064	0.0479318	0.0237663	0.801436	0.801436	10.6515	26.6164	14.0804	6.98155	235.429	235.429
LOC105373530	ductal	0	0	0.00172921	0	0.998271	0.998271	0	0	0.183657	0	106.025	106.025
LOC105373674	acinar	0.833081	0.109423	0.0214641	0.00491827	0.0311134	0.833081	179.475	23.5736	4.62413	1.05957	6.70293	179.475
LOC105373821	alpha	0	1	0	0	0	1	0	24.3008	0	0	0	24.3008
LOC105373872	alpha	0	0.981443	0.0185571	0	0	0.981443	0	11.3503	0.214612	0	0	11.3503
LOC105373914	alpha	0	0.995812	0.00418775	0	0	0.995812	0	102.362	0.430471	0	0	102.362
LOC105373925	ductal	0.0485967	0.000857617	0.00190767	0	0.948638	0.948638	8.21652	0.145002	0.322541	0	160.392	160.392
LOC105373938	acinar	0.872493	0.0165914	0	0	0.110916	0.872493	11.3528	0.215885	0	0	1.44322	11.3528
LOC105373957	delta	0	0.0223565	0	0.936638	0.0410056	0.936638	0	8.91763	0	373.61	16.3565	373.61
LOC105373968	ductal	0	0	0	0	1	1	0	0	0	0	22.1294	22.1294
LOC105373991	acinar	0.969426	0	0	0	0.0305742	0.969426	99.3591	0	0	0	3.13364	99.3591
LOC105373992	alpha	0.089645	0.865217	0.0451376	0	0	0.865217	1.19503	11.5339	0.601714	0	0	11.5339
LOC105374052	beta	0	0.0763278	0.923672	0	0	0.923672	0	0.938211	11.3537	0	0	11.3537
LOC105374110	acinar	0.892838	0.0775977	0.0295638	0	0	0.892838	35.7948	3.11097	1.18524	0	0	35.7948
LOC105374153	alpha	0.154145	0.841305	0.00455015	0	0	0.841305	7.27037	39.6809	0.214612	0	0	39.6809
LOC105374160	acinar	0.959375	0.0283993	0.0122256	0	0	0.959375	125.012	3.7006	1.59307	0	0	125.012
LOC105374197	acinar	0.998812	0.00118761	0	0	0	0.998812	126.187	0.150039	0	0	0	126.187
LOC105374206	acinar	1	0	0	0	0	1	14.4405	0	0	0	0	14.4405
LOC105374218	acinar	0.942067	0.0259187	0.0320147	0	0	0.942067	11.4208	0.314216	0.388119	0	0	11.4208
LOC105374224	beta	0	0	1	0	0	1	0	0	38.8503	0	0	38.8503
LOC105374341	alpha	0.00479769	0.854874	0.0681956	0	0.0721331	0.854874	0.642398	114.465	9.13121	0	9.65844	114.465
LOC105374370	alpha	0	0.940046	0.059954	0	0	0.940046	0	13.4991	0.860942	0	0	13.4991
LOC105374421	alpha	0	0.803228	0.111693	0	0.0850792	0.803228	0	92.0025	12.7935	0	9.74506	92.0025
LOC105374537	beta	0	0.155005	0.844995	0	0	0.844995	0	3.21399	17.5208	0	0	17.5208
LOC105374642	alpha	0	1	0	0	0	1	0	38.2094	0	0	0	38.2094
LOC105374721	acinar	1	0	0	0	0	1	13.1453	0	0	0	0	13.1453
LOC105374785	acinar	0.930556	0.0694438	0	0	0	0.930556	35.9743	2.68462	0	0	0	35.9743
LOC105374786	ductal	0.0250915	0.000679434	0.00112476	0.0134528	0.959651	0.959651	141.879	3.84184	6.35993	76.0686	5426.32	5426.32
LOC105374810	alpha	0	0.942288	0.0577117	0	0	0.942288	0	19.7701	1.21085	0	0	19.7701
LOC105374890	acinar	1	0	0	0	0	1	27.4856	0	0	0	0	27.4856
LOC105374934	delta	0	0.133243	0	0.866757	0	0.866757	0	1.8885	0	12.2849	0	12.2849
LOC105375018	delta	0	0.0632603	0.0185966	0.918143	0	0.918143	0	0.730048	0.214612	10.5957	0	10.5957
LOC105375018-2	delta	0	0.0632603	0.0185966	0.918143	0	0.918143	0	0.730048	0.214612	10.5957	0	10.5957
LOC105375018-3	delta	0	0.0632603	0.0185966	0.918143	0	0.918143	0	0.730048	0.214612	10.5957	0	10.5957
LOC105375018-4	delta	0	0.0632603	0.0185966	0.918143	0	0.918143	0	0.730048	0.214612	10.5957	0	10.5957
LOC105375018-5	delta	0	0.0632603	0.0185966	0.918143	0	0.918143	0	0.730048	0.214612	10.5957	0	10.5957
LOC105375018-6	delta	0	0.0632603	0.0185966	0.918143	0	0.918143	0	0.730048	0.214612	10.5957	0	10.5957
LOC105375021	ductal	0	0.0605239	0.129562	0	0.809914	0.809914	0	1.05538	2.25923	0	14.1228	14.1228
LOC105375035	acinar	0.824643	0.175357	0	0	0	0.824643	12.2056	2.59546	0	0	0	12.2056
LOC105375046	beta	0	0.00891863	0.991081	0	0	0.991081	0	0.145002	16.1133	0	0	16.1133
LOC105375051	beta	0	0	1	0	0	1	0	0	46.8395	0	0	46.8395
LOC105375070	beta	0.022452	0.00532694	0.972221	0	0	0.972221	0.597513	0.141766	25.8737	0	0	25.8737
LOC105375085	alpha	0.0390345	0.806295	0.15467	0	0	0.806295	0.597513	12.3422	2.36759	0	0	12.3422
LOC105375087	ductal	0	0.00799926	0.000844482	0	0.991156	0.991156	0	2.80677	0.296311	0	347.776	347.776
LOC105375091	acinar	0.945247	0.0273549	0.00190034	0.0022422	0.0232552	0.945247	446.685	12.9268	0.898024	1.05957	10.9895	446.685
LOC105375103	alpha	0	0.933244	0.0519793	0	0.0147767	0.933244	0	55.7467	3.10495	0	0.882676	55.7467
LOC105375164	beta	0	0.00805765	0.991942	0	0	0.991942	0	0.760684	93.6444	0	0	93.6444
LOC105375172	ductal	0.00146955	0.00821563	0.0281163	0.00199313	0.960205	0.960205	0.597513	3.34045	11.432	0.810401	390.417	390.417
LOC105375239	alpha	0	1	0	0	0	1	0	17.4001	0	0	0	17.4001
LOC105375247	alpha	0.00179483	0.831474	0.162699	0	0.00403229	0.831474	0.642398	297.597	58.2323	0	1.44322	297.597
LOC105375267	ductal	0	0	0	0	1	1	0	0	0	0	277.098	277.098
LOC105375448	beta	0.0721886	0.0837188	0.825301	0	0.0187916	0.825301	3.85439	4.47002	44.0655	0	1.00335	44.0655
LOC105375451	beta	0	0.144713	0.855287	0	0	0.855287	0	2.09321	12.3714	0	0	12.3714
LOC105375504	alpha	0	1	0	0	0	1	0	11.0039	0	0	0	11.0039
LOC105375586	ductal	0.0718493	0	0	0	0.928151	0.928151	2.56959	0	0	0	33.194	33.194
LOC105375628	alpha	0	0.994848	0.005152	0	0	0.994848	0	14.7433	0.0763507	0	0	14.7433
LOC105375629	alpha	0.049196	0.920386	0	0	0.0304176	0.920386	1.4276	26.7084	0	0	0.882676	26.7084
LOC105375717	alpha	0	0.827052	0.172948	0	0	0.827052	0	12.8406	2.68514	0	0	12.8406
LOC105375738	alpha	0	0.82929	0.120435	0	0.0502752	0.82929	0	23.1747	3.36559	0	1.40495	23.1747
LOC105375749	ductal	0	0.00948662	0	0	0.990513	0.990513	0	0.141766	0	0	14.802	14.802
LOC105375779	alpha	0	0.935707	0.0642926	0	0	0.935707	0	15.587	1.07098	0	0	15.587
LOC105375781	alpha	0	0.983996	0.0160038	0	0	0.983996	0	14.0833	0.229052	0	0	14.0833
LOC105375829	alpha	0	0.833875	0.116055	0.0485198	0.00155003	0.833875	0	258.804	36.0192	15.0587	0.481073	258.804
LOC105375889	beta	0	0.14063	0.85937	0	0	0.85937	0	7.61211	46.5163	0	0	46.5163
LOC105375989	alpha	0	1	0	0	0	1	0	10.5695	0	0	0	10.5695
LOC105376034	delta	0	0.00975878	0.0420463	0.948195	0	0.948195	0	0.141766	0.610806	13.7744	0	13.7744
LOC105376042	ductal	0.0239214	0.0894774	0.0336184	0	0.852983	0.852983	1.2848	4.80575	1.80561	0	45.8129	45.8129
LOC105376080	acinar	0.859324	0.0999668	0.0149365	0	0.025773	0.859324	58.8605	6.84736	1.02309	0	1.76535	58.8605
LOC105376116	ductal	0	0	0.00950669	0	0.990493	0.990493	0	0	0.215236	0	22.4252	22.4252
LOC105376183	alpha	0	0.942928	0.0149858	0.0420858	0	0.942928	0	162.436	2.58158	7.25003	0	162.436
LOC105376183-2	alpha	0	0.942928	0.0149858	0.0420858	0	0.942928	0	162.436	2.58158	7.25003	0	162.436
LOC105376186	alpha	0	1	0	0	0	1	0	14.369	0	0	0	14.369
LOC105376292	ductal	0.031035	0.0303957	0.0140539	0.00980201	0.914713	0.914713	3.3548	3.28569	1.51919	1.05957	98.8781	98.8781
LOC105376311	beta	0.0603787	0.0341506	0.905471	0	0	0.905471	1.92719	1.09003	28.9012	0	0	28.9012
LOC105376390	ductal	0	0	0	0	1	1	0	0	0	0	51.1827	51.1827
LOC105376420	alpha	0.0290573	0.961207	0.00973564	0	0	0.961207	0.642398	21.2504	0.215236	0	0	21.2504
LOC105376535	alpha	0	1	0	0	0	1	0	20.6475	0	0	0	20.6475
LOC105376571	beta	0.0478164	0.0400257	0.868357	0	0.0438008	0.868357	1.92719	1.6132	34.9983	0	1.76535	34.9983
LOC105376572	alpha	0	0.858099	0.141901	0	0	0.858099	0	11.3931	1.88403	0	0	11.3931
LOC105376617	ductal	0.0227767	0.129532	0.0157713	0.0101968	0.821723	0.821723	36.3766	206.875	25.1883	16.2853	1312.37	1312.37
LOC105376767	acinar	0.988876	0.0111245	0	0	0	0.988876	257.791	2.90004	0	0	0	257.791
LOC105376825	beta	0	0.0587675	0.936256	0	0.0049769	0.936256	0	5.68054	90.4997	0	0.481073	90.4997
LOC105376832	ductal	0	0.00482141	0	0	0.995179	0.995179	0	0.286768	0	0	59.1912	59.1912
LOC105376836	beta	0	0.0905159	0.909484	0	0	0.909484	0	8.32472	83.645	0	0	83.645
LOC105376933	alpha	0	1	0	0	0	1	0	15.7363	0	0	0	15.7363
LOC105377013	alpha	0	0.938564	0.0614363	0	0	0.938564	0	11.084	0.725534	0	0	11.084
LOC105377111	beta	0	0	1	0	0	1	0	0	14.2012	0	0	14.2012
LOC105377137	ductal	0.0210103	0.0308688	0.0217639	0.0215105	0.904846	0.904846	1.23991	1.82171	1.28439	1.26943	53.3991	53.3991
LOC105377166	alpha	0	1	0	0	0	1	0	10.5386	0	0	0	10.5386
LOC105377174	alpha	0	0.939517	0.0604825	0	0	0.939517	0	14.633	0.942017	0	0	14.633
LOC105377271	ductal	0.0187073	0.0193017	0.0125424	0.0249701	0.924478	0.924478	20.8424	21.5046	13.9739	27.8199	1029.99	1029.99
LOC105377282	alpha	0	0.993095	0.00690475	0	0	0.993095	0	21.9627	0.152701	0	0	21.9627
LOC105377319	acinar	0.821041	0.178959	0	0	0	0.821041	25.3281	5.52069	0	0	0	25.3281
LOC105377335	beta	0	0.0852922	0.914708	0	0	0.914708	0	2.04358	21.9162	0	0	21.9162
LOC105377357	delta	0	0.102787	0	0.897213	0	0.897213	0	2.76025	0	24.094	0	24.094
LOC105377395	alpha	0	1	0	0	0	1	0	10.746	0	0	0	10.746
LOC105377405	acinar	0.844994	0.0294532	0.0177797	0	0.107774	0.844994	19.1822	0.668615	0.403617	0	2.44657	19.1822
LOC105377425	alpha	0.0340743	0.836404	0.0827021	0	0.0468192	0.836404	0.642398	15.7686	1.55917	0	0.882676	15.7686
LOC105377548	delta	0.0112447	0.0579172	0.0448837	0.872664	0.0132903	0.872664	2.07	10.6618	8.26247	160.646	2.44657	160.646
LOC105377555	alpha	0	1	0	0	0	1	0	23.4379	0	0	0	23.4379
LOC105377559	beta	0	0.168572	0.831428	0	0	0.831428	0	4.13559	20.3975	0	0	20.3975
LOC105377560	beta	0	0	1	0	0	1	0	0	58.7097	0	0	58.7097
LOC105377571	alpha	0	0.87682	0.0359202	0.08726	0	0.87682	0	63.8817	2.61701	6.35742	0	63.8817
LOC105377609	alpha	0	0.872066	0.127934	0	0	0.872066	0	31.8321	4.66984	0	0	31.8321
LOC105377609-2	alpha	0	0.872066	0.127934	0	0	0.872066	0	31.8321	4.66984	0	0	31.8321
LOC105377659	acinar	0.825896	0.0488989	0.0668258	0.00330285	0.0550763	0.825896	264.951	15.687	21.438	1.05957	17.6687	264.951
LOC105377697	alpha	0.0307444	0.899879	0.0425031	0	0.026873	0.899879	0.597513	17.489	0.826041	0	0.522273	17.489
LOC105377714	beta	0	0.0605394	0.939461	0	0	0.939461	0	2.15888	33.5018	0	0	33.5018
LOC105377742	ductal	0	0.0408736	0.0128195	0	0.946307	0.946307	0	0.686255	0.215236	0	15.8882	15.8882
LOC105377858	delta	0.0203504	0.0790577	0.047399	0.812231	0.0409615	0.812231	1.19503	4.64247	2.78339	47.6963	2.40537	47.6963
LOC105377873	alpha	0	0.854096	0.145904	0	0	0.854096	0	13.8595	2.36759	0	0	13.8595
LOC105377944	beta	0	0.163158	0.836842	0	0	0.836842	0	4.52956	23.2323	0	0	23.2323
LOC105377945	alpha	0	0.877582	0.0727591	0.0496584	0	0.877582	0	18.7251	1.55248	1.05957	0	18.7251
LOC105378067	alpha	0	0.828411	0.114721	0.0380921	0.018776	0.828411	0	23.0431	3.19108	1.05957	0.522273	23.0431
LOC105378088	ductal	0	0	0	0	1	1	0	0	0	0	159.486	159.486
LOC105378095	alpha	0.06338	0.818634	0.0843231	0.0336632	0	0.818634	2.39005	30.8706	3.17982	1.26943	0	30.8706
LOC105378184	alpha	0	0.973416	0.0265836	0	0	0.973416	0	15.7626	0.430471	0	0	15.7626
LOC105378184-2	alpha	0	0.973416	0.0265836	0	0	0.973416	0	15.7626	0.430471	0	0	15.7626
LOC105378230	acinar	0.95049	0.0495103	0	0	0	0.95049	25.0535	1.30502	0	0	0	25.0535
LOC105378313	alpha	0.0344256	0.8707	0.0454139	0.049461	0	0.8707	3.16711	80.1031	4.17801	4.55034	0	80.1031
LOC105378314	alpha	0	0.823834	0.119573	0	0.0565931	0.823834	0	86.4122	12.5421	0	5.93607	86.4122
LOC105378367	acinar	0.984145	0.00136285	0.0135934	0	0.000898381	0.984145	526.999	0.729789	7.27913	0	0.481073	526.999
LOC105378379	acinar	1	0	0	0	0	1	32.8632	0	0	0	0	32.8632
LOC105378449	alpha	0	1	0	0	0	1	0	216.609	0	0	0	216.609
LOC105378519	acinar	0.912895	0.0871055	0	0	0	0.912895	14.7752	1.4098	0	0	0	14.7752
LOC105378605	ductal	0.148318	0.0182263	0.0094855	0	0.82397	0.82397	12.848	1.57884	0.821674	0	71.3757	71.3757
LOC105378621	ductal	0	0.0134334	0.0466696	0	0.939897	0.939897	0	0.400336	1.39083	0	28.0104	28.0104
LOC105378678	ductal	0.00171649	0.000620179	0.00030826	0	0.997355	0.997355	0.597513	0.215885	0.107306	0	347.181	347.181
LOC105378709	alpha	0	1	0	0	0	1	0	12.7201	0	0	0	12.7201
LOC105378726	acinar	0.897695	0.0823117	0.0133332	0	0.00666002	0.897695	64.8432	5.94562	0.963095	0	0.481073	64.8432
LOC105378838	alpha	0	0.983754	0.0162455	0	0	0.983754	0	13.0337	0.215236	0	0	13.0337
LOC105378901	beta	0	0.055759	0.944241	0	0	0.944241	0	1.35956	23.0233	0	0	23.0233
LOC105378927	acinar	1	0	0	0	0	1	40.0334	0	0	0	0	40.0334
LOC105379025	beta	0	0.165029	0.834971	0	0	0.834971	0	16.5452	83.7114	0	0	83.7114
LOC105379064	alpha	0	1	0	0	0	1	0	10.6406	0	0	0	10.6406
LOC105379091	alpha	0.048416	0.814299	0.0265684	0.110717	0	0.814299	4.64774	78.1694	2.55046	10.6284	0	78.1694
LOC105379114	alpha	0	1	0	0	0	1	0	13.7782	0	0	0	13.7782
LOC105379169	acinar	0.921351	0.0730947	0.00555476	0	0	0.921351	25.3281	2.00939	0.152701	0	0	25.3281
LOC105379330	acinar	0.966088	0	0	0	0.0339121	0.966088	13.7048	0	0	0	0.481073	13.7048
LOC105379461	ductal	0.0695	0.0037538	0.000611521	0	0.926135	0.926135	93.8096	5.06679	0.825418	0	1250.08	1250.08
LOC105379565	alpha	0	1	0	0	0	1	0	15.652	0	0	0	15.652
LOC105379613	acinar	1	0	0	0	0	1	32.8632	0	0	0	0	32.8632
LOC105379613-2	acinar	1	0	0	0	0	1	32.8632	0	0	0	0	32.8632
LOC105379749	acinar	1	0	0	0	0	1	110.54	0	0	0	0	110.54
LOC105379882	alpha	0	0.89685	0.0113132	0	0.0918372	0.89685	0	23.4899	0.296311	0	2.40537	23.4899
LOC107983989	beta	0	0.100242	0.899758	0	0	0.899758	0	1.26775	11.3791	0	0	11.3791
LOC107983990	ductal	0	0.0422304	0.0234372	0	0.934332	0.934332	0	32.1244	17.8285	0	710.74	710.74
LOC107984019	acinar	0.986246	0.013754	0	0	0	0.986246	30.7285	0.428534	0	0	0	30.7285
LOC107984040	alpha	0	0.898029	0.0633752	0	0.0385955	0.898029	0	33.5804	2.36982	0	1.44322	33.5804
LOC107984104	ductal	0.0131432	0.0787128	0.0669098	0	0.841234	0.841234	2.02512	12.1281	10.3095	0	129.618	129.618
LOC107984143	ductal	0.020074	0.101979	0.00244902	0	0.875498	0.875498	2.39005	12.1418	0.291586	0	104.239	104.239
LOC107984211	ductal	0	0.00256097	0.0107056	0	0.986733	0.986733	0	0.0708828	0.296311	0	27.3109	27.3109
LOC107984212	alpha	0.0126363	0.929918	0.0260852	0.0313605	0	0.929918	1.23991	91.2461	2.55956	3.07718	0	91.2461
LOC107984234	ductal	0.0159909	0.0288831	0.013948	0.0154596	0.925718	0.925718	33.1354	59.8498	28.9022	32.0345	1918.22	1918.22
LOC107984245	acinar	0.976858	0.0202	0.00040298	0	0.00253911	0.976858	370.161	7.65441	0.152701	0	0.962146	370.161
LOC107984255	alpha	0	0.892456	0.0326316	0	0.0749122	0.892456	0	35.2683	1.28954	0	2.9604	35.2683
LOC107984282	acinar	0.867819	0.0531064	0.00312109	0	0.0759539	0.867819	29.8364	1.82585	0.107306	0	2.61136	29.8364
LOC107984361	alpha	0.0323982	0.874064	0.0935377	0	0	0.874064	0.642398	17.3311	1.85468	0	0	17.3311
LOC107984408	alpha	0	1	0	0	0	1	0	16.2679	0	0	0	16.2679
LOC107984420	alpha	0	0.864858	0.135142	0	0	0.864858	0	14.2571	2.22782	0	0	14.2571
LOC107984428	acinar	0.863794	0.00078024	0.135426	0	0	0.863794	78.4735	0.0708828	12.3031	0	0	78.4735
LOC107984445	beta	0	0.118903	0.881097	0	0	0.881097	0	4.21567	31.239	0	0	31.239
LOC107984450	alpha	0.0131506	0.881212	0.0719558	0.0289206	0.00476137	0.881212	6.42398	430.466	35.1499	14.1275	2.3259	430.466
LOC107984499	alpha	0.0122261	0.953577	0.0107323	0.00339329	0.020071	0.953577	3.81766	297.759	3.3512	1.05957	6.26727	297.759
LOC107984704	acinar	0.925601	0.027635	0	0	0.0467644	0.925601	10.3373	0.308633	0	0	0.522273	10.3373
LOC107984731	beta	0	0.156817	0.843183	0	0	0.843183	0	4.3724	23.5098	0	0	23.5098
LOC107984755	ductal	0.00996412	0.11152	0.0395045	0	0.839012	0.839012	0.597513	6.68745	2.36895	0	50.3126	50.3126
LOC107984827	alpha	0	0.833157	0.166843	0	0	0.833157	0	17.9264	3.58982	0	0	17.9264
LOC107984888	alpha	0	0.972112	0.0278878	0	0	0.972112	0	14.0693	0.403617	0	0	14.0693
LOC107984911	ductal	0	0	0	0	1	1	0	0	0	0	11.49	11.49
LOC107984934	beta	0	0.0021859	0.997814	0	0	0.997814	0	0.116804	53.3185	0	0	53.3185
LOC107984997	acinar	1	0	0	0	0	1	25.5893	0	0	0	0	25.5893
LOC107985075	beta	0	0.011766	0.988234	0	0	0.988234	0	0.499416	41.9463	0	0	41.9463
LOC107985153	alpha	0.0123582	0.854963	0.068542	0.0335226	0.0306145	0.854963	0.597513	41.337	3.31397	1.6208	1.4802	41.337
LOC107985165	beta	0	0	1	0	0	1	0	0	10.7822	0	0	10.7822
LOC107985223	alpha	0	1	0	0	0	1	0	52.2894	0	0	0	52.2894
LOC107985244	acinar	0.847946	0.00985527	0.014469	0.0114351	0.116295	0.847946	295.803	3.43798	5.04745	3.98911	40.5691	295.803
LOC107985279	alpha	0	0.830952	0.169048	0	0	0.830952	0	10.3717	2.11	0	0	10.3717
LOC107985309	alpha	0	0.948405	0.0515947	0	0	0.948405	0	11.5313	0.627321	0	0	11.5313
LOC107985363	alpha	0	0.811335	0.176973	0.00829187	0.00340055	0.811335	0	477.769	104.213	4.88281	2.00247	477.769
LOC107985401	beta	0	0	1	0	0	1	0	0	33.8987	0	0	33.8987
LOC107985550	acinar	0.86089	0.131637	0	0	0.00747263	0.86089	55.4224	8.47454	0	0	0.481073	55.4224
LOC107985674	alpha	0	0.868651	0.0904301	0.040919	0	0.868651	0	17.2036	1.79097	0.810401	0	17.2036
LOC107985705	beta	0	0	1	0	0	1	0	0	45.7793	0	0	45.7793
LOC107985728	beta	0	0	0.925008	0.00883146	0.0661603	0.925008	0	0	221.959	2.11914	15.8754	221.959
LOC107985841	alpha	0	1	0	0	0	1	0	19.0214	0	0	0	19.0214
LOC107985847	alpha	0	0.943338	0.0116597	0	0.0450018	0.943338	0	30.2531	0.37393	0	1.44322	30.2531
LOC107985854	alpha	0	0.971903	0.0256679	0	0.00242946	0.971903	0	208.934	5.51794	0	0.522273	208.934
LOC107985869	alpha	0	0.910138	0.041547	0.0405436	0.00777188	0.910138	0	385.051	17.5773	17.1527	3.28804	385.051
LOC107985895	acinar	0.813192	0.00109578	0	0	0.185713	0.813192	212.813	0.286768	0	0	48.6012	212.813
LOC107985900	alpha	0	0.891464	0.103888	0	0.00464745	0.891464	0	92.2784	10.7538	0	0.481073	92.2784
LOC107985902	acinar	1	0	0	0	0	1	11.8914	0	0	0	0	11.8914
LOC107985904	beta	0	0.149662	0.850338	0	0	0.850338	0	15.6687	89.025	0	0	89.025
LOC107985908	beta	0	0	1	0	0	1	0	0	10.4792	0	0	10.4792
LOC107985985	alpha	0	0.926042	0.0739581	0	0	0.926042	0	40.4107	3.22739	0	0	40.4107
LOC107985999	beta	0.0138507	0.064663	0.846499	0.0294262	0.0455611	0.846499	0.597513	2.78954	36.5177	1.26943	1.96549	36.5177
LOC107986019	beta	0	0.0176436	0.982356	0	0	0.982356	0	0.931186	51.8463	0	0	51.8463
LOC107986028	alpha	0.0206274	0.86077	0.034781	0.0699306	0.0138911	0.86077	5.24526	218.881	8.84431	17.7823	3.53231	218.881
LOC107986082	ductal	0.00304969	0.00399614	0.000389692	0	0.992564	0.992564	0.597513	0.782948	0.0763507	0	194.469	194.469
LOC107986103	delta	0.0360579	0.0396984	0.0160442	0.892515	0.0156844	0.892515	13.8109	15.2053	6.14524	341.85	6.00741	341.85
LOC107986105	alpha	0	0.902478	0	0	0.0975217	0.902478	0	13.3557	0	0	1.44322	13.3557
LOC107986141	alpha	0	1	0	0	0	1	0	69.214	0	0	0	69.214
LOC107986166	alpha	0.0243473	0.975653	0	0	0	0.975653	0.642398	25.7424	0	0	0	25.7424
LOC107986170	ductal	0.101609	0.000627278	6.92829e-05	0	0.897694	0.897694	472.119	2.9146	0.321918	0	4171.07	4171.07
LOC107986175	alpha	0	0.92156	0.0535215	0	0.0249181	0.92156	0	19.3156	1.12179	0	0.522273	19.3156
LOC107986197	acinar	0.850899	0.0247881	0.0234159	0.0316009	0.069296	0.850899	289.474	8.43286	7.96604	10.7505	23.5743	289.474
LOC107986260	alpha	0	0.834863	0.165137	0	0	0.834863	0	11.9143	2.35666	0	0	11.9143
LOC107986357	beta	0	0.116818	0.883182	0	0	0.883182	0	10.0239	75.784	0	0	75.784
LOC107986358-2	beta	0.00803802	0.143853	0.839757	0	0.00835199	0.839757	1.92719	34.4901	201.34	0	2.00247	201.34
LOC107986362	alpha	0	0.807361	0.0284029	0.122517	0.0417195	0.807361	0	55.8588	1.96511	8.47657	2.88644	55.8588
LOC107986398	alpha	0	1	0	0	0	1	0	10.0919	0	0	0	10.0919
LOC107986399	alpha	0.0383584	0.916708	0.0449331	0	0	0.916708	0.597513	14.2797	0.699927	0	0	14.2797
LOC107986423	alpha	0.0441392	0.955861	0	0	0	0.955861	0.597513	12.9395	0	0	0	12.9395
LOC107986451	beta	0	0.0163719	0.927665	0.0559626	0	0.927665	0	0.450116	25.5045	1.53859	0	25.5045
LOC107986547	ductal	0.106483	0	0	0	0.893517	0.893517	2.98757	0	0	0	25.0691	25.0691
LOC107986600	alpha	0	0.939485	0	0.0605147	0	0.939485	0	25.1628	0	1.6208	0	25.1628
LOC107986617	alpha	0	1	0	0	0	1	0	42.8825	0	0	0	42.8825
LOC107986629	delta	0	0.0261364	0.0812356	0.892628	0	0.892628	0	1.40966	4.3814	48.1434	0	48.1434
LOC107986630	alpha	0	0.955603	0.0265865	0	0.0178107	0.955603	0	25.8112	0.718112	0	0.481073	25.8112
LOC107986764	alpha	0	1	0	0	0	1	0	22.0072	0	0	0	22.0072
LOC107986812	alpha	0	0.97999	0.0200104	0	0	0.97999	0	48.2264	0.984736	0	0	48.2264
LOC107986855	acinar	1	0	0	0	0	1	14.1328	0	0	0	0	14.1328
LOC107986855-2	acinar	1	0	0	0	0	1	136.874	0	0	0	0	136.874
LOC107986868	beta	0	0	1	0	0	1	0	0	10.476	0	0	10.476
LOC107986874	acinar	0.928008	0.00230845	0.0236998	0	0.0459842	0.928008	315.742	0.78542	8.06353	0	15.6455	315.742
LOC107986882	beta	0	0	1	0	0	1	0	0	42.0346	0	0	42.0346
LOC107986898	acinar	1	0	0	0	0	1	18.6295	0	0	0	0	18.6295
LOC107986924	delta	0.00933522	0.0891391	0.0368236	0.836718	0.0279841	0.836718	4.28281	40.8952	16.8939	383.869	12.8385	383.869
LOC107986929	acinar	0.903786	0	0	0	0.0962142	0.903786	13.5568	0	0	0	1.44322	13.5568
LOC107986961	ductal	0.0520917	0	0	0	0.947908	0.947908	1.4276	0	0	0	25.978	25.978
LOC107986962	ductal	0	0	0	0	1	1	0	0	0	0	38.743	38.743
LOC107986984	beta	0	0.0022379	0.997762	0	0	0.997762	0	0.0708828	31.603	0	0	31.603
LOC107987060	alpha	0.015297	0.84096	0.132288	0	0.0114555	0.84096	0.642398	35.3161	5.55542	0	0.481073	35.3161
LOC107987079	beta	0	0	0.942497	0.0575027	0	0.942497	0	0	400.385	24.4279	0	400.385
LOC107987423	ductal	0.0744769	0.000228585	0	0	0.925294	0.925294	47.5375	0.145902	0	0	590.601	590.601
LOC108783645	alpha	0	0.991237	0.00876325	0	0	0.991237	0	24.2754	0.214612	0	0	24.2754
LOC112267870	ductal	0.00224276	0.0518218	0.0221654	0	0.92377	0.92377	0.597513	13.8063	5.90526	0	246.109	246.109
LOC112267875	beta	0.00214491	0.109653	0.887369	0	0.000832203	0.887369	1.23991	63.3876	512.963	0	0.481073	512.963
LOC112267876	ductal	0.0721945	0.000807585	0.00118926	0	0.925809	0.925809	72.7338	0.813618	1.19814	0	932.725	932.725
LOC112267901	beta	0	0.109791	0.890209	0	0	0.890209	0	2.0303	16.4621	0	0	16.4621
LOC112267902-3	acinar	0.825535	0.0169738	0.157491	0	0	0.825535	11.5632	0.23775	2.20595	0	0	11.5632
LOC112267915	ductal	0.0538283	0.000326572	0.00475996	0	0.941085	0.941085	24.7306	0.150039	2.18689	0	432.368	432.368
LOC112267951	alpha	0	1	0	0	0	1	0	14.2255	0	0	0	14.2255
LOC112267955	alpha	0	0.957271	0.0427293	0	0	0.957271	0	15.0849	0.67334	0	0	15.0849
LOC112267956	alpha	0.0139578	0.900415	0.0856267	0	0	0.900415	0.597513	38.5455	3.66555	0	0	38.5455
LOC112267966	delta	0	0.0031284	0	0.996872	0	0.996872	0	0.354555	0	112.98	0	112.98
LOC112267988	beta	0.0563784	0.110529	0.833093	0	0	0.833093	7.17016	14.057	105.952	0	0	105.952
LOC112267988-2	beta	0.0240019	0.018305	0.938399	0.0117877	0.00750605	0.938399	18.0937	13.7991	707.405	8.88604	5.65838	707.405
LOC112268067	ductal	0.0369449	0.00141444	0	0	0.961641	0.961641	2.07	0.07925	0	0	53.8802	53.8802
LOC112268088	ductal	0	0.00835774	0.00460528	0	0.987037	0.987037	0	1.94741	1.07306	0	229.986	229.986
LOC112268116	alpha	0.0427285	0.957272	0	0	0	0.957272	0.597513	13.3865	0	0	0	13.3865
LOC112268127	ductal	0.13445	0.00288676	0.0011057	0	0.861558	0.861558	45.4688	0.976259	0.37393	0	291.366	291.366
LOC112268153	acinar	0.872656	0.0421878	0.0450535	0.0192725	0.0208298	0.872656	316.124	15.2827	16.3208	6.98155	7.54569	316.124
LOC112268221	beta	0	0	1	0	0	1	0	0	16.5076	0	0	16.5076
LOC112268237	acinar	0.972487	0.0192423	0.00827031	0	0	0.972487	43.9696	0.870013	0.37393	0	0	43.9696
LOC112268267	ductal	0.0402256	0.115627	0.00264456	0	0.841503	0.841503	17.0632	49.0475	1.12179	0	356.955	356.955
LOC112268268	alpha	0	0.994488	0.00551176	0	0	0.994488	0	38.7225	0.214612	0	0	38.7225
LOC112268312	ductal	0.0500044	0.0216812	0.00511716	0	0.923197	0.923197	11.3528	4.9224	1.16178	0	209.598	209.598
LOC112268313	acinar	0.987226	0.0127741	0	0	0	0.987226	100.856	1.30502	0	0	0	100.856
LOC112268379	beta	0.00971031	0.0157268	0.908815	0.019242	0.0465058	0.908815	22.9019	37.092	2143.45	45.3824	109.685	2143.45
LOC112268402	alpha	0	0.823609	0.176391	0	0	0.823609	0	39.5906	8.47903	0	0	39.5906
LOC112268439	beta	0	0.0213945	0.978605	0	0	0.978605	0	0.322489	14.7509	0	0	14.7509
LOC154761	beta	0	0.0105077	0.977437	0	0.0120553	0.977437	0	15.1921	1413.18	0	17.4296	1413.18
LOC285095	acinar	0.943855	0.0038806	0.0201983	0	0.0320656	0.943855	155.765	0.640418	3.33334	0	5.2918	155.765
LOC285804	acinar	0.996906	0.00309363	0	0	0	0.996906	22.8416	0.0708828	0	0	0	22.8416
LOC340090	alpha	0	0.874271	0.125729	0	0	0.874271	0	27.6797	3.98061	0	0	27.6797
LOC388780	ductal	0	0.126215	0	0	0.873785	0.873785	0	3.16848	0	0	21.9355	21.9355
LOC389199	ductal	0.0704682	0.00688771	0.012692	0	0.909952	0.909952	1.19503	0.116804	0.215236	0	15.4313	15.4313
LOC392232	acinar	0.970975	0	0.0171209	0	0.0119042	0.970975	42.5994	0	0.751141	0	0.522273	42.5994
LOC440313	ductal	0	0	0	0	1	1	0	0	0	0	21.1715	21.1715
LOC613038	ductal	0.0227764	0.0367586	0.101388	0	0.839077	0.839077	4.78011	7.71456	21.2784	0	176.098	176.098
LOC643327	acinar	0.845316	0.067701	0.0155258	0	0.0714566	0.845316	16.1329	1.29207	0.296311	0	1.36375	16.1329
LOC650226	acinar	0.9058	0.0175738	0.00280969	0	0.0738162	0.9058	49.2287	0.955106	0.152701	0	4.01178	49.2287
LOC729966	acinar	1	0	0	0	0	1	40.4711	0	0	0	0	40.4711
LOC90246	acinar	0.989463	0.00712138	0.00341524	0	0	0.989463	108.335	0.779711	0.37393	0	0	108.335
LOC91370	ductal	0.062277	0	0	0	0.937723	0.937723	1.2848	0	0	0	19.3456	19.3456
LOC91450	alpha	0	1	0	0	0	1	0	14.8114	0	0	0	14.8114
LOXL4	alpha	0.00407545	0.932132	0.00267713	0.0045782	0.0565369	0.932132	140.685	32177.3	92.415	158.04	1951.66	32177.3
LPAR3	acinar	0.853582	0.0511757	0.0401993	0.0379549	0.0170878	0.853582	958.275	57.4525	45.1298	42.6101	19.1837	958.275
LRFN2	beta	0.0547008	0.0561129	0.804473	0.0500531	0.0346602	0.804473	76.4249	78.3979	1123.97	69.9315	48.4253	1123.97
LRFN5	delta	0.00314372	0.00332187	0.00793243	0.985059	0.000543257	0.985059	17.1312	18.102	43.2266	5367.93	2.9604	5367.93
LRRC32	beta	0	0.060441	0.939559	0	0	0.939559	0	3.34026	51.9245	0	0	51.9245
LRRC43	alpha	0	0.88772	0.11228	0	0	0.88772	0	56.9901	7.20821	0	0	56.9901
LRRC4C	delta	0.0259122	0.0164811	0.0149313	0.933715	0.00896016	0.933715	21.3245	13.5631	12.2877	768.402	7.37378	768.402
LRRD1	beta	0	0.18038	0.81962	0	0	0.81962	0	6.2909	28.5849	0	0	28.5849
LRRN4	ductal	0.0582597	0.00745346	0.00326088	0	0.931026	0.931026	21.9593	2.80937	1.2291	0	350.924	350.924
LRRTM3	beta	0	0.00178275	0.995238	0.00297946	0	0.995238	0	4.82359	2692.81	8.06152	0	2692.81
LTA	alpha	0	0.979623	0	0	0.0203766	0.979623	0	23.128	0	0	0.481073	23.128
LTBP1	ductal	0.153336	0.0150779	0.0274184	0	0.804168	0.804168	585.011	57.5255	104.608	0	3068.08	3068.08
LY6H	delta	0.000564346	0.0310032	0.000144225	0.968288	0	0.968288	0.597513	32.8253	0.152701	1025.2	0	1025.2
LYPD1	ductal	0.0832084	0.0101206	0.0136491	0.00503142	0.887991	0.887991	573.382	69.74	94.0547	34.6711	6119.07	6119.07
LYPLAL1-AS1	acinar	0.985531	0.0116266	0	0	0.00284245	0.985531	166.797	1.96775	0	0	0.481073	166.797
LYVE1	acinar	0.899441	0.100559	0	0	0	0.899441	11.9181	1.33247	0	0	0	11.9181
MAFA	beta	0.00134721	0.00561374	0.989101	0.00339529	0.000542338	0.989101	1.19503	4.97959	877.368	3.01175	0.481073	877.368
MAFA-AS1	beta	0	0.0101602	0.98984	0	0	0.98984	0	0.145002	14.1266	0	0	14.1266
MAGEE2	beta	0	0.0448795	0.955121	0	0	0.955121	0	3.91506	83.3199	0	0	83.3199
MAJIN	alpha	0.10611	0.880828	0.00238201	0	0.010679	0.880828	4.78011	39.6799	0.107306	0	0.481073	39.6799
MALL	ductal	0.102481	0.0192277	0.0156164	0.0151589	0.847516	0.847516	1761.27	330.456	268.39	260.526	14565.8	14565.8
MANCR	ductal	0.0161805	0.0436633	0.0369398	0.0323927	0.870824	0.870824	5.60204	15.1172	12.7894	11.215	301.498	301.498
MAPK10-AS1	alpha	0	0.925567	0.0744325	0	0	0.925567	0	34.9568	2.81116	0	0	34.9568
MAPK15	ductal	0.0156805	0.00269628	0	0	0.981623	0.981623	1.2848	0.220922	0	0	80.43	80.43
MAPT	beta	0.0245247	0.0797185	0.846941	0.0361506	0.0126649	0.846941	48.7994	158.625	1685.25	71.9329	25.2007	1685.25
MAPT-IT1	beta	0	0	1	0	0	1	0	0	11.9579	0	0	11.9579
MARCHF11	alpha	0	1	0	0	0	1	0	22.2469	0	0	0	22.2469
MATN4	acinar	1	0	0	0	0	1	27.6231	0	0	0	0	27.6231
MDGA1	alpha	0.0759906	0.820471	0.0819696	0.0215686	0	0.820471	2.8552	30.8277	3.07985	0.810401	0	30.8277
MECOM	acinar	0.913269	0.0696236	0.00691974	0.00713553	0.0030526	0.913269	6541.02	498.659	49.5606	51.1062	21.8634	6541.02
MECOM-AS1	acinar	1	0	0	0	0	1	14.5407	0	0	0	0	14.5407
MEDAG	ductal	0	0.00225215	0.153372	0	0.844376	0.844376	0	0.196054	13.3514	0	73.5048	73.5048
MEI1	alpha	0	1	0	0	0	1	0	11.3512	0	0	0	11.3512
MESP2	ductal	0	0.00188957	0	0	0.99811	0.99811	0	0.0708828	0	0	37.4418	37.4418
MFRP	ductal	0	0	0	0	1	1	0	0	0	0	10.9677	10.9677
MGAM2	ductal	0.0237906	0.0738775	0.00787853	0.0195536	0.8749	0.8749	161.884	502.704	53.6099	133.054	5953.3	5953.3
MGC12916	alpha	0	0.985011	0.0149892	0	0	0.985011	0	176.289	2.68265	0	0	176.289
MGC16025	alpha	0	0.886358	0.113642	0	0	0.886358	0	22.6346	2.90205	0	0	22.6346
MGST1	acinar	0.966907	0.0140088	0.00114924	0.000376542	0.0175585	0.966907	36929.4	535.043	43.8935	14.3814	670.618	36929.4
MICALCL	beta	0	0.138396	0.861604	0	0	0.861604	0	4.03295	25.1078	0	0	25.1078
MIR12136	acinar	1	0	0	0	0	1	11052.5	0	0	0	0	11052.5
MIR1248	acinar	1	0	0	0	0	1	23.7687	0	0	0	0	23.7687
MIR1282	acinar	1	0	0	0	0	1	11.7643	0	0	0	0	11.7643
MIR155HG	ductal	0.0469427	0.0808718	0	0	0.872185	0.872185	1.19503	2.05876	0	0	22.2033	22.2033
MIR217HG	acinar	0.969429	0	0	0.0299116	0.000659349	0.969429	707.314	0	0	21.8241	0.481073	707.314
MIR3064	acinar	1	0	0	0	0	1	94.1144	0	0	0	0	94.1144
MIR3142HG	acinar	0.984971	0	0.001629	0	0.0133998	0.984971	64.8822	0	0.107306	0	0.882676	64.8822
MIR3929	acinar	1	0	0	0	0	1	10.9208	0	0	0	0	10.9208
MIR4263	acinar	1	0	0	0	0	1	11.7643	0	0	0	0	11.7643
MIR5047	acinar	1	0	0	0	0	1	58.8215	0	0	0	0	58.8215
MIR548AA2	acinar	1	0	0	0	0	1	11.7643	0	0	0	0	11.7643
MIR548D2	acinar	1	0	0	0	0	1	11.7643	0	0	0	0	11.7643
MIR6758	acinar	1	0	0	0	0	1	11.7643	0	0	0	0	11.7643
MIR9-3HG	beta	0	0.00672953	0.99327	0	0	0.99327	0	0.571199	84.3083	0	0	84.3083
MLIP	alpha	0.00116527	0.875476	0.0995961	0.0227817	0.000981395	0.875476	5.00453	3759.95	427.741	97.8417	4.21485	3759.95
MMP14	ductal	0.0767008	0.00270777	0.0148941	0	0.905697	0.905697	72.4486	2.55766	14.0684	0	855.487	855.487
MMP26	alpha	0	0.994409	0.00559136	0	0	0.994409	0	57.2522	0.321918	0	0	57.2522
MMP28	ductal	0.0127735	0.020328	0.00688633	0	0.960012	0.960012	1.79254	2.85267	0.966377	0	134.721	134.721
MMP7	ductal	0.023609	0.00150468	0.00059022	8.8225e-06	0.974287	0.974287	6505.89	414.642	162.646	2.4312	268483	268483
MRC1	alpha	0	0.820887	0.0109848	0.167366	0.000762066	0.820887	0	9200.91	123.123	1875.92	8.54161	9200.91
MRGPRE	beta	0	0.187286	0.812714	0	0	0.812714	0	3.16558	13.7368	0	0	13.7368
MRPL23-AS1	beta	0.157286	0	0.842714	0	0	0.842714	2.39005	0	12.8056	0	0	12.8056
MSC	acinar	0.947447	0.000863911	0.0130331	0	0.0386556	0.947447	2098.81	1.91376	28.8714	0	85.631	2098.81
MSH4	alpha	0	0.845313	0	0	0.154687	0.845313	0	18.6275	0	0	3.40871	18.6275
MSLN	ductal	0	0	0	0	1	1	0	0	0	0	11.0647	11.0647
MSMB	alpha	0	0.997575	0.00242512	0	0	0.997575	0	119.687	0.290962	0	0	119.687
MSX2	acinar	0.847777	0	0	0	0.152223	0.847777	23.2696	0	0	0	4.17818	23.2696
MT1A	acinar	0.940374	0.00889865	0.0329204	0	0.0178075	0.940374	1168.6	11.0584	40.9102	0	22.1294	1168.6
MT1B	acinar	0.875243	0.0194025	0.0358085	0.00487505	0.0646707	0.875243	276.231	6.12353	11.3013	1.53859	20.4104	276.231
MT1G	acinar	0.935273	0.00575344	0.0020308	0.00134373	0.0555993	0.935273	80118.5	492.858	173.965	115.108	4762.82	80118.5
MT1H	acinar	0.980641	0.00199792	0.00170504	0	0.0156559	0.980641	6094.46	12.4166	10.5965	0	97.2979	6094.46
MT1JP	acinar	0.828229	0.0251838	0.0168813	0.0581868	0.0715188	0.828229	89.01	2.70651	1.81423	6.25335	7.68615	89.01
MT1M	acinar	0.839684	0.0100779	0.0141887	0.000275326	0.135774	0.839684	3231.46	38.784	54.6041	1.05957	522.515	3231.46
MT2A	acinar	0.803891	0.0275803	0.0661351	0.0274938	0.0748994	0.803891	112382	3855.66	9245.52	3843.56	10470.7	112382
MTUS2-AS1	beta	0	0.126984	0.873016	0	0	0.873016	0	3.05011	20.9695	0	0	20.9695
MTVR2	alpha	0.141471	0.823101	0.00826352	0	0.0271645	0.823101	7.70878	44.8509	0.450281	0	1.4802	44.8509
MUC1	acinar	0.823257	0.0169894	0.000433935	0.00915973	0.15016	0.823257	21269.2	438.928	11.2109	236.645	3879.46	21269.2
MUC12	beta	0.0194529	0.138308	0.813104	0	0.0291353	0.813104	0.642398	4.56738	26.8514	0	0.962146	26.8514
MUC15	ductal	0.00651165	0.00847182	0.00593105	0.00866603	0.970419	0.970419	7.48435	9.73733	6.81702	9.96055	1115.38	1115.38
MUC16	ductal	0	0.00122457	0.00356744	0	0.995208	0.995208	0	0.917476	2.6728	0	745.631	745.631
MUC17	beta	0	0.0315401	0.96846	0	0	0.96846	0	0.329453	10.1161	0	0	10.1161
MUC20	ductal	0.0606587	0.0123197	0.006377	0.00618762	0.914457	0.914457	392.557	79.7279	41.2692	40.0436	5917.97	5917.97
MUC20-3	ductal	0.0716632	0.0177393	0.00739353	0.0112891	0.891915	0.891915	804.573	199.162	83.0082	126.744	10013.7	10013.7
MUC20-7	ductal	0.10685	0.0106108	0.00992467	0.00823934	0.864375	0.864375	403.926	40.1121	37.5184	31.1473	3267.61	3267.61
MUC20-8	ductal	0.0378991	0.0182576	0.0230089	0.00708318	0.913751	0.913751	81.5066	39.2651	49.4834	15.2332	1965.13	1965.13
MUC4	ductal	0	0.100711	0.0953028	0	0.803986	0.803986	0	6.58551	6.23185	0	52.5727	52.5727
MUC6	ductal	0.00743963	0.00255047	0.00445799	0	0.985552	0.985552	42.0585	14.4186	25.2024	0	5571.63	5571.63
MXRA5	acinar	0.870242	0.00296639	0.00218075	0.000688389	0.123923	0.870242	1604.78	5.47022	4.02144	1.26943	228.522	1604.78
MXRA8	ductal	0	0.020941	0.0521661	0.0244233	0.90247	0.90247	0	2.08456	5.19285	2.4312	89.8359	89.8359
MYB	acinar	0.917953	0.0820473	0	0	0	0.917953	26.8292	2.39801	0	0	0	26.8292
MYBL2	acinar	0.998136	0.00186422	0	0	0	0.998136	431.871	0.806605	0	0	0	431.871
MYBPHL	alpha	0	0.944505	0.0491191	0.00637635	0	0.944505	0	240.083	12.4856	1.6208	0	240.083
MYH15	ductal	0	0.0338894	0	0	0.966111	0.966111	0	1.20914	0	0	34.47	34.47
MYH16	acinar	0.995087	0.00491318	0	0	0	0.995087	230.64	1.13877	0	0	0	230.64
MYH6	acinar	0.880935	0.119065	0	0	0	0.880935	34.1585	4.61678	0	0	0	34.1585
MYH7	acinar	0.974509	0.00839578	0.017095	0	0	0.974509	392.006	3.37728	6.87661	0	0	392.006
MYL9	ductal	0.0730473	0.0468077	0.0034432	0.000818787	0.875883	0.875883	72.2991	46.3283	3.40794	0.810401	866.912	866.912
MYLK2	acinar	1	0	0	0	0	1	13.7428	0	0	0	0	13.7428
MYO7B	ductal	0.110947	0	0	0	0.889053	0.889053	25.9256	0	0	0	207.75	207.75
MYOCD	beta	0	0	1	0	0	1	0	0	59.58	0	0	59.58
MYOZ1	alpha	0.00424783	0.990435	0.00531667	0	0	0.990435	0.597513	139.318	0.74786	0	0	139.318
MYPN	acinar	0.998346	0.00165433	0	0	0	0.998346	85.5521	0.141766	0	0	0	85.5521
NBAT1	ductal	0	0.0311995	0.0137984	0	0.955002	0.955002	0	1.45577	0.643835	0	44.5605	44.5605
NCF1C	acinar	0.88195	0.0752231	0	0	0.0428273	0.88195	10.7552	0.917334	0	0	0.522273	10.7552
NCF2	ductal	0.0364416	0.00856956	0.00399694	0	0.950992	0.950992	189.145	44.4791	20.7456	0	4936	4936
NCF4	acinar	0.923247	1.79159e-05	5.44015e-05	0	0.076681	0.923247	3652.75	0.0708828	0.215236	0	303.383	3652.75
NCKAP5-AS2	beta	0	0	1	0	0	1	0	0	37.1954	0	0	37.1954
NDC80	alpha	0	0.826605	0.0240911	0	0.149304	0.826605	0	13.317	0.388119	0	2.40537	13.317
NDNF	alpha	0.00973927	0.912052	0.00179832	0	0.07641	0.912052	2.02512	189.646	0.37393	0	15.8882	189.646
NDP	ductal	0	0	0	0	1	1	0	0	0	0	137.88	137.88
NEIL3	alpha	0	0.973505	0.026495	0	0	0.973505	0	17.682	0.481236	0	0	17.682
NFIA-AS1	ductal	0.066536	0.0998714	0	0	0.833593	0.833593	1.79254	2.69062	0	0	22.4577	22.4577
NGFR	delta	0	0.00215295	0.0110553	0.977865	0.00892697	0.977865	0	1.0442	5.36192	474.273	4.32966	474.273
NIBAN1	acinar	0.909693	0.00793259	0.049884	0.00571818	0.0267718	0.909693	8751.43	76.3131	479.894	55.01	257.55	8751.43
NIPAL4	beta	0	0.0263203	0.97368	0	0	0.97368	0	0.567063	20.9777	0	0	20.9777
NKD2	ductal	0	0.00355368	0	0	0.996446	0.996446	0	0.569959	0	0	159.815	159.815
NKILA	ductal	0.0383088	0.00456648	0.000779797	0.0039536	0.952391	0.952391	82.1343	9.79058	1.67189	8.47657	2041.94	2041.94
NKX6-3	delta	0	0.000396773	0.0383477	0.961256	0	0.961256	0	0.187687	18.1397	454.707	0	454.707
NMRAL2P	acinar	0.948706	0.00168026	0.000835174	0	0.0487789	0.948706	121.893	0.215885	0.107306	0	6.26727	121.893
NMUR2	beta	0	0.0315201	0.96848	0	0	0.96848	0	0.378611	11.6331	0	0	11.6331
NOTCH2NLR	ductal	0.0309632	0.0182297	0.00516765	0	0.945639	0.945639	11.5632	6.80788	1.92985	0	353.148	353.148
NOTCH3	ductal	0.00153351	0.0112091	0.0255378	0	0.96172	0.96172	1.92719	14.0867	32.0938	0	1208.61	1208.61
NPPB	ductal	0.128185	0.0173285	0.00904648	0	0.84544	0.84544	13.348	1.80444	0.942017	0	88.0364	88.0364
NPY1R	ductal	0.0197471	0.00359667	0.00113268	0.00820695	0.967317	0.967317	49.33	8.98481	2.82953	20.5017	2416.44	2416.44
NR1H4	ductal	0.0225801	0.0197976	0.0167211	0.0174486	0.923453	0.923453	53.1503	46.6007	39.3589	41.0715	2173.67	2173.67
NR2F2-AS1	ductal	0	0.00606822	0.0018566	0	0.992075	0.992075	0	0.951	0.290962	0	155.476	155.476
NRAP	ductal	0	0.00733317	0	0	0.992667	0.992667	0	0.216785	0	0	29.3455	29.3455
NRG1-IT1	beta	0	0.0761473	0.923853	0	0	0.923853	0	1.63125	19.791	0	0	19.791
NRGN	ductal	0.0250355	0.0129276	0	0	0.962037	0.962037	1.19503	0.617078	0	0	45.9213	45.9213
NRK	ductal	0.031157	0	0	0	0.968843	0.968843	5.13918	0	0	0	159.806	159.806
NRN1L	alpha	0.0183639	0.876025	0.105611	0	0	0.876025	0.597513	28.5036	3.43631	0	0	28.5036
NSG2	alpha	0	0.944344	0.0496277	0.00602799	0	0.944344	0	482.071	25.3341	3.07718	0	482.071
NT5C1A	acinar	0.993453	0.00654739	0	0	0	0.993453	10.7552	0.0708828	0	0	0	10.7552
[truncated: 504 more rows]

## Sheet: High_ESS_genes_EXPR100
geneSymbol	Celltype	ESS_acinar	ESS_alpha	ESS_beta	ESS_delta	ESS_ductal	ess.onepergene	EXPR_acinar	EXPR_alpha	EXPR_beta	EXPR_delta	EXPR_ductal	EXPR_max
[truncated: 939 more rows]
