# Supplementary material for: PancrESS – a meta-analysis resource for understanding cell-type specific expression in the human pancreas
Source: BMC Genomics. 2024 Jan 18;25:76. doi: 10.1186/s12864-024-09964-y (PMC10797729; doi:10.1186/s12864-024-09964-y)
Supplement: Supplementary file 4 — Additional file 4: Table S3. Pancreatic marker gene compilation. [file 12864_2024_9964_MOESM4_ESM.xlsx]

## Sheet: Description
Table S3: Pancreatic marker compilation
Compilation of pancreatic marker gene lists from external sources
Database results are as accessed in October 2022
		Number of genes listed
	Tab	Alpha	Beta	Delta	Acinar	Duct	Notes	Citation
	CellMarkerDB	112	110	17	100	0	Marker genes are listed as presented in the database. The 'tissue' field specifies markers listed as in an islet context or pancreas context. Only sequencing datasets that include > 1 gene are included	Zhang X, Lan Y, Xu J, et al. CellMarker: a manually curated resource of cell markers in human and mouse. Nucleic Acids Res. 2019;47(D1):D721-D728. doi:10.1093/nar/gky900
	Muraro	571	952	250	733	1280	Complete set of putative markers in original Table S3 is presented. Markers are in islet context. Some gene names that were converted to date by Excel were manually corrected. An additional field specifies the rank order in the original tables. Data for additional cell types not included here are available in Muraro et al., 2016. Note that gene symbols may be non-disjoint between cell types	Muraro MJ, Dharmadhikari G, Grün D, et al. A Single-Cell Transcriptome Atlas of the Human Pancreas Cell Syst. 2016;3(4):385-394.e3. doi:10.1016/j.cels.2016.09.002
	PanglaoDB	136	145	131	124	132	Data presented are as compiled by EnrichR: Chen EY, Tan CM, Kou Y, Duan Q, Wang Z, Meirelles GV, Clark NR, Ma'ayan A. Enrichr: interactive and collaborative HTML5 gene list enrichment analysis tool. BMC Bioinformatics. 2013; 128(14).	Franzén O, Gan LM, Björkegren JLM. PanglaoDB: a web server for exploration of mouse and human single-cell RNA sequencing data. Database (Oxford). 2019 Jan 1;2019:baz046.
	Herrera	99	101	35	0	0	Data presented are as given in supplemental figure 6	van Gurp L, Fodoulian L, Oropeza D, Furuyama K, Bru-Tari E, Vu AN, Kaddis JS, Rodríguez I, Thorel F, Herrera PL. Generation of human islet cell type-specific identity genesets. Nat Commun. 2022 Apr 19;13(1):2020.

## Sheet: CellMarkerDB
Ref	Symbol	Cell type	Tissue
PMID: 27693023 (Muraro)	ARX	Alpha	Pancreas
PMID: 27693023 (Muraro)	CLIM1	Alpha	Pancreas
PMID: 27693023 (Muraro)	CRYBA2	Alpha	Pancreas
PMID: 27693023 (Muraro)	FEV	Alpha	Pancreas
PMID: 27693023 (Muraro)	GBA	Alpha	Pancreas
PMID: 27693023 (Muraro)	HMGB3	Alpha	Pancreas
PMID: 27693023 (Muraro)	ILTMP	Alpha	Pancreas
PMID: 27693023 (Muraro)	IRX2	Alpha	Pancreas
PMID: 27693023 (Muraro)	KRP1	Alpha	Pancreas
PMID: 27693023 (Muraro)	LOXL4	Alpha	Pancreas
PMID: 27693023 (Muraro)	MAFB	Alpha	Pancreas
PMID: 27693023 (Muraro)	PGE2-R	Alpha	Pancreas
PMID: 27693023 (Muraro)	PGR	Alpha	Pancreas
PMID: 27693023 (Muraro)	PLCE1	Alpha	Pancreas
PMID: 27693023 (Muraro)	RFX6	Alpha	Pancreas
PMID: 27693023 (Muraro)	RGP4	Alpha	Pancreas
PMID: 27693023 (Muraro)	SMARCA1	Alpha	Pancreas
PMID: 26691212 (Li, 2016)	AC018865.8	Alpha	Islet
PMID: 26691212 (Li, 2016)	AC140481.1	Alpha	Islet
PMID: 26691212 (Li, 2016)	ADORA2A	Alpha	Islet
PMID: 26691212 (Li, 2016)	ARRDC4	Alpha	Islet
PMID: 26691212 (Li, 2016)	ARX	Alpha	Islet
PMID: 26691212 (Li, 2016)	ASPH	Alpha	Islet
PMID: 26691212 (Li, 2016)	ASXL3	Alpha	Islet
PMID: 26691212 (Li, 2016)	ATG7	Alpha	Islet
PMID: 26691212 (Li, 2016)	ATL2	Alpha	Islet
PMID: 26691212 (Li, 2016)	BAZ2B	Alpha	Islet
PMID: 26691212 (Li, 2016)	BSCL2	Alpha	Islet
PMID: 26691212 (Li, 2016)	C11orf24	Alpha	Islet
PMID: 26691212 (Li, 2016)	C18orf42	Alpha	Islet
PMID: 26691212 (Li, 2016)	C19orf77	Alpha	Islet
PMID: 26691212 (Li, 2016)	C21orf58	Alpha	Islet
PMID: 26691212 (Li, 2016)	C4orf29	Alpha	Islet
PMID: 26691212 (Li, 2016)	CAMK2G	Alpha	Islet
PMID: 26691212 (Li, 2016)	CD36	Alpha	Islet
PMID: 26691212 (Li, 2016)	CDS2	Alpha	Islet
PMID: 26691212 (Li, 2016)	CERCAM	Alpha	Islet
PMID: 26691212 (Li, 2016)	CLU	Alpha	Islet
PMID: 26691212 (Li, 2016)	CTA-246H3.8	Alpha	Islet
PMID: 26691212 (Li, 2016)	DPP4	Alpha	Islet
PMID: 26691212 (Li, 2016)	EGFEM1P	Alpha	Islet
PMID: 26691212 (Li, 2016)	EGFL7	Alpha	Islet
PMID: 26691212 (Li, 2016)	ELL2	Alpha	Islet
PMID: 26691212 (Li, 2016)	EPG5	Alpha	Islet
PMID: 26691212 (Li, 2016)	EPHX2	Alpha	Islet
PMID: 26691212 (Li, 2016)	ETFDH	Alpha	Islet
PMID: 26691212 (Li, 2016)	F10	Alpha	Islet
PMID: 26691212 (Li, 2016)	FADS2	Alpha	Islet
PMID: 26691212 (Li, 2016)	FAM110B	Alpha	Islet
PMID: 26691212 (Li, 2016)	FAM178A	Alpha	Islet
PMID: 26691212 (Li, 2016)	FAM46A	Alpha	Islet
PMID: 26691212 (Li, 2016)	FAM84A	Alpha	Islet
PMID: 26691212 (Li, 2016)	FAP	Alpha	Islet
PMID: 26691212 (Li, 2016)	FGF12	Alpha	Islet
PMID: 26691212 (Li, 2016)	FSTL5	Alpha	Islet
PMID: 26691212 (Li, 2016)	FXYD5	Alpha	Islet
PMID: 26691212 (Li, 2016)	GADD45G	Alpha	Islet
PMID: 26691212 (Li, 2016)	GC	Alpha	Islet
PMID: 26691212 (Li, 2016)	GCG	Alpha	Islet
PMID: 26691212 (Li, 2016)	GLS	Alpha	Islet
PMID: 26691212 (Li, 2016)	GPR119	Alpha	Islet
PMID: 26691212 (Li, 2016)	GRIA3	Alpha	Islet
PMID: 26691212 (Li, 2016)	HIGD1A	Alpha	Islet
PMID: 26691212 (Li, 2016)	HMGB2	Alpha	Islet
PMID: 26691212 (Li, 2016)	HMGB3	Alpha	Islet
PMID: 26691212 (Li, 2016)	HNRNPA3	Alpha	Islet
PMID: 26691212 (Li, 2016)	HPS1	Alpha	Islet
PMID: 26691212 (Li, 2016)	HSD17B14	Alpha	Islet
PMID: 26691212 (Li, 2016)	HTR1F	Alpha	Islet
PMID: 26691212 (Li, 2016)	IRX2	Alpha	Islet
PMID: 26691212 (Li, 2016)	ITPK1	Alpha	Islet
PMID: 26691212 (Li, 2016)	KCNMA1	Alpha	Islet
PMID: 26691212 (Li, 2016)	KL	Alpha	Islet
PMID: 26691212 (Li, 2016)	KLHL41	Alpha	Islet
PMID: 26691212 (Li, 2016)	KPNA6	Alpha	Islet
PMID: 26691212 (Li, 2016)	LOXL4	Alpha	Islet
PMID: 26691212 (Li, 2016)	MBOAT2	Alpha	Islet
PMID: 26691212 (Li, 2016)	MCOLN3	Alpha	Islet
PMID: 26691212 (Li, 2016)	MLLT11	Alpha	Islet
PMID: 26691212 (Li, 2016)	MRC1	Alpha	Islet
PMID: 26691212 (Li, 2016)	MRC1L1	Alpha	Islet
PMID: 26691212 (Li, 2016)	MYBPHL	Alpha	Islet
PMID: 26691212 (Li, 2016)	NAA20	Alpha	Islet
PMID: 26691212 (Li, 2016)	NHP2L1	Alpha	Islet
PMID: 26691212 (Li, 2016)	OGT	Alpha	Islet
PMID: 26691212 (Li, 2016)	PALLD	Alpha	Islet
PMID: 26691212 (Li, 2016)	PDE4DIP	Alpha	Islet
PMID: 26691212 (Li, 2016)	PDZK1	Alpha	Islet
PMID: 26691212 (Li, 2016)	PLA2G16	Alpha	Islet
PMID: 26691212 (Li, 2016)	PLCE1	Alpha	Islet
PMID: 26691212 (Li, 2016)	PLOD2	Alpha	Islet
PMID: 26691212 (Li, 2016)	PMM1	Alpha	Islet
PMID: 26691212 (Li, 2016)	PNISR	Alpha	Islet
PMID: 26691212 (Li, 2016)	POPDC3	Alpha	Islet
PMID: 26691212 (Li, 2016)	PRKCE	Alpha	Islet
PMID: 26691212 (Li, 2016)	PTPN2	Alpha	Islet
PMID: 26691212 (Li, 2016)	RAB3C	Alpha	Islet
PMID: 26691212 (Li, 2016)	RSAD2	Alpha	Islet
PMID: 26691212 (Li, 2016)	SETD2	Alpha	Islet
PMID: 26691212 (Li, 2016)	SGCZ	Alpha	Islet
PMID: 26691212 (Li, 2016)	SLC38A4	Alpha	Islet
PMID: 26691212 (Li, 2016)	SORT1	Alpha	Islet
PMID: 26691212 (Li, 2016)	SPATC1L	Alpha	Islet
PMID: 26691212 (Li, 2016)	SPOCK3	Alpha	Islet
PMID: 26691212 (Li, 2016)	SRBD1	Alpha	Islet
PMID: 26691212 (Li, 2016)	SREK1	Alpha	Islet
PMID: 26691212 (Li, 2016)	STARD3	Alpha	Islet
PMID: 26691212 (Li, 2016)	TBC1D30	Alpha	Islet
PMID: 26691212 (Li, 2016)	TMCO3	Alpha	Islet
PMID: 26691212 (Li, 2016)	TMEM236	Alpha	Islet
PMID: 26691212 (Li, 2016)	TTC39A	Alpha	Islet
PMID: 26691212 (Li, 2016)	TTR	Alpha	Islet
PMID: 26691212 (Li, 2016)	UBQLN1	Alpha	Islet
PMID: 26691212 (Li, 2016)	UQCC1	Alpha	Islet
PMID: 26691212 (Li, 2016)	VGF	Alpha	Islet
PMID: 26691212 (Li, 2016)	WDR37	Alpha	Islet
PMID: 26691212 (Li, 2016)	YIPF2	Alpha	Islet
PMID: 27693023 (Muraro)	BMP-5	Beta	Pancreas
PMID: 27693023 (Muraro)	CDKN1C	Beta	Pancreas
PMID: 27693023 (Muraro)	CRTR1	Beta	Pancreas
PMID: 27693023 (Muraro)	DLK1	Beta	Pancreas
PMID: 27693023 (Muraro)	NPTX2	Beta	Pancreas
PMID: 27693023 (Muraro)	PACAP	Beta	Pancreas
PMID: 27693023 (Muraro)	PDX1	Beta	Pancreas
PMID: 27693023 (Muraro)	PFKFB2	Beta	Pancreas
PMID: 27693023 (Muraro)	PIR	Beta	Pancreas
PMID: 27693023 (Muraro)	SIX2	Beta	Pancreas
PMID: 27693023 (Muraro)	SIX3	Beta	Pancreas
PMID: 27693023 (Muraro)	SMAD9	Beta	Pancreas
PMID: 27693023 (Muraro)	SYT13	Beta	Pancreas
PMID: 27693023 (Muraro)	TGFBR3	Beta	Pancreas
PMID: 26691212 (Li, 2016)	ABI2	Beta	Islet	1
PMID: 26691212 (Li, 2016)	AC009041.1	Beta	Islet	2
PMID: 26691212 (Li, 2016)	ADCYAP1	Beta	Islet	3
PMID: 26691212 (Li, 2016)	AL117190.2	Beta	Islet	4
PMID: 26691212 (Li, 2016)	ALCAM	Beta	Islet	5
PMID: 26691212 (Li, 2016)	ALOX5	Beta	Islet	6
PMID: 26691212 (Li, 2016)	AP3B1	Beta	Islet	7
PMID: 26691212 (Li, 2016)	APCDD1L	Beta	Islet	8
PMID: 26691212 (Li, 2016)	APLP2	Beta	Islet	9
PMID: 26691212 (Li, 2016)	ATP2A3	Beta	Islet	10
PMID: 26691212 (Li, 2016)	BMP5	Beta	Islet	11
PMID: 26691212 (Li, 2016)	C1orf127	Beta	Islet	12
PMID: 26691212 (Li, 2016)	C21orf119	Beta	Islet	13
PMID: 26691212 (Li, 2016)	CADM1	Beta	Islet	14
PMID: 26691212 (Li, 2016)	CAPN13	Beta	Islet	15
PMID: 26691212 (Li, 2016)	CASR	Beta	Islet	16
PMID: 26691212 (Li, 2016)	CD72	Beta	Islet	17
PMID: 26691212 (Li, 2016)	CDH18	Beta	Islet	18
PMID: 26691212 (Li, 2016)	CDK5R1	Beta	Islet	19
PMID: 26691212 (Li, 2016)	CGRRF1	Beta	Islet	20
PMID: 26691212 (Li, 2016)	CNTN4	Beta	Islet	21
PMID: 26691212 (Li, 2016)	CSDE1	Beta	Islet	22
PMID: 26691212 (Li, 2016)	CTSV	Beta	Islet	23
PMID: 26691212 (Li, 2016)	CYP2U1	Beta	Islet	24
PMID: 26691212 (Li, 2016)	CYYR1	Beta	Islet	25
PMID: 26691212 (Li, 2016)	DLK1	Beta	Islet	26
PMID: 26691212 (Li, 2016)	EDARADD	Beta	Islet	27
PMID: 26691212 (Li, 2016)	EFCAB14	Beta	Islet	28
PMID: 26691212 (Li, 2016)	ELMO1	Beta	Islet	29
PMID: 26691212 (Li, 2016)	ELOVL4	Beta	Islet	30
PMID: 26691212 (Li, 2016)	ENPP4	Beta	Islet	31
PMID: 26691212 (Li, 2016)	ENTPD3	Beta	Islet	32
PMID: 26691212 (Li, 2016)	ERO1LB	Beta	Islet	33
PMID: 26691212 (Li, 2016)	FAM222A	Beta	Islet	34
PMID: 26691212 (Li, 2016)	FAM76A	Beta	Islet	35
PMID: 26691212 (Li, 2016)	FFAR1	Beta	Islet	36
PMID: 26691212 (Li, 2016)	G6PC2	Beta	Islet	37
PMID: 26691212 (Li, 2016)	GCC1	Beta	Islet	38
PMID: 26691212 (Li, 2016)	GNAS	Beta	Islet	39
PMID: 26691212 (Li, 2016)	GPM6A	Beta	Islet	40
PMID: 26691212 (Li, 2016)	GPSM1	Beta	Islet	41
PMID: 26691212 (Li, 2016)	GREM1	Beta	Islet	42
PMID: 26691212 (Li, 2016)	GUSB	Beta	Islet	43
PMID: 26691212 (Li, 2016)	GYG1	Beta	Islet	44
PMID: 26691212 (Li, 2016)	HSPD1	Beta	Islet	45
PMID: 26691212 (Li, 2016)	IAPP	Beta	Islet	46
PMID: 26691212 (Li, 2016)	IGF2	Beta	Islet	47
PMID: 26691212 (Li, 2016)	INS	Beta	Islet	48
PMID: 26691212 (Li, 2016)	KLHDC8A	Beta	Islet	49
PMID: 26691212 (Li, 2016)	LGMN	Beta	Islet	50
PMID: 26691212 (Li, 2016)	LRRTM3	Beta	Islet	51
PMID: 26691212 (Li, 2016)	MAFA	Beta	Islet	52
PMID: 26691212 (Li, 2016)	MRAP2	Beta	Islet	53
PMID: 26691212 (Li, 2016)	MTSS1	Beta	Islet	54
PMID: 26691212 (Li, 2016)	MXRA7	Beta	Islet	55
PMID: 26691212 (Li, 2016)	NECAB1	Beta	Islet	56
PMID: 26691212 (Li, 2016)	NKX6-1	Beta	Islet	57
PMID: 26691212 (Li, 2016)	NMRK1	Beta	Islet	58
PMID: 26691212 (Li, 2016)	NPTX2	Beta	Islet	59
PMID: 26691212 (Li, 2016)	NTPCR	Beta	Islet	60
PMID: 26691212 (Li, 2016)	OXLD1	Beta	Islet	61
PMID: 26691212 (Li, 2016)	PCSK1	Beta	Islet	62
PMID: 26691212 (Li, 2016)	PFKFB2	Beta	Islet	63
PMID: 26691212 (Li, 2016)	PIGV	Beta	Islet	64
PMID: 26691212 (Li, 2016)	PIK3IP1	Beta	Islet	65
PMID: 26691212 (Li, 2016)	RAPH1	Beta	Islet	66
PMID: 26691212 (Li, 2016)	RASA4	Beta	Islet	67
PMID: 26691212 (Li, 2016)	RASA4B	Beta	Islet	68
PMID: 26691212 (Li, 2016)	RASGRF1	Beta	Islet	69
PMID: 26691212 (Li, 2016)	RBP4	Beta	Islet	70
PMID: 26691212 (Li, 2016)	RGS16	Beta	Islet	71
PMID: 26691212 (Li, 2016)	RNF130	Beta	Islet	72
PMID: 26691212 (Li, 2016)	ROBO2	Beta	Islet	73
PMID: 26691212 (Li, 2016)	RRAGB	Beta	Islet	74
PMID: 26691212 (Li, 2016)	RRNAD1	Beta	Islet	75
PMID: 26691212 (Li, 2016)	SALL2	Beta	Islet	76
PMID: 26691212 (Li, 2016)	SCD5	Beta	Islet	77
PMID: 26691212 (Li, 2016)	SEMA5A	Beta	Islet	78
PMID: 26691212 (Li, 2016)	SFTPA1	Beta	Islet	79
PMID: 26691212 (Li, 2016)	SGCB	Beta	Islet	80
PMID: 26691212 (Li, 2016)	SGK3	Beta	Islet	81
PMID: 26691212 (Li, 2016)	SIAH1	Beta	Islet	82
PMID: 26691212 (Li, 2016)	SLC25A34	Beta	Islet	83
PMID: 26691212 (Li, 2016)	SLC30A8	Beta	Islet	84
PMID: 26691212 (Li, 2016)	SLC43A2	Beta	Islet	85
PMID: 26691212 (Li, 2016)	SOCS2	Beta	Islet	86
PMID: 26691212 (Li, 2016)	SORL1	Beta	Islet	87
PMID: 26691212 (Li, 2016)	SRD5A1	Beta	Islet	88
PMID: 26691212 (Li, 2016)	SUSD4	Beta	Islet	89
PMID: 26691212 (Li, 2016)	SYT13	Beta	Islet	90
PMID: 26691212 (Li, 2016)	TBCC	Beta	Islet	91
PMID: 26691212 (Li, 2016)	TDRP	Beta	Islet	92
PMID: 26691212 (Li, 2016)	TERF2IP	Beta	Islet	93
PMID: 26691212 (Li, 2016)	TMEM37	Beta	Islet	94
PMID: 26691212 (Li, 2016)	TSPAN1	Beta	Islet	95
PMID: 26691212 (Li, 2016)	VAT1L	Beta	Islet	96
PMID: 26691212 (Li, 2016)	WNT4	Beta	Islet	97
PMID: 26691212 (Li, 2016)	WSCD2	Beta	Islet	98
PMID: 26691212 (Li, 2016)	ZNF441	Beta	Islet	99
PMID: 26691212 (Li, 2016)	ZNF776	Beta	Islet	100
PMID: 27693023 (Muraro)	CHE1	Delta	Pancreas
PMID: 27693023 (Muraro)	ESE3B	Delta	Pancreas
PMID: 27693023 (Muraro)	ETV1	Delta	Pancreas
PMID: 27693023 (Muraro)	GABRG2	Delta	Pancreas
PMID: 27693023 (Muraro)	HER4	Delta	Pancreas
PMID: 27693023 (Muraro)	ISL1	Delta	Pancreas
PMID: 27693023 (Muraro)	LCORL	Delta	Pancreas
PMID: 27693023 (Muraro)	LEDGF	Delta	Pancreas
PMID: 27693023 (Muraro)	LEPR	Delta	Pancreas
PMID: 27693023 (Muraro)	NEC1	Delta	Pancreas
PMID: 27693023 (Muraro)	PDLIM4	Delta	Pancreas
PMID: 27693023 (Muraro)	POU3F1	Delta	Pancreas
PMID: 27693023 (Muraro)	PRBP	Delta	Pancreas
PMID: 27693023 (Muraro)	PRG4	Delta	Pancreas
PMID: 27693023 (Muraro)	RGS2	Delta	Pancreas
PMID: 27693023 (Muraro)	SFRP3	Delta	Pancreas
PMID: 27693023 (Muraro)	SHARP1	Delta	Pancreas
PMID: 27693023 (Muraro)	AADAC	Acinar	Pancreas
PMID: 27693023 (Muraro)	AKR1B10	Acinar	Pancreas
PMID: 27693023 (Muraro)	AKR1C1	Acinar	Pancreas
PMID: 27693023 (Muraro)	AKR1C2	Acinar	Pancreas
PMID: 27693023 (Muraro)	AKR1C3	Acinar	Pancreas
PMID: 27693023 (Muraro)	AKR7A3	Acinar	Pancreas
PMID: 27693023 (Muraro)	ALB	Acinar	Pancreas
PMID: 27693023 (Muraro)	ALDOB	Acinar	Pancreas
PMID: 27693023 (Muraro)	AMY2A	Acinar	Pancreas
PMID: 27693023 (Muraro)	AMY2B	Acinar	Pancreas
PMID: 27693023 (Muraro)	AMYP1	Acinar	Pancreas
PMID: 27693023 (Muraro)	ANPEP	Acinar	Pancreas
PMID: 27693023 (Muraro)	AQP8	Acinar	Pancreas
PMID: 27693023 (Muraro)	AZGP1	Acinar	Pancreas
PMID: 27693023 (Muraro)	BCAT1	Acinar	Pancreas
PMID: 27693023 (Muraro)	C15orf48	Acinar	Pancreas
PMID: 27693023 (Muraro)	C4B	Acinar	Pancreas
PMID: 27693023 (Muraro)	CA12	Acinar	Pancreas
PMID: 27693023 (Muraro)	CBS	Acinar	Pancreas
PMID: 27693023 (Muraro)	CEL	Acinar	Pancreas
PMID: 27693023 (Muraro)	CELA2A	Acinar	Pancreas
PMID: 27693023 (Muraro)	CELA3A	Acinar	Pancreas
PMID: 27693023 (Muraro)	CELA3B	Acinar	Pancreas
PMID: 27693023 (Muraro)	CLPS	Acinar	Pancreas
PMID: 27693023 (Muraro)	CPA1	Acinar	Pancreas
PMID: 27693023 (Muraro)	CPA2	Acinar	Pancreas
PMID: 27693023 (Muraro)	CPB1	Acinar	Pancreas
PMID: 27693023 (Muraro)	CTRB1	Acinar	Pancreas
PMID: 27693023 (Muraro)	CTRB2	Acinar	Pancreas
PMID: 27693023 (Muraro)	CTRC	Acinar	Pancreas
PMID: 27693023 (Muraro)	CTRL	Acinar	Pancreas
PMID: 27693023 (Muraro)	CUZD1	Acinar	Pancreas
PMID: 27693023 (Muraro)	CXCL17	Acinar	Pancreas
PMID: 27693023 (Muraro)	DPEP1	Acinar	Pancreas
PMID: 27693023 (Muraro)	DUOX2	Acinar	Pancreas
PMID: 27693023 (Muraro)	DUOXA2	Acinar	Pancreas
PMID: 27693023 (Muraro)	ECE2	Acinar	Pancreas
PMID: 27693023 (Muraro)	EFHD2	Acinar	Pancreas
PMID: 27693023 (Muraro)	ERP27	Acinar	Pancreas
PMID: 27693023 (Muraro)	FAM129A	Acinar	Pancreas
PMID: 27693023 (Muraro)	FGL1	Acinar	Pancreas
PMID: 27693023 (Muraro)	GALNT7	Acinar	Pancreas
PMID: 27693023 (Muraro)	GNL3	Acinar	Pancreas
PMID: 27693023 (Muraro)	GP2	Acinar	Pancreas
PMID: 27693023 (Muraro)	GPT2	Acinar	Pancreas
PMID: 27693023 (Muraro)	GSTA1	Acinar	Pancreas
PMID: 27693023 (Muraro)	GSTA2	Acinar	Pancreas
PMID: 27693023 (Muraro)	HAMP	Acinar	Pancreas
PMID: 27693023 (Muraro)	IL32	Acinar	Pancreas
PMID: 27693023 (Muraro)	KCTD14	Acinar	Pancreas
PMID: 27693023 (Muraro)	KLK1	Acinar	Pancreas
PMID: 27693023 (Muraro)	LGALS2	Acinar	Pancreas
PMID: 27693023 (Muraro)	LYZ	Acinar	Pancreas
PMID: 27693023 (Muraro)	MAT1A	Acinar	Pancreas
PMID: 27693023 (Muraro)	MGST1	Acinar	Pancreas
PMID: 27693023 (Muraro)	MUC1	Acinar	Pancreas
PMID: 27693023 (Muraro)	NFKBIA	Acinar	Pancreas
PMID: 27693023 (Muraro)	NUPR1	Acinar	Pancreas
PMID: 27693023 (Muraro)	PDIA2	Acinar	Pancreas
PMID: 27693023 (Muraro)	PLA2G1B	Acinar	Pancreas
PMID: 27693023 (Muraro)	PLTP	Acinar	Pancreas
PMID: 27693023 (Muraro)	PNLIP	Acinar	Pancreas
PMID: 27693023 (Muraro)	PNLIPRP1	Acinar	Pancreas
PMID: 27693023 (Muraro)	PNLIPRP2	Acinar	Pancreas
PMID: 27693023 (Muraro)	PPIF	Acinar	Pancreas
PMID: 27693023 (Muraro)	PRSS1	Acinar	Pancreas
PMID: 27693023 (Muraro)	PRSS2	Acinar	Pancreas
PMID: 27693023 (Muraro)	PRSS3	Acinar	Pancreas
PMID: 27693023 (Muraro)	PRSS3P2	Acinar	Pancreas
PMID: 27693023 (Muraro)	PSAT1	Acinar	Pancreas
PMID: 27693023 (Muraro)	PTGR1	Acinar	Pancreas
PMID: 27693023 (Muraro)	RARRES2	Acinar	Pancreas
PMID: 27693023 (Muraro)	REG1A	Acinar	Pancreas
PMID: 27693023 (Muraro)	REG1B	Acinar	Pancreas
PMID: 27693023 (Muraro)	REG3A	Acinar	Pancreas
PMID: 27693023 (Muraro)	REG3G	Acinar	Pancreas
PMID: 27693023 (Muraro)	RNASE1	Acinar	Pancreas
PMID: 27693023 (Muraro)	RP11-520H11.1	Acinar	Pancreas
PMID: 27693023 (Muraro)	RP6-149D17.1	Acinar	Pancreas
PMID: 27693023 (Muraro)	SDC4	Acinar	Pancreas
PMID: 27693023 (Muraro)	SERPINA4	Acinar	Pancreas
PMID: 27693023 (Muraro)	SERPINI2	Acinar	Pancreas
PMID: 27693023 (Muraro)	SGK1	Acinar	Pancreas
PMID: 27693023 (Muraro)	SLC25A37	Acinar	Pancreas
PMID: 27693023 (Muraro)	SLC38A5	Acinar	Pancreas
PMID: 27693023 (Muraro)	SLC39A5	Acinar	Pancreas
PMID: 27693023 (Muraro)	SLC43A1	Acinar	Pancreas
PMID: 27693023 (Muraro)	SOD2	Acinar	Pancreas
PMID: 27693023 (Muraro)	SPINK1	Acinar	Pancreas
PMID: 27693023 (Muraro)	SYCN	Acinar	Pancreas
PMID: 27693023 (Muraro)	TIFA	Acinar	Pancreas
PMID: 27693023 (Muraro)	TMEM97	Acinar	Pancreas
PMID: 27693023 (Muraro)	TMPRSS2	Acinar	Pancreas
PMID: 27693023 (Muraro)	TPD52L1	Acinar	Pancreas
PMID: 27693023 (Muraro)	TPST2	Acinar	Pancreas
PMID: 27693023 (Muraro)	TRIB2	Acinar	Pancreas
PMID: 27693023 (Muraro)	U66061.39	Acinar	Pancreas
PMID: 27693023 (Muraro)	UGDH	Acinar	Pancreas
PMID: 27693023 (Muraro)	YBX3	Acinar	Pancreas
PMID: 27693023 (Muraro)	ZDHHC9	Acinar	Pancreas

## Sheet: Muraro
key	geneSymbol	cellType	rank	rank_code
1	GCG	alpha	1	alpha_1
2	LOXL4	alpha	2	alpha_2
3	PLCE1	alpha	3	alpha_3
4	IRX2	alpha	4	alpha_4
5	GC	alpha	5	alpha_5
6	KLHL41	alpha	6	alpha_6
7	CRYBA2	alpha	7	alpha_7
8	TTR	alpha	8	alpha_8
9	TM4SF4	alpha	9	alpha_9
10	RGS4	alpha	10	alpha_10
11	FAP	alpha	11	alpha_11
12	FAM84A	alpha	12	alpha_12
13	TMEM236	alpha	13	alpha_13
14	KCTD12	alpha	14	alpha_14
15	SLC38A4	alpha	15	alpha_15
16	PTPRT	alpha	16	alpha_16
17	FEV	alpha	17	alpha_17
18	PCSK2	alpha	18	alpha_18
19	CHGB	alpha	19	alpha_19
20	ARRDC4	alpha	20	alpha_20
21	ALDH1A1	alpha	21	alpha_21
22	ARX	alpha	22	alpha_22
23	FSTL5	alpha	23	alpha_23
24	PDK4	alpha	24	alpha_24
25	VGF	alpha	25	alpha_25
26	PYROXD2	alpha	26	alpha_26
27	PAPPA2	alpha	27	alpha_27
28	GLS	alpha	28	alpha_28
29	GPR64	alpha	29	alpha_29
30	PDE3B	alpha	30	alpha_30
31	DPP4	alpha	31	alpha_31
32	TMEM176B	alpha	32	alpha_32
33	TMEM176A	alpha	33	alpha_33
34	CRTAC1	alpha	34	alpha_34
35	SMOC1	alpha	35	alpha_35
36	PPP2R2B	alpha	36	alpha_36
37	POPDC3	alpha	37	alpha_37
38	SPOCK3	alpha	38	alpha_38
39	SLC7A2	alpha	39	alpha_39
40	F10	alpha	40	alpha_40
41	GPX3	alpha	41	alpha_41
42	ADCY1	alpha	42	alpha_42
43	ENPP2	alpha	43	alpha_43
44	CD99L2	alpha	44	alpha_44
45	CFC1	alpha	45	alpha_45
46	SLC22A17	alpha	46	alpha_46
47	CAMK2G	alpha	47	alpha_47
48	NAA20	alpha	48	alpha_48
49	FABP5	alpha	49	alpha_49
50	SCG2	alpha	50	alpha_50
51	GCNT1	alpha	51	alpha_51
52	SERPINI1	alpha	52	alpha_52
53	SPTSSB	alpha	53	alpha_53
54	PTGER3	alpha	54	alpha_54
55	PEMT	alpha	55	alpha_55
56	CNIH2	alpha	56	alpha_56
57	KCNA5	alpha	57	alpha_57
58	HMGB3	alpha	58	alpha_58
59	LOC100216479	alpha	59	alpha_59
60	SLC7A14	alpha	60	alpha_60
61	SCG5	alpha	61	alpha_61
62	C2CD4A	alpha	62	alpha_62
63	CHGA	alpha	63	alpha_63
64	RFX6	alpha	64	alpha_64
65	PDK3	alpha	65	alpha_65
66	SEZ6L	alpha	66	alpha_66
67	KCNJ6	alpha	67	alpha_67
68	PLK2	alpha	68	alpha_68
69	PRKAG2-AS1	alpha	69	alpha_69
70	SERPINE2	alpha	70	alpha_70
71	PCDH17	alpha	71	alpha_71
72	KCNJ3	alpha	72	alpha_72
73	APOL4	alpha	73	alpha_73
74	SYT5	alpha	74	alpha_74
75	PTPRN2	alpha	75	alpha_75
76	FXYD6	alpha	76	alpha_76
77	MAFB	alpha	77	alpha_77
78	SSX2IP	alpha	78	alpha_78
79	LPPR4	alpha	79	alpha_79
80	SMARCA1	alpha	80	alpha_80
81	SPC25	alpha	81	alpha_81
82	TBC1D30	alpha	82	alpha_82
83	CNTN1	alpha	83	alpha_83
84	CNIH3	alpha	84	alpha_84
85	EGFEM1P	alpha	85	alpha_85
86	C2CD4B	alpha	86	alpha_86
87	KIAA1377	alpha	87	alpha_87
88	GCH1	alpha	88	alpha_88
89	APOH	alpha	89	alpha_89
90	PGR	alpha	90	alpha_90
91	MOB1B	alpha	91	alpha_91
92	RSAD2	alpha	92	alpha_92
93	LDB2	alpha	93	alpha_93
94	TMEM178B	alpha	94	alpha_94
95	SLC7A8	alpha	95	alpha_95
96	TSPAN2	alpha	96	alpha_96
97	CRH	alpha	97	alpha_97
98	KIAA1244	alpha	98	alpha_98
99	C10orf10	alpha	99	alpha_99
100	ELL2	alpha	100	alpha_100
101	HMP19	alpha	101	alpha_101
102	MUC13	alpha	102	alpha_102
103	CPE	alpha	103	alpha_103
104	MTMR7	alpha	104	alpha_104
105	SYNGR4	alpha	105	alpha_105
106	VSTM2L	alpha	106	alpha_106
107	GRIA3	alpha	107	alpha_107
108	NPNT	alpha	108	alpha_108
109	TMEM164	alpha	109	alpha_109
110	A1CF	alpha	110	alpha_110
111	ITPR1	alpha	111	alpha_111
112	CLU	alpha	112	alpha_112
113	PPP1R1A	alpha	113	alpha_113
114	IRX1	alpha	114	alpha_114
115	SSTR2	alpha	115	alpha_115
116	FXYD3	alpha	116	alpha_116
117	COTL1	alpha	117	alpha_117
118	PALLD	alpha	118	alpha_118
119	SLC29A4	alpha	119	alpha_119
120	CACNA1A	alpha	120	alpha_120
121	REC8	alpha	121	alpha_121
122	CD36	alpha	122	alpha_122
123	RIMBP2	alpha	123	alpha_123
124	MARCHF4	alpha	124	alpha_124
125	HIGD1A	alpha	125	alpha_125
126	QDPR	alpha	126	alpha_126
127	NGFRAP1	alpha	127	alpha_127
128	CPLX2	alpha	128	alpha_128
129	TXNDC11	alpha	129	alpha_129
130	ABHD15	alpha	130	alpha_130
131	C14orf101	alpha	131	alpha_131
132	APLP1	alpha	132	alpha_132
133	KCNMB2	alpha	133	alpha_133
134	ZDHHC14	alpha	134	alpha_134
135	OCRL	alpha	135	alpha_135
136	GADD45G	alpha	136	alpha_136
137	PHTF2	alpha	137	alpha_137
138	KIAA1324	alpha	138	alpha_138
139	CNTN4	alpha	139	alpha_139
140	MYH10	alpha	140	alpha_140
141	SLC25A53	alpha	141	alpha_141
142	CNNM1	alpha	142	alpha_142
143	VDR	alpha	143	alpha_143
144	C19orf77	alpha	144	alpha_144
145	PPM1K	alpha	145	alpha_145
146	MAMLD1	alpha	146	alpha_146
147	CCDC86	alpha	147	alpha_147
148	LRP11	alpha	148	alpha_148
149	TMEM56	alpha	149	alpha_149
150	PEG10	alpha	150	alpha_150
151	HS6ST3	alpha	151	alpha_151
152	KIF12	alpha	152	alpha_152
153	DACH1	alpha	153	alpha_153
154	ENPP1	alpha	154	alpha_154
155	IFIH1	alpha	155	alpha_155
156	COL9A2	alpha	156	alpha_156
157	RIN2	alpha	157	alpha_157
158	QPCT	alpha	158	alpha_158
159	PTPRN	alpha	159	alpha_159
160	PLIN3	alpha	160	alpha_160
161	PRKCE	alpha	161	alpha_161
162	KCNIP1	alpha	162	alpha_162
163	DZIP3	alpha	163	alpha_163
164	SPINT2	alpha	164	alpha_164
165	USH1C	alpha	165	alpha_165
166	SEZ6L2	alpha	166	alpha_166
167	P4HTM	alpha	167	alpha_167
168	PTP4A3	alpha	168	alpha_168
169	REEP4	alpha	169	alpha_169
170	TMEM60	alpha	170	alpha_170
171	PAX6	alpha	171	alpha_171
172	ADCY2	alpha	172	alpha_172
173	TUSC3	alpha	173	alpha_173
174	LRRTM2	alpha	174	alpha_174
175	MRC1	alpha	175	alpha_175
176	CECR1	alpha	176	alpha_176
177	RAB3B	alpha	177	alpha_177
178	FAM46C	alpha	178	alpha_178
179	STX11	alpha	179	alpha_179
180	TCEAL5	alpha	180	alpha_180
181	MPC2	alpha	181	alpha_181
182	SSTR1	alpha	182	alpha_182
183	ACVR1C	alpha	183	alpha_183
184	EMC10	alpha	184	alpha_184
185	NEUROD1	alpha	185	alpha_185
186	LCLAT1	alpha	186	alpha_186
187	SEPTIN22	alpha	187	alpha_187
188	COX8A	alpha	188	alpha_188
189	TTC8	alpha	189	alpha_189
190	CSRNP3	alpha	190	alpha_190
191	CACNA2D2	alpha	191	alpha_191
192	PCDHB4	alpha	192	alpha_192
193	SGSM1	alpha	193	alpha_193
194	SYP	alpha	194	alpha_194
195	MLLT11	alpha	195	alpha_195
196	PRLR	alpha	196	alpha_196
197	SLC30A8	alpha	197	alpha_197
198	CSGALNACT1	alpha	198	alpha_198
199	KCNMA1	alpha	199	alpha_199
200	GNAI1	alpha	200	alpha_200
201	MBOAT2	alpha	201	alpha_201
202	C1orf122	alpha	202	alpha_202
203	HSD17B14	alpha	203	alpha_203
204	CKMT1B	alpha	204	alpha_204
205	UPB1	alpha	205	alpha_205
206	CHST9	alpha	206	alpha_206
207	ENAM	alpha	207	alpha_207
208	FAM110B	alpha	208	alpha_208
209	MMRN1	alpha	209	alpha_209
210	DAPK2	alpha	210	alpha_210
211	VWA5B2	alpha	211	alpha_211
212	GNG2	alpha	212	alpha_212
213	PAM	alpha	213	alpha_213
214	PARM1	alpha	214	alpha_214
215	SLC8A2	alpha	215	alpha_215
216	HIST2H2BE	alpha	216	alpha_216
217	AP3B2	alpha	217	alpha_217
218	PAK3	alpha	218	alpha_218
219	GNAZ	alpha	219	alpha_219
220	SMARCA2	alpha	220	alpha_220
221	GRAMD4	alpha	221	alpha_221
222	OSBPL6	alpha	222	alpha_222
223	RTN1	alpha	223	alpha_223
224	FGF12	alpha	224	alpha_224
225	NUCB1	alpha	225	alpha_225
226	SNED1	alpha	226	alpha_226
227	GNG4	alpha	227	alpha_227
228	C1orf168	alpha	228	alpha_228
229	ST8SIA1	alpha	229	alpha_229
230	TMED3	alpha	230	alpha_230
231	DPP6	alpha	231	alpha_231
232	BEX1	alpha	232	alpha_232
233	YIPF2	alpha	233	alpha_233
234	MAGED1	alpha	234	alpha_234
235	CKMT1A	alpha	235	alpha_235
236	BCAR3	alpha	236	alpha_236
237	AP1S2	alpha	237	alpha_237
238	ZNF618	alpha	238	alpha_238
239	PTGER4	alpha	239	alpha_239
240	SELENBP1	alpha	240	alpha_240
241	NEURL	alpha	241	alpha_241
242	GSTA4	alpha	242	alpha_242
243	SESN3	alpha	243	alpha_243
244	NOL4	alpha	244	alpha_244
245	SCGB2A1	alpha	245	alpha_245
246	SCN3B	alpha	246	alpha_246
247	C21orf58	alpha	247	alpha_247
248	AGT	alpha	248	alpha_248
249	NENF	alpha	249	alpha_249
250	LGI2	alpha	250	alpha_250
251	PDZK1	alpha	251	alpha_251
252	ATP6AP2	alpha	252	alpha_252
253	RNASE4	alpha	253	alpha_253
254	THRB	alpha	254	alpha_254
255	RIMS2	alpha	255	alpha_255
256	IFI27L2	alpha	256	alpha_256
257	TSPAN7	alpha	257	alpha_257
258	SDC2	alpha	258	alpha_258
259	ADRBK2	alpha	259	alpha_259
260	NME4	alpha	260	alpha_260
261	RAB3GAP2	alpha	261	alpha_261
262	CPNE3	alpha	262	alpha_262
263	C12orf75	alpha	263	alpha_263
264	RAB26	alpha	264	alpha_264
265	RAB3C	alpha	265	alpha_265
266	PIGT	alpha	266	alpha_266
267	HPS1	alpha	267	alpha_267
268	SEPTIN22	alpha	268	alpha_268
269	TBL1X	alpha	269	alpha_269
270	MIA2	alpha	270	alpha_270
271	GRM4	alpha	271	alpha_271
272	NLGN2	alpha	272	alpha_272
273	STMN2	alpha	273	alpha_273
274	ZNRF1	alpha	274	alpha_274
275	STXBP6	alpha	275	alpha_275
276	APH1B	alpha	276	alpha_276
277	HNF1A-AS1	alpha	277	alpha_277
278	NR4A2	alpha	278	alpha_278
279	ATP2B1	alpha	279	alpha_279
280	SSBP2	alpha	280	alpha_280
281	LINC00261	alpha	281	alpha_281
282	GPC6	alpha	282	alpha_282
283	RGAG4	alpha	283	alpha_283
284	GFOD2	alpha	284	alpha_284
285	ALPK3	alpha	285	alpha_285
286	LOC283683	alpha	286	alpha_286
287	CEACAM19	alpha	287	alpha_287
288	LDLRAP1	alpha	288	alpha_288
289	ABLIM1	alpha	289	alpha_289
290	DNER	alpha	290	alpha_290
291	NPTXR	alpha	291	alpha_291
292	ARNT2	alpha	292	alpha_292
293	UNC13A	alpha	293	alpha_293
294	GGA2	alpha	294	alpha_294
295	PTPRD	alpha	295	alpha_295
296	LRPAP1	alpha	296	alpha_296
297	ARL3	alpha	297	alpha_297
298	CHKA	alpha	298	alpha_298
299	HERC5	alpha	299	alpha_299
300	PPAPDC1B	alpha	300	alpha_300
301	NPDC1	alpha	301	alpha_301
302	BEX5	alpha	302	alpha_302
303	IL6R	alpha	303	alpha_303
304	WFS1	alpha	304	alpha_304
305	GPR137B	alpha	305	alpha_305
306	NRXN1	alpha	306	alpha_306
307	WDR59	alpha	307	alpha_307
308	CKB	alpha	308	alpha_308
309	TMEM9	alpha	309	alpha_309
310	PDE4D	alpha	310	alpha_310
311	STMN1	alpha	311	alpha_311
312	GDA	alpha	312	alpha_312
313	BACE1	alpha	313	alpha_313
314	WBSCR22	alpha	314	alpha_314
315	CD82	alpha	315	alpha_315
316	G6PC3	alpha	316	alpha_316
317	KLHL3	alpha	317	alpha_317
318	LINC00643	alpha	318	alpha_318
319	RPS6KA3	alpha	319	alpha_319
320	KIAA0319	alpha	320	alpha_320
321	SLC37A4	alpha	321	alpha_321
322	FAM47E	alpha	322	alpha_322
323	FAM46A	alpha	323	alpha_323
324	HIST1H1C	alpha	324	alpha_324
325	EDIL3	alpha	325	alpha_325
326	NOVA1	alpha	326	alpha_326
327	GPAA1	alpha	327	alpha_327
328	RGS9	alpha	328	alpha_328
329	ANXA7	alpha	329	alpha_329
330	MAGI2-AS3	alpha	330	alpha_330
331	SCAMP1	alpha	331	alpha_331
332	PLP2	alpha	332	alpha_332
333	G6PC2	alpha	333	alpha_333
334	NDUFA7	alpha	334	alpha_334
335	CYSTM1	alpha	335	alpha_335
336	MALAT1	alpha	336	alpha_336
337	CXorf57	alpha	337	alpha_337
338	P4HA2	alpha	338	alpha_338
339	CBX6	alpha	339	alpha_339
340	CRELD1	alpha	340	alpha_340
341	USP25	alpha	341	alpha_341
342	TCTA	alpha	342	alpha_342
343	CPNE8	alpha	343	alpha_343
344	LSAMP	alpha	344	alpha_344
345	ATP5EP2	alpha	345	alpha_345
346	COX17	alpha	346	alpha_346
347	CTNND2	alpha	347	alpha_347
348	IFI6	alpha	348	alpha_348
349	SCG3	alpha	349	alpha_349
350	MAP7D3	alpha	350	alpha_350
351	NUCB2	alpha	351	alpha_351
352	CERCAM	alpha	352	alpha_352
353	HMGN5	alpha	353	alpha_353
354	ARHGAP1	alpha	354	alpha_354
355	TOX3	alpha	355	alpha_355
356	EMB	alpha	356	alpha_356
357	RCAN2	alpha	357	alpha_357
358	TBC1D9	alpha	358	alpha_358
359	ATP9A	alpha	359	alpha_359
360	RAB27A	alpha	360	alpha_360
361	TMX4	alpha	361	alpha_361
362	PCBD1	alpha	362	alpha_362
363	CITED2	alpha	363	alpha_363
364	MYO10	alpha	364	alpha_364
365	SH3GL2	alpha	365	alpha_365
366	MAN1A1	alpha	366	alpha_366
367	STC2	alpha	367	alpha_367
368	DNAJA4	alpha	368	alpha_368
369	SIK3	alpha	369	alpha_369
370	LOC100131564	alpha	370	alpha_370
371	CTAGE5	alpha	371	alpha_371
372	FAM210B	alpha	372	alpha_372
373	NPTN	alpha	373	alpha_373
374	SDF2L1	alpha	374	alpha_374
375	ISL1	alpha	375	alpha_375
376	NIPSNAP3A	alpha	376	alpha_376
377	TCTN1	alpha	377	alpha_377
378	THEM6	alpha	378	alpha_378
379	PVR	alpha	379	alpha_379
380	IVNS1ABP	alpha	380	alpha_380
381	SLC9A7	alpha	381	alpha_381
382	PITRM1	alpha	382	alpha_382
383	PHF17	alpha	383	alpha_383
384	TUBA1B	alpha	384	alpha_384
385	ITM2B	alpha	385	alpha_385
386	RUNDC3A	alpha	386	alpha_386
387	SMAP2	alpha	387	alpha_387
388	GRSF1	alpha	388	alpha_388
389	BCKDHB	alpha	389	alpha_389
390	TCEAL3	alpha	390	alpha_390
391	HLA-A	alpha	391	alpha_391
392	CSTF3	alpha	392	alpha_392
393	NFASC	alpha	393	alpha_393
394	LINC00617	alpha	394	alpha_394
395	CERK	alpha	395	alpha_395
396	TCEAL2	alpha	396	alpha_396
397	LOC550643	alpha	397	alpha_397
398	RGS17	alpha	398	alpha_398
399	SYT4	alpha	399	alpha_399
400	PGAP1	alpha	400	alpha_400
401	LBH	alpha	401	alpha_401
402	NDUFB11	alpha	402	alpha_402
403	DNPH1	alpha	403	alpha_403
404	KCNK16	alpha	404	alpha_404
405	SLC38A10	alpha	405	alpha_405
406	FADS1	alpha	406	alpha_406
407	PAPSS2	alpha	407	alpha_407
408	RHBDD2	alpha	408	alpha_408
409	UQCR11	alpha	409	alpha_409
410	BTG2	alpha	410	alpha_410
411	MAGI2	alpha	411	alpha_411
412	CALM1	alpha	412	alpha_412
413	LIMCH1	alpha	413	alpha_413
414	PPP1R3B	alpha	414	alpha_414
415	SH3KBP1	alpha	415	alpha_415
416	EPB41L3	alpha	416	alpha_416
417	ST18	alpha	417	alpha_417
418	AIG1	alpha	418	alpha_418
419	CNKSR3	alpha	419	alpha_419
420	FBXL16	alpha	420	alpha_420
421	BIVM	alpha	421	alpha_421
422	NDUFAF3	alpha	422	alpha_422
423	SPCS1	alpha	423	alpha_423
424	SLC36A4	alpha	424	alpha_424
425	GDI1	alpha	425	alpha_425
426	TRAK1	alpha	426	alpha_426
427	RAB7L1	alpha	427	alpha_427
428	INA	alpha	428	alpha_428
429	ZKSCAN1	alpha	429	alpha_429
430	CUTA	alpha	430	alpha_430
431	IDS	alpha	431	alpha_431
432	PSEN2	alpha	432	alpha_432
433	PDXDC2P	alpha	433	alpha_433
434	COPE	alpha	434	alpha_434
435	FNDC3A	alpha	435	alpha_435
436	OGT	alpha	436	alpha_436
437	PPP3CB	alpha	437	alpha_437
438	CNPY2	alpha	438	alpha_438
439	SMA4	alpha	439	alpha_439
440	CD200	alpha	440	alpha_440
441	HMGN2	alpha	441	alpha_441
442	FLNB	alpha	442	alpha_442
443	MTSS1L	alpha	443	alpha_443
444	QSOX2	alpha	444	alpha_444
445	NT5C3	alpha	445	alpha_445
446	GK5	alpha	446	alpha_446
447	GNAS	alpha	447	alpha_447
448	TMEM17	alpha	448	alpha_448
449	IRF6	alpha	449	alpha_449
450	CD46	alpha	450	alpha_450
451	LOC729013	alpha	451	alpha_451
452	MBD4	alpha	452	alpha_452
453	FAM104B	alpha	453	alpha_453
454	VKORC1	alpha	454	alpha_454
455	ROMO1	alpha	455	alpha_455
456	KCNK17	alpha	456	alpha_456
457	CAMK2B	alpha	457	alpha_457
458	SLC35G2	alpha	458	alpha_458
459	SH3RF1	alpha	459	alpha_459
460	NDUFB8	alpha	460	alpha_460
461	TMEM80	alpha	461	alpha_461
462	GNE	alpha	462	alpha_462
463	RASSF5	alpha	463	alpha_463
464	PFN2	alpha	464	alpha_464
465	PCSK1N	alpha	465	alpha_465
466	SDK1	alpha	466	alpha_466
467	CERS6	alpha	467	alpha_467
468	CST3	alpha	468	alpha_468
469	MAGED2	alpha	469	alpha_469
470	SHFM1	alpha	470	alpha_470
471	TMEM14A	alpha	471	alpha_471
472	ASPH	alpha	472	alpha_472
473	LSMD1	alpha	473	alpha_473
474	SLC29A1	alpha	474	alpha_474
475	VPS26B	alpha	475	alpha_475
476	FBXW7	alpha	476	alpha_476
477	ZBTB41	alpha	477	alpha_477
478	NAV1	alpha	478	alpha_478
479	EPHX2	alpha	479	alpha_479
480	UBB	alpha	480	alpha_480
481	C22orf32	alpha	481	alpha_481
482	FKBP2	alpha	482	alpha_482
483	PTS	alpha	483	alpha_483
484	NDUFA1	alpha	484	alpha_484
485	PKM	alpha	485	alpha_485
486	H1FX	alpha	486	alpha_486
487	VPS41	alpha	487	alpha_487
488	CD164	alpha	488	alpha_488
489	MYEF2	alpha	489	alpha_489
490	KCNK3	alpha	490	alpha_490
491	SGSM2	alpha	491	alpha_491
492	NRCAM	alpha	492	alpha_492
493	ECH1	alpha	493	alpha_493
494	SNAP25	alpha	494	alpha_494
495	APOA1BP	alpha	495	alpha_495
496	EPT1	alpha	496	alpha_496
497	SESN2	alpha	497	alpha_497
498	PRPS1	alpha	498	alpha_498
499	PROX1	alpha	499	alpha_499
500	SGPL1	alpha	500	alpha_500
501	MANEAL	alpha	501	alpha_501
502	ITPK1	alpha	502	alpha_502
503	TMEM147	alpha	503	alpha_503
504	TPD52	alpha	504	alpha_504
505	TMEM258	alpha	505	alpha_505
506	ST8SIA3	alpha	506	alpha_506
507	STX16	alpha	507	alpha_507
508	NDUFC1	alpha	508	alpha_508
509	ATP6AP1	alpha	509	alpha_509
510	CRMP1	alpha	510	alpha_510
511	ANAPC11	alpha	511	alpha_511
512	BEX2	alpha	512	alpha_512
513	ANKH	alpha	513	alpha_513
514	NDUFB2	alpha	514	alpha_514
515	ITFG1	alpha	515	alpha_515
516	C17orf89	alpha	516	alpha_516
517	PRAF2	alpha	517	alpha_517
518	SEC14L1	alpha	518	alpha_518
519	PCNX	alpha	519	alpha_519
520	YIPF6	alpha	520	alpha_520
521	COA3	alpha	521	alpha_521
522	ATXN2	alpha	522	alpha_522
523	FAM167A	alpha	523	alpha_523
524	DYNLRB1	alpha	524	alpha_524
525	HIPK2	alpha	525	alpha_525
526	COX7A2	alpha	526	alpha_526
527	HMGN3	alpha	527	alpha_527
528	TMEM205	alpha	528	alpha_528
529	SRPK2	alpha	529	alpha_529
530	ABI2	alpha	530	alpha_530
531	AK2	alpha	531	alpha_531
532	ABHD16A	alpha	532	alpha_532
533	BOLA3	alpha	533	alpha_533
534	CADPS	alpha	534	alpha_534
535	ANXA6	alpha	535	alpha_535
536	TRNP1	alpha	536	alpha_536
537	CMIP	alpha	537	alpha_537
538	AHI1	alpha	538	alpha_538
539	UBL5	alpha	539	alpha_539
540	NOMO1	alpha	540	alpha_540
541	IDI1	alpha	541	alpha_541
542	MYL6	alpha	542	alpha_542
543	PKD2	alpha	543	alpha_543
544	VAMP2	alpha	544	alpha_544
545	DNAJC12	alpha	545	alpha_545
546	RAB11A	alpha	546	alpha_546
547	HECTD4	alpha	547	alpha_547
548	CALCOCO2	alpha	548	alpha_548
549	ESYT1	alpha	549	alpha_549
550	ATP5J2	alpha	550	alpha_550
551	PNMA2	alpha	551	alpha_551
552	SNHG6	alpha	552	alpha_552
553	UQCRQ	alpha	553	alpha_553
554	HSD17B12	alpha	554	alpha_554
555	COPZ1	alpha	555	alpha_555
556	CAPZB	alpha	556	alpha_556
557	ATRAID	alpha	557	alpha_557
558	SERF2	alpha	558	alpha_558
559	NHP2L1	alpha	559	alpha_559
560	CDC42EP3	alpha	560	alpha_560
561	KDELR1	alpha	561	alpha_561
562	MAB21L3	alpha	562	alpha_562
563	RAP1GAP2	alpha	563	alpha_563
564	TMEM59	alpha	564	alpha_564
565	TUBA1A	alpha	565	alpha_565
566	OAZ1	alpha	566	alpha_566
567	ATP5L	alpha	567	alpha_567
568	ACLY	alpha	568	alpha_568
569	KCNQ1OT1	alpha	569	alpha_569
570	LUC7L3	alpha	570	alpha_570
571	CD63	alpha	571	alpha_571
572	PRKAR1A	alpha	572	alpha_572
573	INS	beta	1	beta_1
574	IAPP	beta	2	beta_2
575	MAFA	beta	3	beta_3
576	NPTX2	beta	4	beta_4
577	DLK1	beta	5	beta_5
578	ADCYAP1	beta	6	beta_6
579	PFKFB2	beta	7	beta_7
580	PDX1	beta	8	beta_8
581	TGFBR3	beta	9	beta_9
582	SYT13	beta	10	beta_10
583	PCDH7	beta	11	beta_11
584	HADH	beta	12	beta_12
585	MEG3	beta	13	beta_13
586	SCD5	beta	14	beta_14
587	ENTPD3	beta	15	beta_15
588	SMAD9	beta	16	beta_16
589	LOC154761	beta	17	beta_17
590	MAPT	beta	18	beta_18
591	WSCD2	beta	19	beta_19
592	CDKN1C	beta	20	beta_20
593	SORL1	beta	21	beta_21
594	ROBO2	beta	22	beta_22
595	FAM159B	beta	23	beta_23
596	SRXN1	beta	24	beta_24
597	FAM105A	beta	25	beta_25
598	ERO1LB	beta	26	beta_26
599	CHL1	beta	27	beta_27
600	LINC00263	beta	28	beta_28
601	ABCC8	beta	29	beta_29
602	TFCP2L1	beta	30	beta_30
603	CASR	beta	31	beta_31
604	SIX3	beta	32	beta_32
605	GEM	beta	33	beta_33
606	SCD	beta	34	beta_34
607	UCHL1	beta	35	beta_35
608	RRAGD	beta	36	beta_36
609	EXPH5	beta	37	beta_37
610	PPM1E	beta	38	beta_38
611	PRUNE2	beta	39	beta_39
612	ARG2	beta	40	beta_40
613	ATP2A3	beta	41	beta_41
614	SLC6A17	beta	42	beta_42
615	SIX2	beta	43	beta_43
616	KLHDC8A	beta	44	beta_44
617	FAM107A	beta	45	beta_45
618	KIAA2022	beta	46	beta_46
619	RASGRF1	beta	47	beta_47
620	EDARADD	beta	48	beta_48
621	CYP2U1	beta	49	beta_49
622	SIPA1L2	beta	50	beta_50
623	FAM115C	beta	51	beta_51
624	FFAR4	beta	52	beta_52
625	ELMO1	beta	53	beta_53
626	ROBO1	beta	54	beta_54
627	SUSD4	beta	55	beta_55
628	CYYR1	beta	56	beta_56
629	ATRNL1	beta	57	beta_57
630	MNX1	beta	58	beta_58
631	ENO2	beta	59	beta_59
632	ITPR3	beta	60	beta_60
633	BMP5	beta	61	beta_61
634	SCGN	beta	62	beta_62
635	G6PC2	beta	63	beta_63
636	PIR	beta	64	beta_64
637	PLEKHA6	beta	65	beta_65
638	LRRTM3	beta	66	beta_66
639	VWDE	beta	67	beta_67
640	VEGFA	beta	68	beta_68
641	OLFM1	beta	69	beta_69
642	PLCB4	beta	70	beta_70
643	GLIS3	beta	71	beta_71
644	RIMKLA	beta	72	beta_72
645	PLCXD3	beta	73	beta_73
646	CAPN13	beta	74	beta_74
647	PVRL3	beta	75	beta_75
648	VAT1L	beta	76	beta_76
649	SREBF1	beta	77	beta_77
650	SYNM	beta	78	beta_78
651	PTPN3	beta	79	beta_79
652	RAPH1	beta	80	beta_80
653	TTC7B	beta	81	beta_81
654	PCSK1	beta	82	beta_82
655	NR0B1	beta	83	beta_83
656	PKIB	beta	84	beta_84
657	TMEM150C	beta	85	beta_85
658	RAB15	beta	86	beta_86
659	DHRS2	beta	87	beta_87
660	GPM6A	beta	88	beta_88
661	TBC1D4	beta	89	beta_89
662	WNT4	beta	90	beta_90
663	STX1A	beta	91	beta_91
664	SYT7	beta	92	beta_92
665	SLC2A2	beta	93	beta_93
666	DOCK10	beta	94	beta_94
667	RGS16	beta	95	beta_95
668	UBE2QL1	beta	96	beta_96
669	C14orf132	beta	97	beta_97
670	MTUS2	beta	98	beta_98
671	CABP7	beta	99	beta_99
672	TIMP2	beta	100	beta_100
673	SSTR5-AS1	beta	101	beta_101
674	FAM222A	beta	102	beta_102
675	DDIT3	beta	103	beta_103
676	ID1	beta	104	beta_104
677	CDKN1A	beta	105	beta_105
678	TAGLN3	beta	106	beta_106
679	NEFM	beta	107	beta_107
680	TMEM37	beta	108	beta_108
681	ASAP1	beta	109	beta_109
682	SLC18A2	beta	110	beta_110
683	GNPDA1	beta	111	beta_111
684	TSHZ3	beta	112	beta_112
685	KIAA1211	beta	113	beta_113
686	SLC2A13	beta	114	beta_114
687	SRD5A1	beta	115	beta_115
688	STXBP1	beta	116	beta_116
689	GSN	beta	117	beta_117
690	PIPOX	beta	118	beta_118
691	TSPAN1	beta	119	beta_119
692	GRIA4	beta	120	beta_120
693	MT1X	beta	121	beta_121
694	ELAVL4	beta	122	beta_122
695	IQSEC1	beta	123	beta_123
696	RBP4	beta	124	beta_124
697	RGL1	beta	125	beta_125
698	KCNG3	beta	126	beta_126
699	MEIS2	beta	127	beta_127
700	HS6ST1	beta	128	beta_128
701	MAN1C1	beta	129	beta_129
702	KIF5C	beta	130	beta_130
703	SNHG7	beta	131	beta_131
704	FMN2	beta	132	beta_132
705	HOPX	beta	133	beta_133
706	LINC00673	beta	134	beta_134
707	PER3	beta	135	beta_135
708	KCNJ11	beta	136	beta_136
709	SOBP	beta	137	beta_137
710	PRSS23	beta	138	beta_138
711	HSPA1B	beta	139	beta_139
712	CEBPG	beta	140	beta_140
713	CACNA2D1	beta	141	beta_141
714	ACVR1B	beta	142	beta_142
715	CADM1	beta	143	beta_143
716	SURF4	beta	144	beta_144
717	PSD3	beta	145	beta_145
718	C21orf91	beta	146	beta_146
719	SLC2A1	beta	147	beta_147
720	GAD2	beta	148	beta_148
721	CDK5R1	beta	149	beta_149
722	OSBPL8	beta	150	beta_150
723	RNF187	beta	151	beta_151
724	ATP1B2	beta	152	beta_152
725	MPP1	beta	153	beta_153
726	DIP2C	beta	154	beta_154
727	PDZD2	beta	155	beta_155
728	P2RY1	beta	156	beta_156
729	PKP2	beta	157	beta_157
730	DHRS7	beta	158	beta_158
731	BTBD3	beta	159	beta_159
732	SYBU	beta	160	beta_160
733	BAG3	beta	161	beta_161
734	ARL4D	beta	162	beta_162
735	ALDOC	beta	163	beta_163
736	ALCAM	beta	164	beta_164
737	IGSF1	beta	165	beta_165
738	CCDC109B	beta	166	beta_166
739	DNAJB9	beta	167	beta_167
740	APCDD1L-AS1	beta	168	beta_168
741	SERPINB4	beta	169	beta_169
742	SYNE2	beta	170	beta_170
743	TMED6	beta	171	beta_171
744	BHLHE41	beta	172	beta_172
745	MT1F	beta	173	beta_173
746	SOCS2	beta	174	beta_174
747	AACS	beta	175	beta_175
748	KCNK17	beta	176	beta_176
749	BTG3	beta	177	beta_177
750	AKT3	beta	178	beta_178
751	TMEM64	beta	179	beta_179
752	TMOD1	beta	180	beta_180
753	FTL	beta	181	beta_181
754	MARK1	beta	182	beta_182
755	LOC643837	beta	183	beta_183
756	RASD1	beta	184	beta_184
757	ST3GAL5	beta	185	beta_185
758	SEMA6D	beta	186	beta_186
759	GREM2	beta	187	beta_187
760	GPSM1	beta	188	beta_188
761	THBD	beta	189	beta_189
762	TMEM132B	beta	190	beta_190
763	MGAT4A	beta	191	beta_191
764	SLC6A6	beta	192	beta_192
765	IGSF11	beta	193	beta_193
766	DNAH5	beta	194	beta_194
767	CENPC1	beta	195	beta_195
768	ARHGEF3	beta	196	beta_196
769	GPR158	beta	197	beta_197
770	NR3C1	beta	198	beta_198
771	CDC42EP3	beta	199	beta_199
772	SLC4A10	beta	200	beta_200
773	CLCN4	beta	201	beta_201
774	PRKCH	beta	202	beta_202
775	MIS18BP1	beta	203	beta_203
776	MYO3A	beta	204	beta_204
777	ME1	beta	205	beta_205
778	KATNAL1	beta	206	beta_206
779	PARVB	beta	207	beta_207
780	RAP1GAP2	beta	208	beta_208
781	LMO2	beta	209	beta_209
782	GREM1	beta	210	beta_210
783	SLC30A8	beta	211	beta_211
784	MLXIPL	beta	212	beta_212
785	VPS37A	beta	213	beta_213
786	PLCL2	beta	214	beta_214
787	TRIM2	beta	215	beta_215
788	DSP	beta	216	beta_216
789	DLGAP4	beta	217	beta_217
790	CACNA1H	beta	218	beta_218
791	RAB12	beta	219	beta_219
792	MBP	beta	220	beta_220
793	EIF4A2	beta	221	beta_221
794	TMCC3	beta	222	beta_222
795	TUBB2B	beta	223	beta_223
796	RCBTB2	beta	224	beta_224
797	MAP1A	beta	225	beta_225
798	SPIRE1	beta	226	beta_226
799	NANOS1	beta	227	beta_227
800	ADM	beta	228	beta_228
801	CBX7	beta	229	beta_229
802	TRIM9	beta	230	beta_230
803	RNF6	beta	231	beta_231
804	HDAC9	beta	232	beta_232
805	INSM1	beta	233	beta_233
806	CPD	beta	234	beta_234
807	CNRIP1	beta	235	beta_235
808	HLF	beta	236	beta_236
809	SNAP91	beta	237	beta_237
810	GNG4	beta	238	beta_238
811	KIF1A	beta	239	beta_239
812	HSPA1A	beta	240	beta_240
813	GSE1	beta	241	beta_241
814	ATP8A1	beta	242	beta_242
815	FBXO17	beta	243	beta_243
816	KCNK16	beta	244	beta_244
817	RBBP8	beta	245	beta_245
818	GNAO1	beta	246	beta_246
819	GTF3C1	beta	247	beta_247
820	MXRA7	beta	248	beta_248
821	IGF1R	beta	249	beta_249
822	NEO1	beta	250	beta_250
823	MCC	beta	251	beta_251
824	MAP1B	beta	252	beta_252
825	SH3GL2	beta	253	beta_253
826	WDR17	beta	254	beta_254
827	RNF130	beta	255	beta_255
828	NEBL	beta	256	beta_256
829	TMOD2	beta	257	beta_257
830	SLC25A34	beta	258	beta_258
831	SCN1B	beta	259	beta_259
832	KIAA1107	beta	260	beta_260
833	PDE8B	beta	261	beta_261
834	GLT8D2	beta	262	beta_262
835	PIGA	beta	263	beta_263
836	TSHZ1	beta	264	beta_264
837	CCNI	beta	265	beta_265
838	RAB39B	beta	266	beta_266
839	TNKS2	beta	267	beta_267
840	TOMM20	beta	268	beta_268
841	GLCCI1	beta	269	beta_269
842	PALM2	beta	270	beta_270
843	CLGN	beta	271	beta_271
844	JHDM1D	beta	272	beta_272
845	PCLO	beta	273	beta_273
846	ISOC1	beta	274	beta_274
847	NKX2-2	beta	275	beta_275
848	CACNA1D	beta	276	beta_276
849	BNIP3L	beta	277	beta_277
850	CBX4	beta	278	beta_278
851	MYH14	beta	279	beta_279
852	PHF1	beta	280	beta_280
853	SURF2	beta	281	beta_281
854	TRIB3	beta	282	beta_282
855	RPH3AL	beta	283	beta_283
856	IL17RB	beta	284	beta_284
857	C15orf61	beta	285	beta_285
858	TPM3	beta	286	beta_286
859	NCOA3	beta	287	beta_287
860	SVIP	beta	288	beta_288
861	CFL2	beta	289	beta_289
862	KDM3A	beta	290	beta_290
863	TAB2	beta	291	beta_291
864	FBXO7	beta	292	beta_292
865	HSP90AA1	beta	293	beta_293
866	KAT2B	beta	294	beta_294
867	LONRF2	beta	295	beta_295
868	KIAA1715	beta	296	beta_296
869	CD200	beta	297	beta_297
870	DGKD	beta	298	beta_298
871	DPP6	beta	299	beta_299
872	KIF21A	beta	300	beta_300
873	PAPSS2	beta	301	beta_301
874	SLC16A9	beta	302	beta_302
875	TBC1D24	beta	303	beta_303
876	MAPRE2	beta	304	beta_304
877	ZHX3	beta	305	beta_305
878	EPB41L4A-AS1	beta	306	beta_306
879	ZNF91	beta	307	beta_307
880	PLAGL1	beta	308	beta_308
881	HOOK1	beta	309	beta_309
882	XPOT	beta	310	beta_310
883	PDZD8	beta	311	beta_311
884	LYSMD2	beta	312	beta_312
885	NMNAT2	beta	313	beta_313
886	TIAM1	beta	314	beta_314
887	AKAP11	beta	315	beta_315
888	CAMK2N1	beta	316	beta_316
889	PTCH1	beta	317	beta_317
890	SPEG	beta	318	beta_318
891	VLDLR	beta	319	beta_319
892	ZNF395	beta	320	beta_320
893	SNX29	beta	321	beta_321
894	VEGFB	beta	322	beta_322
895	ATP6V0E2	beta	323	beta_323
896	HSPH1	beta	324	beta_324
897	NPR2	beta	325	beta_325
898	RNF2	beta	326	beta_326
899	PI4KA	beta	327	beta_327
900	ROR1	beta	328	beta_328
901	TSPYL5	beta	329	beta_329
902	WDR7	beta	330	beta_330
903	SERINC1	beta	331	beta_331
904	NCOR2	beta	332	beta_332
905	TSPAN13	beta	333	beta_333
906	TNFRSF11A	beta	334	beta_334
907	UBE3C	beta	335	beta_335
908	SLC25A36	beta	336	beta_336
909	KLHDC5	beta	337	beta_337
910	CDC37L1	beta	338	beta_338
911	ACLY	beta	339	beta_339
912	CSDE1	beta	340	beta_340
913	FGF9	beta	341	beta_341
914	THAP5	beta	342	beta_342
915	PHACTR2	beta	343	beta_343
916	RASGRP1	beta	344	beta_344
917	CCSER2	beta	345	beta_345
918	PPL	beta	346	beta_346
919	SESN1	beta	347	beta_347
920	ANKRD65	beta	348	beta_348
921	SCG3	beta	349	beta_349
922	FOXJ3	beta	350	beta_350
923	NGRN	beta	351	beta_351
924	ADRA2A	beta	352	beta_352
925	CMTM8	beta	353	beta_353
926	CACYBP	beta	354	beta_354
927	EDN3	beta	355	beta_355
928	MAPRE1	beta	356	beta_356
929	ENO1	beta	357	beta_357
930	BCL9	beta	358	beta_358
931	RUNX1T1	beta	359	beta_359
932	PDE4DIP	beta	360	beta_360
933	TMEM55A	beta	361	beta_361
934	CREBRF	beta	362	beta_362
935	PRKAR2B	beta	363	beta_363
936	ZCCHC14	beta	364	beta_364
937	INPP5F	beta	365	beta_365
938	NAP1L2	beta	366	beta_366
939	APPL2	beta	367	beta_367
940	MAP6	beta	368	beta_368
941	MAN1A2	beta	369	beta_369
942	CDIP1	beta	370	beta_370
943	TRIQK	beta	371	beta_371
944	RUFY3	beta	372	beta_372
945	PEBP1	beta	373	beta_373
946	KCNH2	beta	374	beta_374
947	RNF13	beta	375	beta_375
948	DNAJB1	beta	376	beta_376
949	LPIN1	beta	377	beta_377
950	SQSTM1	beta	378	beta_378
951	DENND5B	beta	379	beta_379
952	HSPA4L	beta	380	beta_380
953	KIAA0247	beta	381	beta_381
954	RORA	beta	382	beta_382
955	NAPA	beta	383	beta_383
956	UBL3	beta	384	beta_384
957	MYO1D	beta	385	beta_385
958	MYCBP2	beta	386	beta_386
959	FAM135A	beta	387	beta_387
960	SEMA5A	beta	388	beta_388
961	PFN2	beta	389	beta_389
962	ENPP5	beta	390	beta_390
963	COBLL1	beta	391	beta_391
964	MAP2	beta	392	beta_392
965	C6orf1	beta	393	beta_393
966	MAFG	beta	394	beta_394
967	TPRG1L	beta	395	beta_395
968	INSIG1	beta	396	beta_396
969	RNF19B	beta	397	beta_397
970	ZMIZ1	beta	398	beta_398
971	ZNF483	beta	399	beta_399
972	NR1D2	beta	400	beta_400
973	NBEA	beta	401	beta_401
974	AMPD2	beta	402	beta_402
975	TTLL7	beta	403	beta_403
976	UBQLN2	beta	404	beta_404
977	SEPTIN22	beta	405	beta_405
978	FTH1	beta	406	beta_406
979	ATP6V1B2	beta	407	beta_407
980	KIAA1644	beta	408	beta_408
981	ANO5	beta	409	beta_409
982	C6orf48	beta	410	beta_410
983	TNS1	beta	411	beta_411
984	RNF157	beta	412	beta_412
985	TRIM37	beta	413	beta_413
986	COPRS	beta	414	beta_414
987	MT2A	beta	415	beta_415
988	TCEA1	beta	416	beta_416
989	NSG1	beta	417	beta_417
990	PRMT2	beta	418	beta_418
991	EIF4B	beta	419	beta_419
992	ATP6V0A1	beta	420	beta_420
993	EFNA5	beta	421	beta_421
994	MADD	beta	422	beta_422
995	APC	beta	423	beta_423
996	AES	beta	424	beta_424
997	GNAS	beta	425	beta_425
998	EPB41L1	beta	426	beta_426
999	HSPA13	beta	427	beta_427
1000	KLHL2	beta	428	beta_428
1001	GLIS2	beta	429	beta_429
1002	NDRG1	beta	430	beta_430
1003	SC5DL	beta	431	beta_431
1004	JAZF1	beta	432	beta_432
1005	CAMLG	beta	433	beta_433
1006	STX3	beta	434	beta_434
1007	SEPW1	beta	435	beta_435
1008	WLS	beta	436	beta_436
1009	ANKH	beta	437	beta_437
1010	MTSS1	beta	438	beta_438
1011	NFE2L1	beta	439	beta_439
1012	GNG7	beta	440	beta_440
1013	ACAT1	beta	441	beta_441
1014	RCOR3	beta	442	beta_442
1015	USP51	beta	443	beta_443
1016	CLCN3	beta	444	beta_444
1017	USP1	beta	445	beta_445
1018	PIK3C2A	beta	446	beta_446
1019	ABHD3	beta	447	beta_447
1020	ING2	beta	448	beta_448
1021	KLHL12	beta	449	beta_449
1022	ANP32E	beta	450	beta_450
1023	CADPS	beta	451	beta_451
1024	NCKAP1	beta	452	beta_452
1025	RANBP2	beta	453	beta_453
1026	KIF13A	beta	454	beta_454
1027	PTEN	beta	455	beta_455
1028	PTAR1	beta	456	beta_456
1029	ZNF204P	beta	457	beta_457
1030	PJA2	beta	458	beta_458
1031	SOCS7	beta	459	beta_459
1032	CELF4	beta	460	beta_460
1033	ABR	beta	461	beta_461
1034	SPRYD3	beta	462	beta_462
1035	WHAMM	beta	463	beta_463
1036	C8orf47	beta	464	beta_464
1037	ILF3-AS1	beta	465	beta_465
1038	BEX2	beta	466	beta_466
1039	TMEM65	beta	467	beta_467
1040	KIAA1598	beta	468	beta_468
1041	PNMA2	beta	469	beta_469
1042	INA	beta	470	beta_470
1043	GAS5	beta	471	beta_471
1044	PLCB1	beta	472	beta_472
1045	ALG2	beta	473	beta_473
1046	UHMK1	beta	474	beta_474
1047	ABCG1	beta	475	beta_475
1048	C11orf1	beta	476	beta_476
1049	GDAP1	beta	477	beta_477
1050	MTERFD2	beta	478	beta_478
1051	RAB3IP	beta	479	beta_479
1052	CCDC104	beta	480	beta_480
1053	TBCC	beta	481	beta_481
1054	SAMD3	beta	482	beta_482
1055	DNAJC6	beta	483	beta_483
1056	SMAD7	beta	484	beta_484
1057	C1orf43	beta	485	beta_485
1058	MEGF9	beta	486	beta_486
1059	CHN1	beta	487	beta_487
1060	EXOC2	beta	488	beta_488
1061	PPP2CB	beta	489	beta_489
1062	LOC100506548	beta	490	beta_490
1063	HPS4	beta	491	beta_491
1064	ZBTB4	beta	492	beta_492
1065	ABHD10	beta	493	beta_493
1066	ZC3H6	beta	494	beta_494
1067	SLC29A1	beta	495	beta_495
1068	PPID	beta	496	beta_496
1069	MTSS1L	beta	497	beta_497
1070	PRKACB	beta	498	beta_498
1071	SYT11	beta	499	beta_499
1072	GRPEL2	beta	500	beta_500
1073	STXBP5	beta	501	beta_501
1074	GNA13	beta	502	beta_502
1075	ACVR1C	beta	503	beta_503
1076	FAM200B	beta	504	beta_504
1077	DPYSL2	beta	505	beta_505
1078	PEPD	beta	506	beta_506
1079	SPOPL	beta	507	beta_507
1080	CDCP1	beta	508	beta_508
1081	KCTD13	beta	509	beta_509
1082	NMRK1	beta	510	beta_510
1083	PLOD2	beta	511	beta_511
1084	MAP3K2	beta	512	beta_512
1085	FAM115A	beta	513	beta_513
1086	CIRBP	beta	514	beta_514
1087	DARS	beta	515	beta_515
1088	ABRACL	beta	516	beta_516
1089	MTERFD3	beta	517	beta_517
1090	CCT4	beta	518	beta_518
1091	PELI1	beta	519	beta_519
1092	FXR1	beta	520	beta_520
1093	AGTPBP1	beta	521	beta_521
1094	C12orf76	beta	522	beta_522
1095	ZNF746	beta	523	beta_523
1096	ABAT	beta	524	beta_524
1097	DTX3	beta	525	beta_525
1098	PDZRN3	beta	526	beta_526
1099	GPRASP1	beta	527	beta_527
1100	EML6	beta	528	beta_528
1101	PRKAG2	beta	529	beta_529
1102	RASA4	beta	530	beta_530
1103	TMEM38B	beta	531	beta_531
1104	HABP4	beta	532	beta_532
1105	TOMM34	beta	533	beta_533
1106	PSIP1	beta	534	beta_534
1107	CHD7	beta	535	beta_535
1108	UNC80	beta	536	beta_536
1109	FKBP5	beta	537	beta_537
1110	VOPP1	beta	538	beta_538
1111	HERPUD1	beta	539	beta_539
1112	RAB11FIP5	beta	540	beta_540
1113	IER3	beta	541	beta_541
1114	HSP90AB1	beta	542	beta_542
1115	GYG1	beta	543	beta_543
1116	CPEB4	beta	544	beta_544
1117	ATP6V1D	beta	545	beta_545
1118	BNIP3	beta	546	beta_546
1119	ST18	beta	547	beta_547
1120	MKRN2	beta	548	beta_548
1121	SARS	beta	549	beta_549
1122	RHOQ	beta	550	beta_550
1123	EPB41L3	beta	551	beta_551
1124	ADH5	beta	552	beta_552
1125	ATG3	beta	553	beta_553
1126	SLAIN2	beta	554	beta_554
1127	ANKMY2	beta	555	beta_555
1128	EXOC5	beta	556	beta_556
1129	ISCU	beta	557	beta_557
1130	ELMO2	beta	558	beta_558
1131	RCAN3	beta	559	beta_559
1132	TTC3	beta	560	beta_560
1133	HECTD4	beta	561	beta_561
1134	APPL1	beta	562	beta_562
1135	REPIN1	beta	563	beta_563
1136	RRAGC	beta	564	beta_564
1137	AFF1	beta	565	beta_565
1138	ENDOD1	beta	566	beta_566
1139	KAT6B	beta	567	beta_567
1140	GOLGA8A	beta	568	beta_568
1141	USP12	beta	569	beta_569
1142	RPL3	beta	570	beta_570
1143	BBS2	beta	571	beta_571
1144	ARHGEF9	beta	572	beta_572
1145	PTPN1	beta	573	beta_573
1146	SBDS	beta	574	beta_574
1147	LARP1	beta	575	beta_575
1148	TRAPPC8	beta	576	beta_576
1149	G3BP2	beta	577	beta_577
1150	PCMT1	beta	578	beta_578
1151	KLF10	beta	579	beta_579
1152	RRM2B	beta	580	beta_580
1153	AZI2	beta	581	beta_581
1154	PIKFYVE	beta	582	beta_582
1155	SCAPER	beta	583	beta_583
1156	CNP	beta	584	beta_584
1157	TERF2IP	beta	585	beta_585
1158	SLC4A7	beta	586	beta_586
1159	AARS	beta	587	beta_587
1160	PPP1R1A	beta	588	beta_588
1161	TXNL1	beta	589	beta_589
1162	TERF2	beta	590	beta_590
1163	MAP1LC3A	beta	591	beta_591
1164	HIVEP2	beta	592	beta_592
1165	ATP6V1C1	beta	593	beta_593
1166	MPP6	beta	594	beta_594
1167	THAP6	beta	595	beta_595
1168	AHCTF1	beta	596	beta_596
1169	LINC00617	beta	597	beta_597
1170	ATP6V1A	beta	598	beta_598
1171	FBXL17	beta	599	beta_599
1172	FAM174B	beta	600	beta_600
1173	PIM3	beta	601	beta_601
1174	PEG3	beta	602	beta_602
1175	VPS13C	beta	603	beta_603
1176	PAFAH1B1	beta	604	beta_604
1177	DGKE	beta	605	beta_605
1178	ETNK1	beta	606	beta_606
1179	COPS2	beta	607	beta_607
1180	NEU1	beta	608	beta_608
1181	SETBP1	beta	609	beta_609
1182	C7orf41	beta	610	beta_610
1183	RNMT	beta	611	beta_611
1184	MXI1	beta	612	beta_612
1185	WFS1	beta	613	beta_613
1186	UNC79	beta	614	beta_614
1187	STAG2	beta	615	beta_615
1188	ORC3	beta	616	beta_616
1189	TRIM23	beta	617	beta_617
1190	SUCO	beta	618	beta_618
1191	DMXL2	beta	619	beta_619
1192	ZNF277	beta	620	beta_620
1193	CRMP1	beta	621	beta_621
1194	DDX24	beta	622	beta_622
1195	ANKRD12	beta	623	beta_623
1196	LOC100505738	beta	624	beta_624
1197	USP48	beta	625	beta_625
1198	SHOC2	beta	626	beta_626
1199	FNIP1	beta	627	beta_627
1200	MSANTD4	beta	628	beta_628
1201	PGRMC2	beta	629	beta_629
1202	SBNO1	beta	630	beta_630
1203	C22orf28	beta	631	beta_631
1204	ST8SIA3	beta	632	beta_632
1205	ZNF770	beta	633	beta_633
1206	LOC100128252	beta	634	beta_634
1207	IPO7	beta	635	beta_635
1208	MYO5A	beta	636	beta_636
1209	RCAN2	beta	637	beta_637
1210	G3BP1	beta	638	beta_638
1211	KLF13	beta	639	beta_639
1212	STMN3	beta	640	beta_640
1213	ESD	beta	641	beta_641
1214	NRCAM	beta	642	beta_642
1215	TXNRD1	beta	643	beta_643
1216	ELP4	beta	644	beta_644
1217	ZBTB33	beta	645	beta_645
1218	SPECC1L	beta	646	beta_646
1219	TMEM126B	beta	647	beta_647
1220	UBXN1	beta	648	beta_648
1221	IL6R	beta	649	beta_649
1222	RAB22A	beta	650	beta_650
1223	NFIC	beta	651	beta_651
1224	FNIP2	beta	652	beta_652
1225	ERRFI1	beta	653	beta_653
1226	GDA	beta	654	beta_654
1227	TAF9	beta	655	beta_655
1228	XPC	beta	656	beta_656
1229	PRDM4	beta	657	beta_657
1230	KIAA0368	beta	658	beta_658
1231	DICER1	beta	659	beta_659
1232	MAGI2-AS3	beta	660	beta_660
1233	NAV2	beta	661	beta_661
1234	PPT1	beta	662	beta_662
1235	PNMAL1	beta	663	beta_663
1236	SYT4	beta	664	beta_664
1237	FAM219A	beta	665	beta_665
1238	AP1AR	beta	666	beta_666
1239	NFASC	beta	667	beta_667
1240	ABCA5	beta	668	beta_668
1241	LETMD1	beta	669	beta_669
1242	BCL2L2	beta	670	beta_670
1243	MBD1	beta	671	beta_671
1244	PCM1	beta	672	beta_672
1245	C1D	beta	673	beta_673
1246	CLASP2	beta	674	beta_674
1247	FYN	beta	675	beta_675
1248	DDX3Y	beta	676	beta_676
1249	LMAN1	beta	677	beta_677
1250	MDM2	beta	678	beta_678
1251	SLC1A4	beta	679	beta_679
1252	NAP1L5	beta	680	beta_680
1253	HSPD1	beta	681	beta_681
1254	ANP32B	beta	682	beta_682
1255	EFR3A	beta	683	beta_683
1256	VAPB	beta	684	beta_684
1257	HMGCLL1	beta	685	beta_685
1258	RPA2	beta	686	beta_686
1259	PTPLAD1	beta	687	beta_687
1260	CREB3L2	beta	688	beta_688
1261	UCHL5	beta	689	beta_689
1262	FAM179B	beta	690	beta_690
1263	SLC11A2	beta	691	beta_691
1264	LYST	beta	692	beta_692
1265	ZNF331	beta	693	beta_693
1266	KCNK3	beta	694	beta_694
1267	ZZZ3	beta	695	beta_695
1268	MIR7-3HG	beta	696	beta_696
1269	BTBD1	beta	697	beta_697
1270	NIN	beta	698	beta_698
1271	AP3B1	beta	699	beta_699
1272	ARFGEF2	beta	700	beta_700
1273	AKTIP	beta	701	beta_701
1274	RALGPS1	beta	702	beta_702
1275	PPP1R2	beta	703	beta_703
1276	C4orf3	beta	704	beta_704
1277	SGMS2	beta	705	beta_705
1278	KCNMA1	beta	706	beta_706
1279	GOLGB1	beta	707	beta_707
1280	KLHDC10	beta	708	beta_708
1281	KCMF1	beta	709	beta_709
1282	HAX1	beta	710	beta_710
1283	PERP	beta	711	beta_711
1284	RAB3B	beta	712	beta_712
1285	HCFC2	beta	713	beta_713
1286	PTPRJ	beta	714	beta_714
1287	RABGGTB	beta	715	beta_715
1288	C2orf69	beta	716	beta_716
1289	TOR1AIP1	beta	717	beta_717
1290	FAM8A1	beta	718	beta_718
1291	FOXA2	beta	719	beta_719
1292	CREBL2	beta	720	beta_720
1293	C16orf72	beta	721	beta_721
1294	PRRC2B	beta	722	beta_722
1295	RAD17	beta	723	beta_723
1296	IGBP1	beta	724	beta_724
1297	WDR33	beta	725	beta_725
1298	CAPN7	beta	726	beta_726
1299	CDV3	beta	727	beta_727
1300	DNAJC12	beta	728	beta_728
1301	RPS3	beta	729	beta_729
1302	RMND5A	beta	730	beta_730
1303	KIAA2018	beta	731	beta_731
1304	PITHD1	beta	732	beta_732
1305	TUBA4A	beta	733	beta_733
1306	CDC5L	beta	734	beta_734
1307	TANC2	beta	735	beta_735
1308	SLC39A14	beta	736	beta_736
1309	OSTM1	beta	737	beta_737
1310	TMEM109	beta	738	beta_738
1311	RHEB	beta	739	beta_739
1312	NUS1	beta	740	beta_740
1313	MAN2A2	beta	741	beta_741
1314	TSPYL2	beta	742	beta_742
1315	CLIP4	beta	743	beta_743
1316	IRS2	beta	744	beta_744
1317	MPHOSPH8	beta	745	beta_745
1318	METTL5	beta	746	beta_746
1319	NAP1L1	beta	747	beta_747
1320	IRF2BP2	beta	748	beta_748
1321	RAD50	beta	749	beta_749
1322	ZNF652	beta	750	beta_750
1323	PNMA1	beta	751	beta_751
1324	PAN2	beta	752	beta_752
1325	RRN3	beta	753	beta_753
1326	PATL1	beta	754	beta_754
1327	AFF4	beta	755	beta_755
1328	SNX9	beta	756	beta_756
1329	SV2A	beta	757	beta_757
1330	ST13	beta	758	beta_758
1331	FBXO33	beta	759	beta_759
1332	ZBTB38	beta	760	beta_760
1333	PAIP2	beta	761	beta_761
1334	RABEP1	beta	762	beta_762
1335	CYFIP2	beta	763	beta_763
1336	SEC63	beta	764	beta_764
1337	COMMD9	beta	765	beta_765
1338	BRI3	beta	766	beta_766
1339	ARPP19	beta	767	beta_767
1340	RASSF6	beta	768	beta_768
1341	GIGYF2	beta	769	beta_769
1342	PCGF5	beta	770	beta_770
1343	ARHGAP35	beta	771	beta_771
1344	FOXO1	beta	772	beta_772
1345	UBC	beta	773	beta_773
1346	TMEM181	beta	774	beta_774
1347	OCIAD1	beta	775	beta_775
1348	JKAMP	beta	776	beta_776
1349	TMEM167A	beta	777	beta_777
1350	TPP1	beta	778	beta_778
1351	ZMAT3	beta	779	beta_779
1352	TMEM33	beta	780	beta_780
1353	MAFB	beta	781	beta_781
1354	WARS	beta	782	beta_782
1355	COPS7A	beta	783	beta_783
1356	NISCH	beta	784	beta_784
1357	HSPA9	beta	785	beta_785
1358	RRAGA	beta	786	beta_786
1359	PRPS1	beta	787	beta_787
1360	ATF6	beta	788	beta_788
1361	DSTYK	beta	789	beta_789
1362	ACVR1	beta	790	beta_790
1363	DST	beta	791	beta_791
1364	PRNP	beta	792	beta_792
1365	UBN1	beta	793	beta_793
1366	PHC2	beta	794	beta_794
1367	KIDINS220	beta	795	beta_795
1368	NDFIP1	beta	796	beta_796
1369	HSPA8	beta	797	beta_797
1370	UBQLN1	beta	798	beta_798
1371	SPIN1	beta	799	beta_799
1372	MRPL49	beta	800	beta_800
1373	FRA10AC1	beta	801	beta_801
1374	ASH1L	beta	802	beta_802
1375	ZNF318	beta	803	beta_803
1376	DBI	beta	804	beta_804
1377	CLIP1	beta	805	beta_805
1378	HECTD1	beta	806	beta_806
1379	ATP6V1G1	beta	807	beta_807
1380	ARL8B	beta	808	beta_808
1381	C2CD5	beta	809	beta_809
1382	FYTTD1	beta	810	beta_810
1383	ATRX	beta	811	beta_811
1384	MRPS18B	beta	812	beta_812
1385	ALKBH5	beta	813	beta_813
1386	GHITM	beta	814	beta_814
1387	FAM134A	beta	815	beta_815
1388	STMN2	beta	816	beta_816
1389	CERK	beta	817	beta_817
1390	BTF3L4	beta	818	beta_818
1391	PURA	beta	819	beta_819
1392	SETD7	beta	820	beta_820
1393	USP9X	beta	821	beta_821
1394	TBL1XR1	beta	822	beta_822
1395	WSB2	beta	823	beta_823
1396	HLTF	beta	824	beta_824
1397	VAMP2	beta	825	beta_825
1398	DYNLT3	beta	826	beta_826
1399	RAB3GAP1	beta	827	beta_827
1400	TSPYL1	beta	828	beta_828
1401	ID4	beta	829	beta_829
1402	SETD3	beta	830	beta_830
1403	DYNC1H1	beta	831	beta_831
1404	TTC3P1	beta	832	beta_832
1405	FASN	beta	833	beta_833
1406	U2SURP	beta	834	beta_834
1407	RPL5	beta	835	beta_835
1408	SEC11C	beta	836	beta_836
1409	FBXL16	beta	837	beta_837
1410	MIA3	beta	838	beta_838
1411	MTMR6	beta	839	beta_839
1412	RERE	beta	840	beta_840
1413	OLA1	beta	841	beta_841
1414	PREPL	beta	842	beta_842
1415	ATP6V1E1	beta	843	beta_843
1416	BLOC1S2	beta	844	beta_844
1417	UTRN	beta	845	beta_845
1418	BBX	beta	846	beta_846
1419	SLC7A1	beta	847	beta_847
1420	TOMM70A	beta	848	beta_848
1421	PURB	beta	849	beta_849
1422	PTPN11	beta	850	beta_850
1423	MTRNR2L1	beta	851	beta_851
1424	PGK1	beta	852	beta_852
1425	LRPPRC	beta	853	beta_853
1426	YWHAG	beta	854	beta_854
1427	TTC37	beta	855	beta_855
1428	CISD2	beta	856	beta_856
1429	PSMC6	beta	857	beta_857
1430	EIF3H	beta	858	beta_858
1431	GOLGA4	beta	859	beta_859
1432	EPM2AIP1	beta	860	beta_860
1433	CNBP	beta	861	beta_861
1434	LDOC1	beta	862	beta_862
1435	CDK6	beta	863	beta_863
1436	CHD9	beta	864	beta_864
1437	DNAJC3	beta	865	beta_865
1438	ATXN2	beta	866	beta_866
1439	ZFP106	beta	867	beta_867
1440	RAB7L1	beta	868	beta_868
1441	MRPL34	beta	869	beta_869
1442	PSMD1	beta	870	beta_870
1443	TAOK1	beta	871	beta_871
1444	RAB5A	beta	872	beta_872
1445	MLL3	beta	873	beta_873
1446	FAM213A	beta	874	beta_874
1447	FLOT1	beta	875	beta_875
1448	CASC3	beta	876	beta_876
1449	CANX	beta	877	beta_877
1450	MAST4	beta	878	beta_878
1451	EIF4G3	beta	879	beta_879
1452	VPS35	beta	880	beta_880
1453	CDC42BPA	beta	881	beta_881
1454	EPRS	beta	882	beta_882
1455	RPL4	beta	883	beta_883
1456	SLC25A4	beta	884	beta_884
1457	KIF3B	beta	885	beta_885
1458	COX7A2L	beta	886	beta_886
1459	NRD1	beta	887	beta_887
1460	BRD7	beta	888	beta_888
1461	ZMYND11	beta	889	beta_889
1462	FOXN3	beta	890	beta_890
1463	SLK	beta	891	beta_891
1464	ARMCX3	beta	892	beta_892
1465	KIAA2026	beta	893	beta_893
1466	PSMB1	beta	894	beta_894
1467	PTGES3	beta	895	beta_895
1468	USP34	beta	896	beta_896
1469	SUMO3	beta	897	beta_897
1470	FTH1P3	beta	898	beta_898
1471	TSPAN7	beta	899	beta_899
1472	ARHGAP5	beta	900	beta_900
1473	TRIP11	beta	901	beta_901
1474	UBXN4	beta	902	beta_902
1475	FKBP4	beta	903	beta_903
1476	TBC1D9B	beta	904	beta_904
1477	KIF3A	beta	905	beta_905
1478	DDR1	beta	906	beta_906
1479	KIF5B	beta	907	beta_907
1480	EIF1B	beta	908	beta_908
1481	RPS23	beta	909	beta_909
1482	PTBP3	beta	910	beta_910
1483	ZNF292	beta	911	beta_911
1484	MATR3	beta	912	beta_912
1485	JUND	beta	913	beta_913
1486	EIF3E	beta	914	beta_914
1487	RPL17	beta	915	beta_915
1488	PRPF8	beta	916	beta_916
1489	GCC2	beta	917	beta_917
1490	GABARAPL2	beta	918	beta_918
1491	PPM1A	beta	919	beta_919
1492	NCOA4	beta	920	beta_920
1493	SEPTIN22	beta	921	beta_921
1494	CLTA	beta	922	beta_922
1495	MTRNR2L8	beta	923	beta_923
1496	GFPT1	beta	924	beta_924
1497	YME1L1	beta	925	beta_925
1498	NUCKS1	beta	926	beta_926
1499	RAB11FIP1	beta	927	beta_927
1500	ROCK1	beta	928	beta_928
1501	LINC00657	beta	929	beta_929
1502	ZCRB1	beta	930	beta_930
1503	ARL6IP5	beta	931	beta_931
1504	WAC	beta	932	beta_932
1505	HUWE1	beta	933	beta_933
1506	BEX4	beta	934	beta_934
1507	MTRNR2L2	beta	935	beta_935
1508	TPD52	beta	936	beta_936
1509	TRMT112	beta	937	beta_937
1510	PTPRN	beta	938	beta_938
1511	RPS4X	beta	939	beta_939
1512	KTN1	beta	940	beta_940
1513	BEX1	beta	941	beta_941
1514	HNRNPC	beta	942	beta_942
1515	RPL36AL	beta	943	beta_943
1516	SRPR	beta	944	beta_944
1517	CLTC	beta	945	beta_945
1518	RPL7A	beta	946	beta_946
1519	RTN4	beta	947	beta_947
1520	TGOLN2	beta	948	beta_948
1521	EEF2	beta	949	beta_949
1522	PSAP	beta	950	beta_950
1523	GABARAP	beta	951	beta_951
1524	NEUROD1	beta	952	beta_952
1525	RPL31	beta	953	beta_953
1526	SST	delta	1	delta_1
1527	PRG4	delta	2	delta_2
1528	LEPR	delta	3	delta_3
1529	RBP4	delta	4	delta_4
1530	BCHE	delta	5	delta_5
1531	HHEX	delta	6	delta_6
1532	FRZB	delta	7	delta_7
1533	PCSK1	delta	8	delta_8
1534	RGS2	delta	9	delta_9
1535	GABRG2	delta	10	delta_10
1536	DPYSL3	delta	11	delta_11
1537	AQP3	delta	12	delta_12
1538	AMIGO2	delta	13	delta_13
1539	GABRA1	delta	14	delta_14
1540	GHSR	delta	15	delta_15
1541	TENM3	delta	16	delta_16
1542	FHOD3	delta	17	delta_17
1543	CBLN4	delta	18	delta_18
1544	ERBB4	delta	19	delta_19
1545	HAP1	delta	20	delta_20
1546	SLC17A6	delta	21	delta_21
1547	LPHN2	delta	22	delta_22
1548	CALB1	delta	23	delta_23
1549	CDHR3	delta	24	delta_24
1550	SEC11C	delta	25	delta_25
1551	CALCB	delta	26	delta_26
1552	PCK1	delta	27	delta_27
1553	FFAR4	delta	28	delta_28
1554	TPPP3	delta	29	delta_29
1555	DIRAS3	delta	30	delta_30
1556	KCTD8	delta	31	delta_31
1557	POU3F1	delta	32	delta_32
1558	KCNT2	delta	33	delta_33
1559	DHRS2	delta	34	delta_34
1560	CABP7	delta	35	delta_35
1561	NDRG4	delta	36	delta_36
1562	PCP4	delta	37	delta_37
1563	MS4A8B	delta	38	delta_38
1564	LRFN5	delta	39	delta_39
1565	LOC728392	delta	40	delta_40
1566	GAL	delta	41	delta_41
1567	AKAP12	delta	42	delta_42
1568	TCEAL6	delta	43	delta_43
1569	SAMD5	delta	44	delta_44
1570	CASR	delta	45	delta_45
1571	SYT1	delta	46	delta_46
1572	GABRB3	delta	47	delta_47
1573	ISL1	delta	48	delta_48
1574	MRAP2	delta	49	delta_49
1575	UNC5B	delta	50	delta_50
1576	DSCR6	delta	51	delta_51
1577	ABI3BP	delta	52	delta_52
1578	HEPACAM2	delta	53	delta_53
1579	PHGR1	delta	54	delta_54
1580	PSIP1	delta	55	delta_55
1581	LRCH2	delta	56	delta_56
1582	ANK3	delta	57	delta_57
1583	MEST	delta	58	delta_58
1584	PON3	delta	59	delta_59
1585	PKIB	delta	60	delta_60
1586	LOC642366	delta	61	delta_61
1587	BHLHE41	delta	62	delta_62
1588	EDN3	delta	63	delta_63
1589	FGF14	delta	64	delta_64
1590	PDLIM4	delta	65	delta_65
1591	KCNJ8	delta	66	delta_66
1592	BAALC	delta	67	delta_67
1593	BAMBI	delta	68	delta_68
1594	VAT1L	delta	69	delta_69
1595	CADM1	delta	70	delta_70
1596	LINC00643	delta	71	delta_71
1597	GAD2	delta	72	delta_72
1598	PKDCC	delta	73	delta_73
1599	PRKACB	delta	74	delta_74
1600	AMPH	delta	75	delta_75
1601	EHF	delta	76	delta_76
1602	HMOX1	delta	77	delta_77
1603	DFNB31	delta	78	delta_78
1604	PAIP2B	delta	79	delta_79
1605	HSPA6	delta	80	delta_80
1606	MCC	delta	81	delta_81
1607	HADH	delta	82	delta_82
1608	ST8SIA4	delta	83	delta_83
1609	STXBP5L	delta	84	delta_84
1610	SLC7A5	delta	85	delta_85
1611	EYS	delta	86	delta_86
1612	LCORL	delta	87	delta_87
1613	CELF4	delta	88	delta_88
1614	F5	delta	89	delta_89
1615	SLC4A8	delta	90	delta_90
1616	PDE2A	delta	91	delta_91
1617	PCLO	delta	92	delta_92
1618	SNAP25	delta	93	delta_93
1619	APOBEC2	delta	94	delta_94
1620	ETV1	delta	95	delta_95
1621	ACSL1	delta	96	delta_96
1622	LOC150622	delta	97	delta_97
1623	PLEKHB1	delta	98	delta_98
1624	MIR7-3HG	delta	99	delta_99
1625	PARVB	delta	100	delta_100
1626	CEP41	delta	101	delta_101
1627	FANCF	delta	102	delta_102
1628	UCHL1	delta	103	delta_103
1629	TSHZ2	delta	104	delta_104
1630	PLXNA2	delta	105	delta_105
1631	MAP1B	delta	106	delta_106
1632	C1orf173	delta	107	delta_107
1633	KCNJ2	delta	108	delta_108
1634	SSTR1	delta	109	delta_109
1635	PPP4R4	delta	110	delta_110
1636	TBC1D24	delta	111	delta_111
1637	ABCC5	delta	112	delta_112
1638	TMEM200A	delta	113	delta_113
1639	ABCC9	delta	114	delta_114
1640	HTATSF1	delta	115	delta_115
1641	UCP2	delta	116	delta_116
1642	SORL1	delta	117	delta_117
1643	PAK3	delta	118	delta_118
1644	TENM2	delta	119	delta_119
1645	SLC38A1	delta	120	delta_120
1646	KCNH2	delta	121	delta_121
1647	DUSP26	delta	122	delta_122
1648	SLC7A5P2	delta	123	delta_123
1649	NSG1	delta	124	delta_124
1650	TMEM132D	delta	125	delta_125
1651	CHN2	delta	126	delta_126
1652	TPD52	delta	127	delta_127
1653	EGR1	delta	128	delta_128
1654	CXorf57	delta	129	delta_129
1655	TCEAL2	delta	130	delta_130
1656	SYNE2	delta	131	delta_131
1657	ARL4D	delta	132	delta_132
1658	RUNX1T1	delta	133	delta_133
1659	MAGEL2	delta	134	delta_134
1660	NPHP4	delta	135	delta_135
1661	GPR98	delta	136	delta_136
1662	NOL4	delta	137	delta_137
1663	PIPOX	delta	138	delta_138
1664	CDK14	delta	139	delta_139
1665	C7orf41	delta	140	delta_140
1666	KCNIP1	delta	141	delta_141
1667	AGPAT6	delta	142	delta_142
1668	IDS	delta	143	delta_143
1669	SLC6A17	delta	144	delta_144
1670	MLPH	delta	145	delta_145
1671	PDZRN3	delta	146	delta_146
1672	THSD7A	delta	147	delta_147
1673	NUAK1	delta	148	delta_148
1674	STAU2	delta	149	delta_149
1675	ELAVL4	delta	150	delta_150
1676	MAP6	delta	151	delta_151
1677	C14orf132	delta	152	delta_152
1678	DYNC2H1	delta	153	delta_153
1679	RAB3D	delta	154	delta_154
1680	HMGCLL1	delta	155	delta_155
1681	TCEAL5	delta	156	delta_156
1682	SYT4	delta	157	delta_157
1683	UNC80	delta	158	delta_158
1684	MDFIC	delta	159	delta_159
1685	LRRC42	delta	160	delta_160
1686	DUSP6	delta	161	delta_161
1687	CDKN2A	delta	162	delta_162
1688	CAMK2B	delta	163	delta_163
1689	NAP1L3	delta	164	delta_164
1690	FOXP2	delta	165	delta_165
1691	CD9	delta	166	delta_166
1692	SETBP1	delta	167	delta_167
1693	TANC2	delta	168	delta_168
1694	JAM3	delta	169	delta_169
1695	PNMA2	delta	170	delta_170
1696	CREM	delta	171	delta_171
1697	MAP9	delta	172	delta_172
1698	MAP2	delta	173	delta_173
1699	HID1	delta	174	delta_174
1700	KCNB2	delta	175	delta_175
1701	EXOC6	delta	176	delta_176
1702	LMO2	delta	177	delta_177
1703	HPN	delta	178	delta_178
1704	ZMAT1	delta	179	delta_179
1705	TLE2	delta	180	delta_180
1706	ICA1L	delta	181	delta_181
1707	CYFIP2	delta	182	delta_182
1708	PCSK1N	delta	183	delta_183
1709	KIAA1244	delta	184	delta_184
1710	FBXL16	delta	185	delta_185
1711	FOS	delta	186	delta_186
1712	ABHD16A	delta	187	delta_187
1713	LONRF2	delta	188	delta_188
1714	UBE2QL1	delta	189	delta_189
1715	VWA5A	delta	190	delta_190
1716	FGF12	delta	191	delta_191
1717	INSM1	delta	192	delta_192
1718	RCAN3	delta	193	delta_193
1719	BEX1	delta	194	delta_194
1720	BEX4	delta	195	delta_195
1721	PNMAL1	delta	196	delta_196
1722	FAM102A	delta	197	delta_197
1723	CXXC4	delta	198	delta_198
1724	PVRL3	delta	199	delta_199
1725	FAM167A	delta	200	delta_200
1726	KRT10	delta	201	delta_201
1727	NUDT9	delta	202	delta_202
1728	RUNDC3A	delta	203	delta_203
1729	PROX1	delta	204	delta_204
1730	ACVR1B	delta	205	delta_205
1731	DNAJC6	delta	206	delta_206
1732	BTG3	delta	207	delta_207
1733	OXCT1	delta	208	delta_208
1734	INPP5F	delta	209	delta_209
1735	PRSS23	delta	210	delta_210
1736	PEG3	delta	211	delta_211
1737	CADPS	delta	212	delta_212
1738	ITM2C	delta	213	delta_213
1739	EPHX2	delta	214	delta_214
1740	IER2	delta	215	delta_215
1741	RHOBTB3	delta	216	delta_216
1742	ST3GAL1	delta	217	delta_217
1743	DNAJC12	delta	218	delta_218
1744	DNAJB9	delta	219	delta_219
1745	ST8SIA3	delta	220	delta_220
1746	NCAM1	delta	221	delta_221
1747	TMOD1	delta	222	delta_222
1748	QDPR	delta	223	delta_223
1749	IRS2	delta	224	delta_224
1750	SLC2A13	delta	225	delta_225
1751	SESN3	delta	226	delta_226
1752	PBX3	delta	227	delta_227
1753	MBNL2	delta	228	delta_228
1754	LINC00261	delta	229	delta_229
1755	SCRN1	delta	230	delta_230
1756	FTO	delta	231	delta_231
1757	LPIN1	delta	232	delta_232
1758	PNMA1	delta	233	delta_233
1759	PAM	delta	234	delta_234
1760	FXYD6	delta	235	delta_235
1761	AHI1	delta	236	delta_236
1762	PNRC2	delta	237	delta_237
1763	NBEA	delta	238	delta_238
1764	ZKSCAN1	delta	239	delta_239
1765	GCH1	delta	240	delta_240
1766	PREPL	delta	241	delta_241
1767	TCEAL3	delta	242	delta_242
1768	RUFY3	delta	243	delta_243
1769	BEX2	delta	244	delta_244
1770	BTG2	delta	245	delta_245
1771	CPE	delta	246	delta_246
1772	PJA2	delta	247	delta_247
1773	PTPRN	delta	248	delta_248
1774	TTC3	delta	249	delta_249
1775	PEG10	delta	250	delta_250
1977	SPP1	duct	1	duct_1
1978	CFTR	duct	2	duct_2
1979	AQP1	duct	3	duct_3
1980	ALDH1A3	duct	4	duct_4
1981	KRT19	duct	5	duct_5
1982	CRP	duct	6	duct_6
1983	DEFB1	duct	7	duct_7
1984	CEACAM6	duct	8	duct_8
1985	MMP7	duct	9	duct_9
1986	TSPAN8	duct	10	duct_10
1987	SERPINB2	duct	11	duct_11
1988	SLC4A4	duct	12	duct_12
1989	SERPINA5	duct	13	duct_13
1990	CEACAM7	duct	14	duct_14
1991	SERPING1	duct	15	duct_15
1992	ONECUT2	duct	16	duct_16
1993	LGALS4	duct	17	duct_17
1994	VTCN1	duct	18	duct_18
1995	CXCL6	duct	19	duct_19
1996	CD74	duct	20	duct_20
1997	CLDN1	duct	21	duct_21
1998	ANXA4	duct	22	duct_22
1999	APCS	duct	23	duct_23
2000	APCDD1	duct	24	duct_24
2001	TFPI2	duct	25	duct_25
2002	HSD17B2	duct	26	duct_26
2003	KRT23	duct	27	duct_27
2004	ANXA3	duct	28	duct_28
2005	CCL2	duct	29	duct_29
2006	KRT7	duct	30	duct_30
2007	H19	duct	31	duct_31
2008	PMEPA1	duct	32	duct_32
2009	CTSH	duct	33	duct_33
2010	TINAGL1	duct	34	duct_34
2011	TYROBP	duct	35	duct_35
2012	CLDN10	duct	36	duct_36
2013	CAV2	duct	37	duct_37
2014	FLRT2	duct	38	duct_38
2015	LAD1	duct	39	duct_39
2016	KRT18	duct	40	duct_40
2017	TNFAIP2	duct	41	duct_41
2018	LAMC2	duct	42	duct_42
2019	SCNN1A	duct	43	duct_43
2020	ANXA2	duct	44	duct_44
2021	LITAF	duct	45	duct_45
2022	FILIP1L	duct	46	duct_46
2023	KRT8	duct	47	duct_47
2024	MUC20	duct	48	duct_48
2025	CPA3	duct	49	duct_49
2026	CTSS	duct	50	duct_50
2027	PDLIM3	duct	51	duct_51
2028	PROM1	duct	52	duct_52
2029	AKAP7	duct	53	duct_53
2030	CHI3L1	duct	54	duct_54
2031	C1QB	duct	55	duct_55
2032	CRYAB	duct	56	duct_56
2033	DCDC2	duct	57	duct_57
2034	ANXA2P2	duct	58	duct_58
2035	IFI30	duct	59	duct_59
2036	HLA-DRA	duct	60	duct_60
2037	KRT80	duct	61	duct_61
2038	SLPI	duct	62	duct_62
2039	AHNAK	duct	63	duct_63
2040	TACSTD2	duct	64	duct_64
2041	CTGF	duct	65	duct_65
2042	CD44	duct	66	duct_66
2043	S100A14	duct	67	duct_67
2044	SEL1L3	duct	68	duct_68
2045	CXCL1	duct	69	duct_69
2046	CLDN2	duct	70	duct_70
2047	PIGR	duct	71	duct_71
2048	SEMA6A	duct	72	duct_72
2049	HSPB8	duct	73	duct_73
2050	SLC3A1	duct	74	duct_74
2051	LGALS9	duct	75	duct_75
2052	SFRP5	duct	76	duct_76
2053	S100A10	duct	77	duct_77
2054	CTSD	duct	78	duct_78
2055	VNN1	duct	79	duct_79
2056	IL8	duct	80	duct_80
2057	NDRG2	duct	81	duct_81
2058	HABP2	duct	82	duct_82
2059	SPNS2	duct	83	duct_83
2060	CREB5	duct	84	duct_84
2061	LCP1	duct	85	duct_85
2062	CYR61	duct	86	duct_86
2063	RGS1	duct	87	duct_87
2064	ANXA1	duct	88	duct_88
2065	SOX4	duct	89	duct_89
2066	VCAM1	duct	90	duct_90
2067	HLA-DQB1	duct	91	duct_91
2068	RHPN2	duct	92	duct_92
2069	TM4SF1	duct	93	duct_93
2070	PIK3AP1	duct	94	duct_94
2071	PPARGC1A	duct	95	duct_95
2072	ITGB8	duct	96	duct_96
2073	CDC42EP1	duct	97	duct_97
2074	C1QA	duct	98	duct_98
2075	TGFA	duct	99	duct_99
2076	ABCC3	duct	100	duct_100
2077	S100A6	duct	101	duct_101
2078	TNFRSF11B	duct	102	duct_102
2079	TGFB2	duct	103	duct_103
2080	PDGFD	duct	104	duct_104
2081	CCL20	duct	105	duct_105
2082	BAAT	duct	106	duct_106
2083	PKHD1	duct	107	duct_107
2084	CTSE	duct	108	duct_108
2085	TNFSF10	duct	109	duct_109
2086	IQGAP2	duct	110	duct_110
2087	ALOX5AP	duct	111	duct_111
2088	SLC16A7	duct	112	duct_112
2089	LGALS3	duct	113	duct_113
2090	NCEH1	duct	114	duct_114
2091	GJA1	duct	115	duct_115
2092	SRGN	duct	116	duct_116
2093	ALDH3A2	duct	117	duct_117
2094	ADAMTS9	duct	118	duct_118
2095	LCN2	duct	119	duct_119
2096	IFITM2	duct	120	duct_120
2097	GPRC5B	duct	121	duct_121
2098	BICC1	duct	122	duct_122
2099	AMBP	duct	123	duct_123
2100	DAB2	duct	124	duct_124
2101	RASEF	duct	125	duct_125
2102	SDC1	duct	126	duct_126
2103	HLA-DRB1	duct	127	duct_127
2104	PFKFB3	duct	128	duct_128
2105	THSD4	duct	129	duct_129
2106	NFIB	duct	130	duct_130
2107	ACP5	duct	131	duct_131
2108	SDS	duct	132	duct_132
2109	NOTCH2	duct	133	duct_133
2110	HLA-DPA1	duct	134	duct_134
2111	HNMT	duct	135	duct_135
2112	UCA1	duct	136	duct_136
2113	CDH6	duct	137	duct_137
2114	LAMB3	duct	138	duct_138
2115	PLA2G7	duct	139	duct_139
2116	S100A16	duct	140	duct_140
2117	CD9	duct	141	duct_141
2118	FGL2	duct	142	duct_142
2119	STOM	duct	143	duct_143
2120	ANKRD1	duct	144	duct_144
2121	SLC1A1	duct	145	duct_145
2122	MS4A7	duct	146	duct_146
2123	ATP1A1	duct	147	duct_147
2124	GCNT3	duct	148	duct_148
2125	EDN1	duct	149	duct_149
2126	LAMA3	duct	150	duct_150
2127	CMTM7	duct	151	duct_151
2128	CLMN	duct	152	duct_152
2129	CA2	duct	153	duct_153
2130	SLC6A20	duct	154	duct_154
2131	IFIT3	duct	155	duct_155
2132	FCER1G	duct	156	duct_156
2133	LAPTM5	duct	157	duct_157
2134	CDKN2B	duct	158	duct_158
2135	SPTBN1	duct	159	duct_159
2136	CD24	duct	160	duct_160
2137	KCNJ16	duct	161	duct_161
2138	TRIM47	duct	162	duct_162
2139	MYOF	duct	163	duct_163
2140	S100A11	duct	164	duct_164
2141	DAB2IP	duct	165	duct_165
2142	SOX9	duct	166	duct_166
2143	WFDC2	duct	167	duct_167
2144	GBP2	duct	168	duct_168
2145	WWTR1	duct	169	duct_169
2146	HKDC1	duct	170	duct_170
2147	FGFR2	duct	171	duct_171
2148	CSF1	duct	172	duct_172
2149	KIAA1522	duct	173	duct_173
2150	AMOTL2	duct	174	duct_174
2151	MALL	duct	175	duct_175
2152	YAP1	duct	176	duct_176
2153	LYPD1	duct	177	duct_177
2154	SLC43A3	duct	178	duct_178
2155	GOLM1	duct	179	duct_179
2156	FYB	duct	180	duct_180
2157	NDUFA4	duct	181	duct_181
2158	FLRT3	duct	182	duct_182
2159	TMSB4X	duct	183	duct_183
2160	KLF5	duct	184	duct_184
2161	B4GALT5	duct	185	duct_185
2162	SVIL	duct	186	duct_186
2163	MET	duct	187	duct_187
2164	TGFBI	duct	188	duct_188
2165	TPM1	duct	189	duct_189
2166	MYRF	duct	190	duct_190
2167	IGSF3	duct	191	duct_191
2168	SMAD3	duct	192	duct_192
2169	ENC1	duct	193	duct_193
2170	DHCR24	duct	194	duct_194
2171	ITGA2	duct	195	duct_195
2172	SLC44A2	duct	196	duct_196
2173	TNFRSF12A	duct	197	duct_197
2174	FAM150B	duct	198	duct_198
2175	CX3CL1	duct	199	duct_199
2176	NEURL3	duct	200	duct_200
2177	CXADR	duct	201	duct_201
2178	CLDN4	duct	202	duct_202
2179	ITGA6	duct	203	duct_203
2180	IFITM3	duct	204	duct_204
2181	UGT2B15	duct	205	duct_205
2182	PTPRK	duct	206	duct_206
2183	ATP11A	duct	207	duct_207
2184	SLC28A3	duct	208	duct_208
2185	C1QC	duct	209	duct_209
2186	LIPH	duct	210	duct_210
2187	HLA-DPB1	duct	211	duct_211
2188	FMNL2	duct	212	duct_212
2189	TTN	duct	213	duct_213
2190	SEPTIN9	duct	214	duct_214
2191	BACE2	duct	215	duct_215
2192	HLA-B	duct	216	duct_216
2193	CRCT1	duct	217	duct_217
2194	MARCKSL1	duct	218	duct_218
2195	CCND1	duct	219	duct_219
2196	C6	duct	220	duct_220
2197	CXCL2	duct	221	duct_221
2198	SH3BP4	duct	222	duct_222
2199	REST	duct	223	duct_223
2200	SLC38A1	duct	224	duct_224
[truncated: 1,789 more rows]

## Sheet: PangloDB
Acinar Cells	Alpha Cells	Beta Cells	Delta Cells	Ductal Cells
GDF15	CHGB	CHGB	CHGB	GDF15
RARRES2	CHGA	CHGA	CHGA	TM4SF4
TM4SF4	SMARCA1	RBFOX1	BCHE	KRT8
CELA1	F10	CA10	PLEKHA6	KRT7
GCG	CACNA2D1	CADM2	SHISA6	DCDC2
TM4SF5	PLEKHA6	SHISA6	GCG	TM4SF1
SPINK1	TM4SF4	ISL1	ISL1	AZGP1
OLFM4	GCG	CFC1	ATP1B1	C1ORF116
GSTA2	AGT	SST	AGT	SLPI
ZG16	CFC1	MAPK10	CFC1	PKP3
GSTA1	FNDC4	PCP4	SST	GSTA1
TRIM15	SST	IAPP	MAPK10	GOLT1A
PRR15L	MAPK10	CNTN4	IAPP	PRR15L
OTC	FAP	RIMBP2	RBP4	EHF
RNF186	RFX6	SCG3	RBP1	VTCN1
PTF1A	CNTN3	LY6H	RFX6	ADH1C
PRSS2	CNTN4	ASTN1	SPARCL1	SCNN1A
RBPJL	SCG5	CNTN1	CNTN4	CBLC
PRSS1	RIMBP2	AMER3	RIMBP2	CLDN3
ADH1C	PCDHB4	SERTM1	SCG2	DEFB1
SLC5A1	SCG2	STXBP5	LY6H	CLDN2
DEFB1	C2ORF72	RGS16	C2ORF72	AQP1
CLDN2	UCP2	CTNND2	ASTN1	CLDN1
CXCL17	LOXL4	NOL4	CNTN1	MUC1
MUC1	GLS	EFNA5	EHF	TMEM125
OR2I1P	NOL4	TCEAL5	UCP2	CDH1
DUOXA2	FRZB	TCEAL2	NOL4	PERP
PRSS3	TCEAL7	ADGRA1	FRZB	S100A14
SLC39A5	NKX2-2	NKX2-2	TCEAL5	MYH14
CELA2A	PLCE1	NPTX2	GPC5-AS1	PRSS8
CPA2	GPC6	NKX6-2	ADGRA1	S100A16
CPA1	NKX6-1	NKX6-1	NPTX2	MAL2
CASR	RUNX1T1	PAK3	RXRG	SPP1
MUC17	SLC30A8	PAK5	PPARGC1A	S100A10
PHGR1	SEMA6D	SLC30A8	GHSR	MISP
HGD	SYT4	EDARADD	SEMA6D	TMEM184A
CEL	IGFBP5	SYT4	SYT4	ARHGEF16
NR0B2	ST8SIA3	CASR	POU3F1	ATP8B1
GJB1	ACTL6B	WSCD2	CASR	MYO5B
ACE2	MAFB	ST8SIA3	ST8SIA3	HNF1B
REG1CP	TMEM196	ACTL6B	ACTL6B	GJB1
HNF1A	POU3F4	IGF2	PRG4	ACE2
CLPS	DUSP26	MAFB	TMEM196	BTC
SYCN	SYT7	TMEM196	DUSP26	EFNA1
LCN2	RCAN2	MAFA	SYT7	IL22RA1
MEP1A	DDAH1	SMAD9	GJB1	SERPING1
CLRN3	PGR	HOPX	RCAN2	SDC1
CFTR	FGF14	DUSP26	PPP1R1A	PRR15
CFB	PEMT	RIPPLY2	LCORL	GRB7
PNLIP	RAB3C	HAMP	GRIA2	CFTR
CELA3A	GRIA3	EZH1	RAB3C	CFB
REG1A	PKDCC	FGF12	GRIA3	C1ORF210
CELA3B	FAM13C	GRIA2	FAM13C	WFDC2
CPB1	ARX	RAB3C	MS4A8	TACSTD2
AMY2B	PHYHIPL	PFKFB2	PHYHIPL	CYP2C18
REG1B	TMEM98	SLC2A2	SLC6A1	C3
MS4A8	MAGEL2	CACNA1B	CPLX2	LGALS4
SLC2A2	DNALI1	PHYHIPL	PCDH17	TSPAN8
CYP2C18	PCDH17	CPLX2	SCGN	UBD
LGALS4	C1QTNF5	PCDH17	CDH22	MUC13
PDZD3	SCGN	SCGN	TSPAN7	TSPAN1
LGALS2	RGS4	RIMS1	STMN2	MMP7
ANPEP	TSPAN7	CDH22	LEPR	GPX2
TSPAN8	STMN2	STMN2	FFAR4	HMGCS2
UBD	EDIL3	FFAR2	CBLN1	RIPK4
MUC13	SH3GL2	GRIA4	KRT222	LAMB3
APOBEC1	SLC38A5	LRRC4C	EDN3	ANXA4
GPX2	KCNIP1	SH3GL2	KCNIP1	AMBP
HMGCS2	ABCC8	KCNIP1	ABCC8	RHOD
ANXA4	KCNB2	SVOP	KCNB2	TMEM37
A1CF	CADPS	ABCC8	CADPS	CLDN10
LYZ	SSTR1	KCNB2	PAX4	GPRC5C
PDZK1IP1	PAX6	CADPS	ETV1	ELF3
ELF3	PYY	PAX4	SSTR1	KRT19
CEACAM7	TMEM179	LSAMP	BAIAP3	KRT18
GIPC2	TOX3	PAX6	SNAP91	FXYD3
CEACAM6	PTPRD	G6PC2	TMEM179	TFF3
TFF3	FXYD5	SNAP91	TOX3	SERINC2
ALDOB	CPE	UBE2QL1	PTPRD	IRF6
CTRC	FEV	TGFBR3	CPE	TFF2
PNLIPRP2	ID4	SEZ6L	BHLHE41	TFF1
SERPINA3	RGS7BP	BMP5	FXYD2	SOWAHB
SERPINA4	SOWAHA	GJD2	RGS7BP	AKR1B10
REG3A	PDZRN3	TMEM179	SOWAHA	SERPINA3
SLC44A4	RAPGEF4	FXYD2	VSTM2A	SLC44A4
SERPINA1	SNAP25	PIR	RAPGEF4	TINAGL1
PNLIPRP1	PCSK2	UNC79	SNAP25	SLC44A3
REG3G	CSRNP3	VSTM2A	PCSK2	ONECUT1
KLK1	HMGCLL1	RAPGEF4	GABRB3	SDC4
MOGAT2	PCSK1	SNAP25	CSRNP3	TMPRSS2
TMPRSS2	PTPRT	PCSK2	HMGCLL1	SLC3A1
FUT3	SHC2	GABRB3	PCSK1	CXCL2
DUOX2	CELF3	CSRNP3	PTPRT	LAMC2
FUT6	GLP1R	HMGCLL1	MAOB	KIF12
HNF4A	TRIM2	PCSK1	SHC2	KRT20
UGT2A3	KIF12	CD40	CELF3	SERPINA5
AQP12A	DPP4	PTPRT	NRXN1	EPCAM
CTSE	RAI2	KCNC1	TRIM2	PDLIM3
SLC13A2	KCNT2	CELF3	PCSK9	ERBB3
PPP1R14D	CNGA3	MEG3	KALRN	CTSH
CTRB2	GPR119	NRXN1	IGSF21	GPR39
NR1H4	MAP6	CELF4	ELAVL4	DSP
KCNK16	NEUROD1	IGSF21	FAM149A	PDX1
AKR1C3	IRX2	ELAVL3	LRRTM1	AKR1C3
PRSS3P2	MAGI1	ELAVL4	KCNT2	TMEM61
GUCA2B	IRX1	DPP6	MAP6	ANO1
RNASE1	PROX1	LRRTM1	DACT2	CLDN7
GUCA2A	KCNK16	KIF1A	ASIC2	MLPH
AADAC	SORBS2	MAP6	UNC5B	CLDN4
CTRB1	TM6SF2	SCN3B	GAD2	RNF128
ANGPTL4	KLHL41	SULT4A1	PROX1	ALDH1A3
FABP1	ADCYAP1	NEUROD1	SORBS1	AADAC
TRIM31	NFASC	NTRK1	PDX1	B3GNT3
PLA2G1B	SYT13	GAD2	KCNK16	RAB17
PIGR	ALDH1A1	GCGR	UNC5D	SAA1
INS	ASXL3	PROX1	SORBS2	C11ORF52
CCL15-CCL14	SCGB2A1	SYP	GABRG2	LAD1
UCN3	INSM1	PDX1	ADCYAP1	TRIM31
AGR3	RAMP2	KCNK16	NFASC	ITGB6
FAM3B	GPR148	UNC5D	SYT13	LAMA3
EPS8L3	SMIM24	DLK1	ASXL3	PIGR
GC	PLPPR1	ADCYAP1	INSM1	PRSS22
FAM3D	LDB2	NFASC	PLPPR1	FOXQ1
SLC17A4	PLPPR4	SYT13	PLPPR4	HHEX
	PTGER3	NOVA1	INS	CCL15-CCL14
	CRYBA2	ADGRB3	USH1C	TRIM29
	INS	LMX1A	TTR	AGR3
	USH1C	NOVA2	HHEX	UGT1A6
	TTR	ASXL3	RESP18	EPS8L2
	DEPP1	SCGB2A1	SLC17A6	EPS8L3
	CAMK2N1	INSM1	MAPK4	CCL2
	UCN3	ERO1B		AGR2
	RESP18	PLPPR1
	PRRG2	CAMK2B
	TMEM47	SIX2
	GC	CXXC4
		INS
		SLC8A2
		ROBO2
		JPH3
		SIX3
		NPY
		SLC17A6
		CLVS2
		MAPK4

## Sheet: Herrera
# Herrera_Alpha_ID		# Herrera_Beta_ID		# Herrera_Delta_ID
ALDH1A1		ABCC8		AKAP12
APLP1		AC099548.2		AQP3
ARFGEF3		ADCYAP1		BAIAP3
ARRDC4		ALCAM		BCHE
ATP5E		ARL6IP5		BEX1
B2M		ATP2A3		BEX4
BEX1		ATP6V1A		CASR
BEX3		BMP5		DHRS2
BSCL2		C14orf132		DIRAS3
C10orf10		C1orf127		DPYSL3
CAMK2G		C1QL1		FRZB
CD99		CADM1		GABRB3
CD99L2		CASR		GAD2
CFC1		CDKN1C		HADH
CFC1B		CNP		HHEX
CHGA		DHRS2		IDS
CHGB		DHRS7		LEPR
CLU		DLK1		LRFN5
CNTN1		DNAJB9		MAP1B
COTL1		EDARADD		MS4A8
COX8A		EIF4A2		NDRG4
CPE		ELAVL4		NLRP1
CPLX2		ELMO1		PCLO
CRYBA2		ENO1		PCP4
CYSTM1		ENO2		PCSK1
DPP4		ENTPD3		PRG4
ELL2		ERO1B		PSIP1
EMC10		ETNK1		RBP4
ENPP2		FAM105A		RGS2
F10		FAM159B		SEC11C
FABP5		FXYD2		SORL1
FAP		G3BP1		SST
FAR2P2		G6PC2		TPD52
FEV		GAD2		TPPP3
FKBP2		GLIS3		UCHL1
FXYD3		GSN
FXYD5		HADH
FXYD6		HSP90AB1
GC		IAPP
GCG		IGF1R
GCH1		IGF2
GLS		INS
GPX3		INS-IGF2
HIGD1A		ITPR3
HLA-A		MAFA
HLA-E		MAP1B
HMGB3		MGAT4A
HS3ST3B1		MT-ATP6
IRX2		MT-CO1
KCNJ6		MT-CO3
KCTD12		MT-ND4
KIAA1324		MTRNR2L12
KLHL41		MTRNR2L8
LOXL4		MXRA7
LRPAP1		NKX6-1
MAFB		NPTX2
MOB1B		NTPCR
MPC2		PCSK1
MRC1		PDX1
MUC13		PEBP1
NAA20		PFKFB2
NENF		PFN2
PALLD		PLCB4
PAPPA2		PLCXD3
PAX6		PLEKHA6
PCSK2		PRSS23
PDE3B		PRUNE2
PDK4		PTEN
PEMT		RAP1GAP2
PLCE1		RBP4
PTPRN		ROBO2
PTPRN2		RPL3
QDPR		RPS3
QPCT		RRAGD
RAB3B		SCD
RGS4		SCD5
RNASEK		SCG3
SCG2		SCGN
SCG5		SERINC1
SERPINA1		SIPA1L2
SERPINE2		SLC30A8
SEZ6L2		SLC6A6
SLC22A17		SORL1
SLC29A4		SRPRB
SLC38A4		STX1A
SLC7A2		SURF4
SLC7A8		SUSD4
SMIM24		SYNE2
SPINT2		SYT13
SSTR2		TBC1D24
SSX2IP		TGFBR3
TM4SF4		TIMP2
TMEM176A		TMEM150C
TMEM176B		TMOD1
TMEM236		TPM3
TTR		TSPAN1
TUBA1B		TSPAN13
TUSC3		TSPYL1
VGF		UCHL1
		WARS
		WSCD2

## Sheet: All_genes
Symbol
ARX
CLIM1
CRYBA2
FEV
GBA
HMGB3
ILTMP
IRX2
KRP1
LOXL4
MAFB
PGE2-R
PGR
PLCE1
RFX6
RGP4
SMARCA1
AC018865.8
AC140481.1
ADORA2A
ARRDC4
ARX
ASPH
ASXL3
ATG7
ATL2
BAZ2B
BSCL2
C11orf24
C18orf42
C19orf77
C21orf58
C4orf29
CAMK2G
CD36
CDS2
CERCAM
CLU
CTA-246H3.8
DPP4
EGFEM1P
EGFL7
ELL2
EPG5
EPHX2
ETFDH
F10
FADS2
FAM110B
FAM178A
FAM46A
FAM84A
FAP
FGF12
FSTL5
FXYD5
GADD45G
GC
GCG
GLS
GPR119
GRIA3
HIGD1A
HMGB2
HMGB3
HNRNPA3
HPS1
HSD17B14
HTR1F
IRX2
ITPK1
KCNMA1
KL
KLHL41
KPNA6
LOXL4
MBOAT2
MCOLN3
MLLT11
MRC1
MRC1L1
MYBPHL
NAA20
NHP2L1
OGT
PALLD
PDE4DIP
PDZK1
PLA2G16
PLCE1
PLOD2
PMM1
PNISR
POPDC3
PRKCE
PTPN2
RAB3C
RSAD2
SETD2
SGCZ
SLC38A4
SORT1
SPATC1L
SPOCK3
SRBD1
SREK1
STARD3
TBC1D30
TMCO3
TMEM236
TTC39A
TTR
UBQLN1
UQCC1
VGF
WDR37
YIPF2
BMP-5
CDKN1C
CRTR1
DLK1
NPTX2
PACAP
PDX1
PFKFB2
PIR
SIX2
SIX3
SMAD9
SYT13
TGFBR3
ABI2
AC009041.1
ADCYAP1
AL117190.2
ALCAM
ALOX5
AP3B1
APCDD1L
APLP2
ATP2A3
BMP5
C1orf127
C21orf119
CADM1
CAPN13
CASR
CD72
CDH18
CDK5R1
CGRRF1
CNTN4
CSDE1
CTSV
CYP2U1
CYYR1
DLK1
EDARADD
EFCAB14
ELMO1
ELOVL4
ENPP4
ENTPD3
ERO1LB
FAM222A
FAM76A
FFAR1
G6PC2
GCC1
GNAS
GPM6A
GPSM1
GREM1
GUSB
GYG1
HSPD1
IAPP
IGF2
INS
KLHDC8A
LGMN
LRRTM3
MAFA
MRAP2
MTSS1
MXRA7
NECAB1
NKX6-1
NMRK1
NPTX2
NTPCR
OXLD1
PCSK1
PFKFB2
PIGV
PIK3IP1
RAPH1
RASA4
RASA4B
RASGRF1
RBP4
RGS16
RNF130
ROBO2
RRAGB
RRNAD1
SALL2
SCD5
SEMA5A
SFTPA1
SGCB
SGK3
SIAH1
SLC25A34
SLC30A8
SLC43A2
SOCS2
SORL1
SRD5A1
SUSD4
SYT13
TBCC
TDRP
TERF2IP
TMEM37
TSPAN1
VAT1L
WNT4
WSCD2
ZNF441
ZNF776
CHE1
ESE3B
ETV1
GABRG2
HER4
ISL1
LCORL
LEDGF
LEPR
NEC1
PDLIM4
POU3F1
PRBP
PRG4
RGS2
SFRP3
SHARP1
AADAC
AKR1B10
AKR1C1
AKR1C2
AKR1C3
AKR7A3
ALB
ALDOB
AMY2A
AMY2B
AMYP1
ANPEP
AQP8
AZGP1
BCAT1
C15orf48
C4B
CA12
CBS
CEL
CELA2A
CELA3A
CELA3B
CLPS
CPA1
CPA2
CPB1
CTRB1
CTRB2
CTRC
CTRL
CUZD1
CXCL17
DPEP1
DUOX2
DUOXA2
ECE2
EFHD2
ERP27
FAM129A
FGL1
GALNT7
GNL3
GP2
GPT2
GSTA1
GSTA2
HAMP
IL32
KCTD14
KLK1
LGALS2
LYZ
MAT1A
MGST1
MUC1
NFKBIA
NUPR1
PDIA2
PLA2G1B
PLTP
PNLIP
PNLIPRP1
PNLIPRP2
PPIF
PRSS1
PRSS2
PRSS3
PRSS3P2
PSAT1
PTGR1
RARRES2
REG1A
REG1B
REG3A
REG3G
RNASE1
RP11-520H11.1
RP6-149D17.1
SDC4
SERPINA4
SERPINI2
SGK1
SLC25A37
SLC38A5
SLC39A5
SLC43A1
SOD2
SPINK1
SYCN
TIFA
TMEM97
TMPRSS2
TPD52L1
TPST2
TRIB2
U66061.39
UGDH
YBX3
ZDHHC9
GCG
LOXL4
PLCE1
IRX2
GC
KLHL41
CRYBA2
TTR
TM4SF4
RGS4
FAP
FAM84A
TMEM236
KCTD12
SLC38A4
PTPRT
FEV
PCSK2
CHGB
ARRDC4
ALDH1A1
ARX
FSTL5
PDK4
VGF
PYROXD2
PAPPA2
GLS
GPR64
PDE3B
DPP4
TMEM176B
TMEM176A
CRTAC1
SMOC1
PPP2R2B
POPDC3
SPOCK3
SLC7A2
F10
GPX3
ADCY1
ENPP2
CD99L2
CFC1
SLC22A17
CAMK2G
NAA20
FABP5
SCG2
GCNT1
SERPINI1
SPTSSB
PTGER3
PEMT
CNIH2
KCNA5
HMGB3
LOC100216479
SLC7A14
SCG5
C2CD4A
CHGA
RFX6
PDK3
SEZ6L
KCNJ6
PLK2
PRKAG2-AS1
SERPINE2
PCDH17
KCNJ3
APOL4
SYT5
PTPRN2
FXYD6
MAFB
SSX2IP
LPPR4
SMARCA1
SPC25
TBC1D30
CNTN1
CNIH3
EGFEM1P
C2CD4B
KIAA1377
GCH1
APOH
PGR
MOB1B
RSAD2
LDB2
TMEM178B
SLC7A8
TSPAN2
CRH
KIAA1244
C10orf10
ELL2
HMP19
MUC13
CPE
MTMR7
SYNGR4
VSTM2L
GRIA3
NPNT
TMEM164
A1CF
ITPR1
CLU
PPP1R1A
IRX1
SSTR2
FXYD3
COTL1
PALLD
SLC29A4
CACNA1A
REC8
CD36
RIMBP2
MARCHF4
HIGD1A
QDPR
NGFRAP1
CPLX2
TXNDC11
ABHD15
C14orf101
APLP1
KCNMB2
ZDHHC14
OCRL
GADD45G
PHTF2
KIAA1324
CNTN4
MYH10
SLC25A53
CNNM1
VDR
C19orf77
PPM1K
MAMLD1
CCDC86
LRP11
TMEM56
PEG10
HS6ST3
KIF12
DACH1
ENPP1
IFIH1
COL9A2
RIN2
QPCT
PTPRN
PLIN3
PRKCE
KCNIP1
DZIP3
SPINT2
USH1C
SEZ6L2
P4HTM
PTP4A3
REEP4
TMEM60
PAX6
ADCY2
TUSC3
LRRTM2
MRC1
CECR1
RAB3B
FAM46C
STX11
TCEAL5
MPC2
SSTR1
ACVR1C
EMC10
NEUROD1
LCLAT1
SEPTIN22
COX8A
TTC8
CSRNP3
CACNA2D2
PCDHB4
SGSM1
SYP
MLLT11
PRLR
SLC30A8
CSGALNACT1
KCNMA1
GNAI1
MBOAT2
C1orf122
HSD17B14
CKMT1B
UPB1
CHST9
ENAM
FAM110B
MMRN1
DAPK2
VWA5B2
GNG2
PAM
PARM1
SLC8A2
HIST2H2BE
AP3B2
PAK3
GNAZ
SMARCA2
GRAMD4
OSBPL6
RTN1
FGF12
NUCB1
SNED1
GNG4
C1orf168
ST8SIA1
TMED3
DPP6
BEX1
YIPF2
MAGED1
CKMT1A
BCAR3
AP1S2
ZNF618
PTGER4
SELENBP1
NEURL
GSTA4
SESN3
NOL4
SCGB2A1
SCN3B
C21orf58
AGT
NENF
LGI2
PDZK1
ATP6AP2
RNASE4
THRB
RIMS2
IFI27L2
TSPAN7
SDC2
ADRBK2
NME4
RAB3GAP2
CPNE3
C12orf75
RAB26
RAB3C
PIGT
HPS1
SEPTIN22
TBL1X
MIA2
GRM4
NLGN2
STMN2
ZNRF1
STXBP6
APH1B
HNF1A-AS1
NR4A2
ATP2B1
SSBP2
LINC00261
GPC6
RGAG4
GFOD2
ALPK3
LOC283683
CEACAM19
LDLRAP1
ABLIM1
DNER
NPTXR
ARNT2
UNC13A
GGA2
PTPRD
LRPAP1
ARL3
CHKA
HERC5
PPAPDC1B
NPDC1
BEX5
IL6R
WFS1
GPR137B
NRXN1
WDR59
CKB
TMEM9
PDE4D
STMN1
GDA
BACE1
WBSCR22
CD82
G6PC3
KLHL3
LINC00643
RPS6KA3
KIAA0319
SLC37A4
FAM47E
FAM46A
HIST1H1C
EDIL3
NOVA1
GPAA1
RGS9
ANXA7
MAGI2-AS3
SCAMP1
PLP2
G6PC2
NDUFA7
CYSTM1
MALAT1
CXorf57
P4HA2
CBX6
CRELD1
USP25
TCTA
CPNE8
LSAMP
ATP5EP2
COX17
CTNND2
IFI6
SCG3
MAP7D3
NUCB2
CERCAM
HMGN5
ARHGAP1
TOX3
EMB
RCAN2
TBC1D9
ATP9A
RAB27A
TMX4
PCBD1
CITED2
MYO10
SH3GL2
MAN1A1
STC2
DNAJA4
SIK3
LOC100131564
CTAGE5
FAM210B
NPTN
SDF2L1
ISL1
NIPSNAP3A
TCTN1
THEM6
PVR
IVNS1ABP
SLC9A7
PITRM1
PHF17
TUBA1B
ITM2B
RUNDC3A
SMAP2
GRSF1
BCKDHB
TCEAL3
HLA-A
CSTF3
NFASC
LINC00617
CERK
TCEAL2
LOC550643
RGS17
SYT4
PGAP1
LBH
NDUFB11
DNPH1
KCNK16
SLC38A10
FADS1
PAPSS2
RHBDD2
UQCR11
BTG2
MAGI2
CALM1
LIMCH1
PPP1R3B
SH3KBP1
EPB41L3
ST18
AIG1
CNKSR3
FBXL16
BIVM
NDUFAF3
SPCS1
SLC36A4
GDI1
TRAK1
RAB7L1
INA
ZKSCAN1
CUTA
IDS
PSEN2
PDXDC2P
COPE
FNDC3A
OGT
PPP3CB
CNPY2
SMA4
CD200
HMGN2
FLNB
MTSS1L
QSOX2
NT5C3
GK5
GNAS
TMEM17
IRF6
CD46
LOC729013
MBD4
FAM104B
VKORC1
ROMO1
KCNK17
CAMK2B
SLC35G2
SH3RF1
NDUFB8
TMEM80
GNE
RASSF5
PFN2
PCSK1N
SDK1
CERS6
CST3
MAGED2
SHFM1
TMEM14A
ASPH
LSMD1
SLC29A1
VPS26B
FBXW7
ZBTB41
NAV1
EPHX2
UBB
C22orf32
FKBP2
PTS
NDUFA1
PKM
H1FX
VPS41
CD164
MYEF2
KCNK3
SGSM2
NRCAM
ECH1
SNAP25
APOA1BP
EPT1
SESN2
PRPS1
PROX1
SGPL1
MANEAL
ITPK1
TMEM147
TPD52
TMEM258
ST8SIA3
STX16
NDUFC1
ATP6AP1
CRMP1
ANAPC11
BEX2
ANKH
NDUFB2
ITFG1
C17orf89
PRAF2
SEC14L1
PCNX
YIPF6
COA3
ATXN2
FAM167A
DYNLRB1
HIPK2
COX7A2
HMGN3
TMEM205
SRPK2
ABI2
AK2
ABHD16A
BOLA3
CADPS
ANXA6
TRNP1
CMIP
AHI1
UBL5
NOMO1
IDI1
MYL6
PKD2
VAMP2
DNAJC12
RAB11A
HECTD4
CALCOCO2
ESYT1
ATP5J2
PNMA2
SNHG6
UQCRQ
HSD17B12
COPZ1
CAPZB
ATRAID
SERF2
NHP2L1
CDC42EP3
KDELR1
MAB21L3
RAP1GAP2
TMEM59
TUBA1A
OAZ1
ATP5L
ACLY
KCNQ1OT1
LUC7L3
CD63
PRKAR1A
INS
IAPP
MAFA
NPTX2
DLK1
ADCYAP1
PFKFB2
PDX1
TGFBR3
SYT13
PCDH7
HADH
MEG3
SCD5
ENTPD3
SMAD9
LOC154761
MAPT
WSCD2
CDKN1C
SORL1
ROBO2
FAM159B
SRXN1
FAM105A
ERO1LB
CHL1
LINC00263
ABCC8
TFCP2L1
CASR
SIX3
GEM
SCD
UCHL1
RRAGD
EXPH5
PPM1E
PRUNE2
ARG2
ATP2A3
SLC6A17
SIX2
KLHDC8A
FAM107A
KIAA2022
RASGRF1
EDARADD
CYP2U1
SIPA1L2
FAM115C
FFAR4
ELMO1
ROBO1
SUSD4
CYYR1
ATRNL1
MNX1
ENO2
ITPR3
BMP5
SCGN
G6PC2
PIR
PLEKHA6
LRRTM3
VWDE
VEGFA
OLFM1
PLCB4
GLIS3
RIMKLA
PLCXD3
CAPN13
PVRL3
VAT1L
SREBF1
SYNM
PTPN3
RAPH1
TTC7B
PCSK1
NR0B1
PKIB
TMEM150C
RAB15
DHRS2
GPM6A
TBC1D4
WNT4
STX1A
SYT7
SLC2A2
DOCK10
RGS16
UBE2QL1
C14orf132
MTUS2
CABP7
TIMP2
SSTR5-AS1
FAM222A
DDIT3
ID1
CDKN1A
TAGLN3
NEFM
TMEM37
ASAP1
SLC18A2
GNPDA1
TSHZ3
KIAA1211
SLC2A13
SRD5A1
STXBP1
GSN
PIPOX
TSPAN1
GRIA4
MT1X
ELAVL4
IQSEC1
RBP4
RGL1
KCNG3
MEIS2
HS6ST1
MAN1C1
KIF5C
SNHG7
FMN2
HOPX
LINC00673
PER3
KCNJ11
SOBP
PRSS23
HSPA1B
CEBPG
CACNA2D1
ACVR1B
CADM1
SURF4
PSD3
C21orf91
SLC2A1
GAD2
CDK5R1
OSBPL8
RNF187
ATP1B2
MPP1
DIP2C
PDZD2
P2RY1
PKP2
DHRS7
BTBD3
SYBU
BAG3
ARL4D
ALDOC
ALCAM
IGSF1
CCDC109B
DNAJB9
APCDD1L-AS1
SERPINB4
SYNE2
TMED6
BHLHE41
MT1F
SOCS2
AACS
KCNK17
BTG3
AKT3
TMEM64
TMOD1
FTL
MARK1
LOC643837
RASD1
ST3GAL5
SEMA6D
GREM2
GPSM1
THBD
TMEM132B
MGAT4A
SLC6A6
IGSF11
DNAH5
CENPC1
ARHGEF3
GPR158
NR3C1
CDC42EP3
SLC4A10
CLCN4
PRKCH
MIS18BP1
MYO3A
ME1
KATNAL1
PARVB
RAP1GAP2
LMO2
GREM1
SLC30A8
MLXIPL
VPS37A
PLCL2
TRIM2
DSP
DLGAP4
CACNA1H
RAB12
MBP
EIF4A2
TMCC3
TUBB2B
RCBTB2
MAP1A
SPIRE1
NANOS1
ADM
CBX7
TRIM9
RNF6
HDAC9
INSM1
CPD
CNRIP1
HLF
SNAP91
GNG4
KIF1A
HSPA1A
GSE1
ATP8A1
FBXO17
KCNK16
RBBP8
GNAO1
GTF3C1
MXRA7
IGF1R
NEO1
MCC
MAP1B
SH3GL2
WDR17
RNF130
NEBL
TMOD2
SLC25A34
SCN1B
KIAA1107
PDE8B
GLT8D2
PIGA
TSHZ1
CCNI
RAB39B
TNKS2
TOMM20
GLCCI1
PALM2
CLGN
JHDM1D
PCLO
ISOC1
NKX2-2
CACNA1D
BNIP3L
CBX4
MYH14
PHF1
SURF2
TRIB3
RPH3AL
IL17RB
C15orf61
TPM3
NCOA3
SVIP
CFL2
KDM3A
TAB2
FBXO7
HSP90AA1
KAT2B
LONRF2
KIAA1715
CD200
DGKD
DPP6
KIF21A
PAPSS2
SLC16A9
TBC1D24
MAPRE2
ZHX3
EPB41L4A-AS1
ZNF91
PLAGL1
HOOK1
XPOT
PDZD8
LYSMD2
NMNAT2
TIAM1
AKAP11
CAMK2N1
PTCH1
SPEG
VLDLR
ZNF395
SNX29
VEGFB
ATP6V0E2
HSPH1
NPR2
RNF2
PI4KA
ROR1
TSPYL5
WDR7
SERINC1
NCOR2
TSPAN13
TNFRSF11A
UBE3C
SLC25A36
KLHDC5
CDC37L1
ACLY
CSDE1
FGF9
THAP5
PHACTR2
RASGRP1
CCSER2
PPL
SESN1
ANKRD65
SCG3
FOXJ3
NGRN
ADRA2A
CMTM8
CACYBP
EDN3
MAPRE1
ENO1
BCL9
RUNX1T1
PDE4DIP
TMEM55A
CREBRF
PRKAR2B
ZCCHC14
INPP5F
NAP1L2
APPL2
MAP6
MAN1A2
CDIP1
TRIQK
RUFY3
PEBP1
KCNH2
RNF13
DNAJB1
LPIN1
SQSTM1
DENND5B
HSPA4L
KIAA0247
RORA
NAPA
UBL3
MYO1D
MYCBP2
FAM135A
SEMA5A
PFN2
ENPP5
COBLL1
MAP2
C6orf1
MAFG
TPRG1L
INSIG1
RNF19B
ZMIZ1
ZNF483
NR1D2
NBEA
AMPD2
TTLL7
UBQLN2
SEPTIN22
FTH1
ATP6V1B2
KIAA1644
ANO5
C6orf48
TNS1
RNF157
TRIM37
COPRS
MT2A
TCEA1
NSG1
PRMT2
EIF4B
ATP6V0A1
EFNA5
MADD
APC
AES
GNAS
EPB41L1
HSPA13
KLHL2
GLIS2
NDRG1
SC5DL
JAZF1
CAMLG
STX3
SEPW1
WLS
ANKH
MTSS1
NFE2L1
GNG7
ACAT1
RCOR3
USP51
CLCN3
USP1
PIK3C2A
ABHD3
ING2
KLHL12
ANP32E
CADPS
NCKAP1
RANBP2
KIF13A
PTEN
PTAR1
ZNF204P
PJA2
SOCS7
CELF4
ABR
SPRYD3
WHAMM
C8orf47
ILF3-AS1
BEX2
TMEM65
KIAA1598
PNMA2
INA
GAS5
PLCB1
ALG2
UHMK1
ABCG1
C11orf1
GDAP1
MTERFD2
RAB3IP
CCDC104
TBCC
SAMD3
DNAJC6
SMAD7
C1orf43
MEGF9
CHN1
EXOC2
PPP2CB
LOC100506548
HPS4
ZBTB4
ABHD10
ZC3H6
SLC29A1
PPID
MTSS1L
PRKACB
SYT11
GRPEL2
STXBP5
GNA13
ACVR1C
FAM200B
DPYSL2
PEPD
SPOPL
CDCP1
KCTD13
NMRK1
PLOD2
MAP3K2
FAM115A
CIRBP
DARS
ABRACL
MTERFD3
CCT4
PELI1
FXR1
AGTPBP1
C12orf76
ZNF746
ABAT
DTX3
PDZRN3
GPRASP1
EML6
PRKAG2
RASA4
TMEM38B
HABP4
TOMM34
PSIP1
CHD7
UNC80
FKBP5
VOPP1
HERPUD1
RAB11FIP5
IER3
HSP90AB1
GYG1
CPEB4
ATP6V1D
BNIP3
ST18
MKRN2
SARS
RHOQ
EPB41L3
ADH5
ATG3
SLAIN2
ANKMY2
EXOC5
ISCU
ELMO2
RCAN3
TTC3
HECTD4
APPL1
REPIN1
RRAGC
AFF1
ENDOD1
KAT6B
GOLGA8A
USP12
RPL3
BBS2
ARHGEF9
PTPN1
SBDS
LARP1
TRAPPC8
G3BP2
PCMT1
KLF10
RRM2B
AZI2
PIKFYVE
SCAPER
CNP
TERF2IP
SLC4A7
AARS
PPP1R1A
TXNL1
TERF2
MAP1LC3A
HIVEP2
ATP6V1C1
MPP6
THAP6
AHCTF1
LINC00617
ATP6V1A
FBXL17
FAM174B
PIM3
PEG3
VPS13C
PAFAH1B1
DGKE
ETNK1
COPS2
NEU1
SETBP1
C7orf41
RNMT
MXI1
WFS1
UNC79
STAG2
ORC3
TRIM23
SUCO
DMXL2
ZNF277
CRMP1
DDX24
ANKRD12
LOC100505738
USP48
SHOC2
FNIP1
MSANTD4
PGRMC2
SBNO1
C22orf28
ST8SIA3
ZNF770
LOC100128252
IPO7
MYO5A
RCAN2
G3BP1
KLF13
STMN3
ESD
NRCAM
TXNRD1
ELP4
ZBTB33
SPECC1L
TMEM126B
UBXN1
IL6R
RAB22A
NFIC
FNIP2
ERRFI1
GDA
TAF9
XPC
PRDM4
KIAA0368
DICER1
MAGI2-AS3
NAV2
PPT1
PNMAL1
SYT4
FAM219A
AP1AR
NFASC
ABCA5
LETMD1
BCL2L2
MBD1
PCM1
C1D
CLASP2
FYN
DDX3Y
LMAN1
MDM2
SLC1A4
NAP1L5
HSPD1
ANP32B
EFR3A
VAPB
HMGCLL1
RPA2
PTPLAD1
CREB3L2
UCHL5
FAM179B
SLC11A2
LYST
ZNF331
KCNK3
ZZZ3
MIR7-3HG
BTBD1
NIN
AP3B1
ARFGEF2
AKTIP
RALGPS1
PPP1R2
C4orf3
SGMS2
KCNMA1
GOLGB1
KLHDC10
KCMF1
HAX1
PERP
RAB3B
HCFC2
PTPRJ
RABGGTB
C2orf69
TOR1AIP1
FAM8A1
FOXA2
CREBL2
C16orf72
PRRC2B
RAD17
IGBP1
WDR33
CAPN7
CDV3
DNAJC12
RPS3
RMND5A
KIAA2018
PITHD1
TUBA4A
CDC5L
TANC2
SLC39A14
OSTM1
TMEM109
RHEB
NUS1
MAN2A2
TSPYL2
CLIP4
IRS2
MPHOSPH8
METTL5
NAP1L1
IRF2BP2
RAD50
ZNF652
PNMA1
PAN2
RRN3
PATL1
AFF4
SNX9
SV2A
ST13
FBXO33
ZBTB38
PAIP2
RABEP1
CYFIP2
SEC63
COMMD9
BRI3
ARPP19
RASSF6
GIGYF2
PCGF5
ARHGAP35
FOXO1
UBC
TMEM181
OCIAD1
JKAMP
TMEM167A
TPP1
ZMAT3
TMEM33
MAFB
WARS
COPS7A
NISCH
HSPA9
RRAGA
PRPS1
ATF6
DSTYK
ACVR1
DST
PRNP
UBN1
PHC2
KIDINS220
NDFIP1
HSPA8
UBQLN1
SPIN1
MRPL49
FRA10AC1
ASH1L
ZNF318
DBI
CLIP1
HECTD1
ATP6V1G1
ARL8B
C2CD5
FYTTD1
ATRX
MRPS18B
ALKBH5
GHITM
FAM134A
STMN2
CERK
BTF3L4
PURA
SETD7
USP9X
TBL1XR1
WSB2
HLTF
VAMP2
DYNLT3
RAB3GAP1
TSPYL1
ID4
SETD3
DYNC1H1
TTC3P1
FASN
U2SURP
RPL5
SEC11C
FBXL16
MIA3
MTMR6
RERE
OLA1
PREPL
ATP6V1E1
BLOC1S2
UTRN
BBX
SLC7A1
TOMM70A
PURB
PTPN11
MTRNR2L1
PGK1
LRPPRC
YWHAG
TTC37
CISD2
PSMC6
EIF3H
GOLGA4
EPM2AIP1
CNBP
LDOC1
CDK6
CHD9
DNAJC3
ATXN2
ZFP106
RAB7L1
MRPL34
PSMD1
TAOK1
RAB5A
MLL3
FAM213A
FLOT1
CASC3
CANX
MAST4
EIF4G3
VPS35
CDC42BPA
EPRS
RPL4
SLC25A4
KIF3B
COX7A2L
NRD1
BRD7
ZMYND11
FOXN3
SLK
ARMCX3
KIAA2026
PSMB1
PTGES3
USP34
SUMO3
FTH1P3
TSPAN7
ARHGAP5
TRIP11
UBXN4
FKBP4
TBC1D9B
KIF3A
DDR1
KIF5B
EIF1B
RPS23
PTBP3
ZNF292
MATR3
JUND
EIF3E
RPL17
PRPF8
GCC2
GABARAPL2
PPM1A
NCOA4
SEPTIN22
CLTA
MTRNR2L8
GFPT1
YME1L1
NUCKS1
RAB11FIP1
ROCK1
LINC00657
ZCRB1
ARL6IP5
WAC
HUWE1
BEX4
MTRNR2L2
TPD52
TRMT112
PTPRN
RPS4X
KTN1
BEX1
HNRNPC
RPL36AL
SRPR
CLTC
RPL7A
RTN4
TGOLN2
EEF2
PSAP
GABARAP
NEUROD1
RPL31
SST
PRG4
LEPR
RBP4
BCHE
HHEX
FRZB
PCSK1
RGS2
GABRG2
DPYSL3
AQP3
AMIGO2
GABRA1
GHSR
TENM3
FHOD3
CBLN4
ERBB4
HAP1
SLC17A6
LPHN2
CALB1
CDHR3
SEC11C
CALCB
PCK1
FFAR4
TPPP3
DIRAS3
KCTD8
POU3F1
KCNT2
DHRS2
CABP7
NDRG4
PCP4
MS4A8B
LRFN5
LOC728392
GAL
AKAP12
TCEAL6
SAMD5
CASR
SYT1
GABRB3
ISL1
MRAP2
UNC5B
DSCR6
ABI3BP
HEPACAM2
PHGR1
PSIP1
LRCH2
ANK3
MEST
PON3
PKIB
LOC642366
BHLHE41
EDN3
FGF14
PDLIM4
KCNJ8
BAALC
BAMBI
VAT1L
CADM1
LINC00643
GAD2
PKDCC
PRKACB
AMPH
EHF
HMOX1
DFNB31
PAIP2B
HSPA6
MCC
HADH
ST8SIA4
STXBP5L
SLC7A5
EYS
LCORL
CELF4
F5
SLC4A8
PDE2A
PCLO
SNAP25
APOBEC2
ETV1
ACSL1
LOC150622
PLEKHB1
MIR7-3HG
PARVB
CEP41
FANCF
UCHL1
TSHZ2
PLXNA2
MAP1B
C1orf173
KCNJ2
SSTR1
PPP4R4
TBC1D24
ABCC5
TMEM200A
ABCC9
HTATSF1
UCP2
SORL1
PAK3
TENM2
SLC38A1
KCNH2
DUSP26
SLC7A5P2
NSG1
TMEM132D
CHN2
[truncated: 3,039 more rows]
